# Supplementary material for: Is Current Research on How Climate Change Impacts Global Food Security Really Objective?
Source: Foods. 2021 Sep 30;10(10):2342. doi: 10.3390/foods10102342 (PMC8535570; doi:10.3390/foods10102342)
Supplement: Supplementary file 1 [file foods-10-02342-s001.zip]

Archive with 4 entries (4 files):
- Copy of Supplement file S1.xls
- Copy of Supplement file S2.xls
- Copy of Supplement file S3.xls
- Supplement figures.pdf
