# Supplementary material for: Is Current Research on How Climate Change Impacts Global Food Security Really Objective?
Source: Foods. 2021 Sep 30;10(10):2342. doi: 10.3390/foods10102342 (PMC8535570; doi:10.3390/foods10102342)
Supplement: Supplementary file 1 [file foods-10-02342-s001.zip › Copy of Supplement file S1.xls]

## Sheet: cluster analysis
id	label	description	x	y	weight	聚类	score
2112	security	<table><tr><td>Term:</td><td>security</td></tr><tr><td>No. of occurrences:</td><td>1791</td></tr><tr><td>Score:</td><td>1.20</td></tr></table>	0.4751	-0.225	1791	2	1.2013
297	challenge	<table><tr><td>Term:</td><td>challenge</td></tr><tr><td>No. of occurrences:</td><td>837</td></tr><tr><td>Score:</td><td>1.27</td></tr></table>	0.5042	-0.1093	837	2	1.2747
1405	ltd	<table><tr><td>Term:</td><td>ltd</td></tr><tr><td>No. of occurrences:</td><td>782</td></tr><tr><td>Score:</td><td>1.15</td></tr></table>	0.4409	-0.1181	782	2	1.1531
861	food	<table><tr><td>Term:</td><td>food</td></tr><tr><td>No. of occurrences:</td><td>776</td></tr><tr><td>Score:</td><td>1.12</td></tr></table>	0.7562	-0.1052	776	2	1.1243
1889	precipitation	<table><tr><td>Term:</td><td>precipitation</td></tr><tr><td>No. of occurrences:</td><td>758</td></tr><tr><td>Score:</td><td>0.84</td></tr></table>	-0.5521	-0.4006	758	1	0.8377
1818	plant	<table><tr><td>Term:</td><td>plant</td></tr><tr><td>No. of occurrences:</td><td>756</td></tr><tr><td>Score:</td><td>1.01</td></tr></table>	-0.0898	0.5488	756	3	1.0107
1842	policy	<table><tr><td>Term:</td><td>policy</td></tr><tr><td>No. of occurrences:</td><td>616</td></tr><tr><td>Score:</td><td>1.05</td></tr></table>	0.6825	-0.3894	616	2	1.0457
2170	simulation	<table><tr><td>Term:</td><td>simulation</td></tr><tr><td>No. of occurrences:</td><td>600</td></tr><tr><td>Score:</td><td>1.05</td></tr></table>	-0.6155	-0.2863	600	1	1.0475
568	degrees c	<table><tr><td>Term:</td><td>degrees c</td></tr><tr><td>No. of occurrences:</td><td>594</td></tr><tr><td>Score:</td><td>1.00</td></tr></table>	-0.7511	0.0677	594	1	1
706	emission	<table><tr><td>Term:</td><td>emission</td></tr><tr><td>No. of occurrences:</td><td>590</td></tr><tr><td>Score:</td><td>1.25</td></tr></table>	0.6609	0.3173	590	4	1.2532
1026	grain yield	<table><tr><td>Term:</td><td>grain yield</td></tr><tr><td>No. of occurrences:</td><td>550</td></tr><tr><td>Score:</td><td>0.78</td></tr></table>	-0.7788	0.2628	550	3	0.7835
784	experiment	<table><tr><td>Term:</td><td>experiment</td></tr><tr><td>No. of occurrences:</td><td>521</td></tr><tr><td>Score:</td><td>0.86</td></tr></table>	-0.5682	0.3291	521	3	0.8553
554	day	<table><tr><td>Term:</td><td>day</td></tr><tr><td>No. of occurrences:</td><td>518</td></tr><tr><td>Score:</td><td>0.77</td></tr></table>	-0.7192	0.05	518	1	0.7677
370	co2	<table><tr><td>Term:</td><td>co2</td></tr><tr><td>No. of occurrences:</td><td>512</td></tr><tr><td>Score:</td><td>1.06</td></tr></table>	-0.4622	0.3188	512	3	1.0599
520	cultivar	<table><tr><td>Term:</td><td>cultivar</td></tr><tr><td>No. of occurrences:</td><td>473</td></tr><tr><td>Score:</td><td>0.80</td></tr></table>	-0.649	0.2676	473	3	0.7993
2480	treatment	<table><tr><td>Term:</td><td>treatment</td></tr><tr><td>No. of occurrences:</td><td>472</td></tr><tr><td>Score:</td><td>0.86</td></tr></table>	-0.4696	0.5098	472	3	0.857
481	crop model	<table><tr><td>Term:</td><td>crop model</td></tr><tr><td>No. of occurrences:</td><td>437</td></tr><tr><td>Score:</td><td>1.35</td></tr></table>	-0.7778	-0.2664	437	1	1.3486
2345	stress	<table><tr><td>Term:</td><td>stress</td></tr><tr><td>No. of occurrences:</td><td>402</td></tr><tr><td>Score:</td><td>1.15</td></tr></table>	-0.3813	0.2071	402	3	1.1525
396	community	<table><tr><td>Term:</td><td>community</td></tr><tr><td>No. of occurrences:</td><td>377</td></tr><tr><td>Score:</td><td>1.11</td></tr></table>	0.7143	-0.3229	377	2	1.1137
2111	sector	<table><tr><td>Term:</td><td>sector</td></tr><tr><td>No. of occurrences:</td><td>369</td></tr><tr><td>Score:</td><td>0.94</td></tr></table>	0.6666	-0.3077	369	2	0.9363
1642	nitrogen	<table><tr><td>Term:</td><td>nitrogen</td></tr><tr><td>No. of occurrences:</td><td>366</td></tr><tr><td>Score:</td><td>1.16</td></tr></table>	-0.1052	0.3899	366	4	1.1609
715	energy	<table><tr><td>Term:</td><td>energy</td></tr><tr><td>No. of occurrences:</td><td>352</td></tr><tr><td>Score:</td><td>1.48</td></tr></table>	0.9051	0.1302	352	4	1.4752
252	carbon	<table><tr><td>Term:</td><td>carbon</td></tr><tr><td>No. of occurrences:</td><td>341</td></tr><tr><td>Score:</td><td>1.23</td></tr></table>	0.3174	0.3486	341	4	1.2254
1786	person	<table><tr><td>Term:</td><td>person</td></tr><tr><td>No. of occurrences:</td><td>336</td></tr><tr><td>Score:</td><td>1.41</td></tr></table>	0.7592	-0.3571	336	2	1.4066
1787	perspective	<table><tr><td>Term:</td><td>perspective</td></tr><tr><td>No. of occurrences:</td><td>332</td></tr><tr><td>Score:</td><td>0.96</td></tr></table>	0.6294	-0.117	332	2	0.9609
1911	product	<table><tr><td>Term:</td><td>product</td></tr><tr><td>No. of occurrences:</td><td>326</td></tr><tr><td>Score:</td><td>1.14</td></tr></table>	0.749	0.0797	326	2	1.141
2471	trait	<table><tr><td>Term:</td><td>trait</td></tr><tr><td>No. of occurrences:</td><td>326</td></tr><tr><td>Score:</td><td>0.98</td></tr></table>	-0.2635	0.6839	326	3	0.9803
2621	winter wheat	<table><tr><td>Term:</td><td>winter wheat</td></tr><tr><td>No. of occurrences:</td><td>302</td></tr><tr><td>Score:</td><td>0.72</td></tr></table>	-0.8209	-0.0645	302	1	0.7229
124	article	<table><tr><td>Term:</td><td>article</td></tr><tr><td>No. of occurrences:</td><td>299</td></tr><tr><td>Score:</td><td>1.11</td></tr></table>	0.6347	-0.257	299	2	1.1067
421	content	<table><tr><td>Term:</td><td>content</td></tr><tr><td>No. of occurrences:</td><td>295</td></tr><tr><td>Score:</td><td>0.89</td></tr></table>	-0.1771	0.5357	295	3	0.8947
2602	wheat yield	<table><tr><td>Term:</td><td>wheat yield</td></tr><tr><td>No. of occurrences:</td><td>285</td></tr><tr><td>Score:</td><td>0.97</td></tr></table>	-0.835	-0.2193	285	1	0.9723
418	consumption	<table><tr><td>Term:</td><td>consumption</td></tr><tr><td>No. of occurrences:</td><td>284</td></tr><tr><td>Score:</td><td>1.23</td></tr></table>	0.6441	-0.0652	284	2	1.2273
183	biodiversity	<table><tr><td>Term:</td><td>biodiversity</td></tr><tr><td>No. of occurrences:</td><td>283</td></tr><tr><td>Score:</td><td>1.59</td></tr></table>	0.8945	-0.0182	283	2	1.5893
1043	greenhouse gas emission	<table><tr><td>Term:</td><td>greenhouse gas emission</td></tr><tr><td>No. of occurrences:</td><td>281</td></tr><tr><td>Score:</td><td>1.57</td></tr></table>	0.7196	0.2275	281	4	1.5665
613	diversity	<table><tr><td>Term:</td><td>diversity</td></tr><tr><td>No. of occurrences:</td><td>278</td></tr><tr><td>Score:</td><td>1.11</td></tr></table>	0.473	0.1977	278	2	1.1097
1369	livelihood	<table><tr><td>Term:</td><td>livelihood</td></tr><tr><td>No. of occurrences:</td><td>278</td></tr><tr><td>Score:</td><td>0.88</td></tr></table>	0.7499	-0.5326	278	2	0.881
13	access	<table><tr><td>Term:</td><td>access</td></tr><tr><td>No. of occurrences:</td><td>270</td></tr><tr><td>Score:</td><td>0.91</td></tr></table>	0.8351	-0.3932	270	2	0.9056
2061	rotation	<table><tr><td>Term:</td><td>rotation</td></tr><tr><td>No. of occurrences:</td><td>261</td></tr><tr><td>Score:</td><td>0.91</td></tr></table>	-0.0283	0.1424	261	4	0.913
752	environmental impact	<table><tr><td>Term:</td><td>environmental impact</td></tr><tr><td>No. of occurrences:</td><td>258</td></tr><tr><td>Score:</td><td>1.37</td></tr></table>	0.9873	0.2278	258	4	1.3693
681	economy	<table><tr><td>Term:</td><td>economy</td></tr><tr><td>No. of occurrences:</td><td>252</td></tr><tr><td>Score:</td><td>0.90</td></tr></table>	0.6449	-0.3306	252	2	0.9023
348	climate scenario	<table><tr><td>Term:</td><td>climate scenario</td></tr><tr><td>No. of occurrences:</td><td>248</td></tr><tr><td>Score:</td><td>0.95</td></tr></table>	-0.6097	-0.4397	248	1	0.9549
649	duration	<table><tr><td>Term:</td><td>duration</td></tr><tr><td>No. of occurrences:</td><td>244</td></tr><tr><td>Score:</td><td>0.85</td></tr></table>	-0.6993	0.0109	244	1	0.8504
1177	income	<table><tr><td>Term:</td><td>income</td></tr><tr><td>No. of occurrences:</td><td>244</td></tr><tr><td>Score:</td><td>1.00</td></tr></table>	0.7074	-0.3249	244	2	0.9996
1446	market	<table><tr><td>Term:</td><td>market</td></tr><tr><td>No. of occurrences:</td><td>243</td></tr><tr><td>Score:</td><td>0.80</td></tr></table>	0.8781	-0.2597	243	2	0.8003
1042	greenhouse gas	<table><tr><td>Term:</td><td>greenhouse gas</td></tr><tr><td>No. of occurrences:</td><td>243</td></tr><tr><td>Score:</td><td>1.18</td></tr></table>	0.7509	0.3037	243	4	1.1806
977	ghg	<table><tr><td>Term:</td><td>ghg</td></tr><tr><td>No. of occurrences:</td><td>240</td></tr><tr><td>Score:</td><td>1.24</td></tr></table>	0.8145	0.2725	240	4	1.2417
968	genotype	<table><tr><td>Term:</td><td>genotype</td></tr><tr><td>No. of occurrences:</td><td>239</td></tr><tr><td>Score:</td><td>0.66</td></tr></table>	-0.4321	0.6352	239	3	0.6635
1420	maize yield	<table><tr><td>Term:</td><td>maize yield</td></tr><tr><td>No. of occurrences:</td><td>233</td></tr><tr><td>Score:</td><td>0.92</td></tr></table>	-0.6572	-0.315	233	1	0.9181
2264	solution	<table><tr><td>Term:</td><td>solution</td></tr><tr><td>No. of occurrences:</td><td>233</td></tr><tr><td>Score:</td><td>1.44</td></tr></table>	0.7262	0.0191	233	2	1.4424
700	elevated co2	<table><tr><td>Term:</td><td>elevated co2</td></tr><tr><td>No. of occurrences:</td><td>233</td></tr><tr><td>Score:</td><td>1.01</td></tr></table>	-0.8696	0.5086	233	3	1.0085
837	field experiment	<table><tr><td>Term:</td><td>field experiment</td></tr><tr><td>No. of occurrences:</td><td>228</td></tr><tr><td>Score:</td><td>0.94</td></tr></table>	-0.6822	0.311	228	3	0.945
24	action	<table><tr><td>Term:</td><td>action</td></tr><tr><td>No. of occurrences:</td><td>225</td></tr><tr><td>Score:</td><td>1.37</td></tr></table>	0.6749	-0.2762	225	2	1.3714
1307	land use change	<table><tr><td>Term:</td><td>land use change</td></tr><tr><td>No. of occurrences:</td><td>223</td></tr><tr><td>Score:</td><td>1.13</td></tr></table>	0.5481	-0.1455	223	4	1.1338
1232	investment	<table><tr><td>Term:</td><td>investment</td></tr><tr><td>No. of occurrences:</td><td>222</td></tr><tr><td>Score:</td><td>1.14</td></tr></table>	0.6913	-0.3238	222	2	1.1355
915	future climate	<table><tr><td>Term:</td><td>future climate</td></tr><tr><td>No. of occurrences:</td><td>220</td></tr><tr><td>Score:</td><td>0.99</td></tr></table>	-0.6307	-0.2432	220	1	0.99
687	ecosystem service	<table><tr><td>Term:</td><td>ecosystem service</td></tr><tr><td>No. of occurrences:</td><td>220</td></tr><tr><td>Score:</td><td>1.31</td></tr></table>	0.7925	-0.2068	220	2	1.3097
1804	photosynthesis	<table><tr><td>Term:</td><td>photosynthesis</td></tr><tr><td>No. of occurrences:</td><td>216</td></tr><tr><td>Score:</td><td>1.12</td></tr></table>	-0.6365	0.5521	216	3	1.1166
2206	society	<table><tr><td>Term:</td><td>society</td></tr><tr><td>No. of occurrences:</td><td>214</td></tr><tr><td>Score:</td><td>1.08</td></tr></table>	0.703	-0.2487	214	2	1.0814
1098	high temperature	<table><tr><td>Term:</td><td>high temperature</td></tr><tr><td>No. of occurrences:</td><td>214</td></tr><tr><td>Score:</td><td>1.09</td></tr></table>	-0.7596	0.3621	214	3	1.0876
2325	station	<table><tr><td>Term:</td><td>station</td></tr><tr><td>No. of occurrences:</td><td>210</td></tr><tr><td>Score:</td><td>0.60</td></tr></table>	-0.7029	-0.4324	210	1	0.6047
413	conservation	<table><tr><td>Term:</td><td>conservation</td></tr><tr><td>No. of occurrences:</td><td>210</td></tr><tr><td>Score:</td><td>1.15</td></tr></table>	0.5518	-0.0158	210	2	1.1538
1074	health	<table><tr><td>Term:</td><td>health</td></tr><tr><td>No. of occurrences:</td><td>210</td></tr><tr><td>Score:</td><td>1.14</td></tr></table>	0.9851	-0.2518	210	2	1.1407
404	concept	<table><tr><td>Term:</td><td>concept</td></tr><tr><td>No. of occurrences:</td><td>209</td></tr><tr><td>Score:</td><td>1.00</td></tr></table>	0.6552	-0.1067	209	2	1.0003
2234	soil organic carbon	<table><tr><td>Term:</td><td>soil organic carbon</td></tr><tr><td>No. of occurrences:</td><td>209</td></tr><tr><td>Score:</td><td>1.09</td></tr></table>	0.1205	0.4069	209	4	1.0914
1372	livestock	<table><tr><td>Term:</td><td>livestock</td></tr><tr><td>No. of occurrences:</td><td>207</td></tr><tr><td>Score:</td><td>1.08</td></tr></table>	0.9436	-0.1759	207	2	1.0806
2452	tolerance	<table><tr><td>Term:</td><td>tolerance</td></tr><tr><td>No. of occurrences:</td><td>206</td></tr><tr><td>Score:</td><td>1.15</td></tr></table>	-0.1711	0.7068	206	3	1.1522
2136	service	<table><tr><td>Term:</td><td>service</td></tr><tr><td>No. of occurrences:</td><td>198</td></tr><tr><td>Score:</td><td>1.08</td></tr></table>	0.6814	-0.302	198	2	1.0761
2667	zea	<table><tr><td>Term:</td><td>zea</td></tr><tr><td>No. of occurrences:</td><td>197</td></tr><tr><td>Score:</td><td>0.76</td></tr></table>	-0.5347	0.1667	197	1	0.7558
780	evapotranspiration	<table><tr><td>Term:</td><td>evapotranspiration</td></tr><tr><td>No. of occurrences:</td><td>197</td></tr><tr><td>Score:</td><td>0.75</td></tr></table>	-0.6745	-0.2788	197	1	0.7518
2091	science	<table><tr><td>Term:</td><td>science</td></tr><tr><td>No. of occurrences:</td><td>196</td></tr><tr><td>Score:</td><td>1.16</td></tr></table>	0.8723	-0.262	196	2	1.1636
945	gene	<table><tr><td>Term:</td><td>gene</td></tr><tr><td>No. of occurrences:</td><td>194</td></tr><tr><td>Score:</td><td>0.98</td></tr></table>	0.0022	0.8235	194	3	0.9801
72	air temperature	<table><tr><td>Term:</td><td>air temperature</td></tr><tr><td>No. of occurrences:</td><td>193</td></tr><tr><td>Score:</td><td>0.67</td></tr></table>	-0.8895	-0.0304	193	1	0.6705
2049	rice yield	<table><tr><td>Term:</td><td>rice yield</td></tr><tr><td>No. of occurrences:</td><td>193</td></tr><tr><td>Score:</td><td>0.66</td></tr></table>	-0.6661	-0.0625	193	1	0.6645
2190	soc	<table><tr><td>Term:</td><td>soc</td></tr><tr><td>No. of occurrences:</td><td>193</td></tr><tr><td>Score:</td><td>1.10</td></tr></table>	0.0872	0.4264	193	4	1.1014
1797	phenology	<table><tr><td>Term:</td><td>phenology</td></tr><tr><td>No. of occurrences:</td><td>188</td></tr><tr><td>Score:</td><td>1.12</td></tr></table>	-0.7558	0.0879	188	1	1.1202
1077	heat stress	<table><tr><td>Term:</td><td>heat stress</td></tr><tr><td>No. of occurrences:</td><td>187</td></tr><tr><td>Score:</td><td>1.17</td></tr></table>	-0.6128	0.1871	187	3	1.1745
2019	resistance	<table><tr><td>Term:</td><td>resistance</td></tr><tr><td>No. of occurrences:</td><td>186</td></tr><tr><td>Score:</td><td>0.97</td></tr></table>	0.0663	0.5961	186	3	0.9708
979	ghg emission	<table><tr><td>Term:</td><td>ghg emission</td></tr><tr><td>No. of occurrences:</td><td>185</td></tr><tr><td>Score:</td><td>1.28</td></tr></table>	0.917	0.3382	185	4	1.2817
339	climate model	<table><tr><td>Term:</td><td>climate model</td></tr><tr><td>No. of occurrences:</td><td>184</td></tr><tr><td>Score:</td><td>0.88</td></tr></table>	-0.5516	-0.4995	184	1	0.8807
2381	support	<table><tr><td>Term:</td><td>support</td></tr><tr><td>No. of occurrences:</td><td>183</td></tr><tr><td>Score:</td><td>0.97</td></tr></table>	0.523	-0.307	183	2	0.9683
1355	line	<table><tr><td>Term:</td><td>line</td></tr><tr><td>No. of occurrences:</td><td>182</td></tr><tr><td>Score:</td><td>0.71</td></tr></table>	-0.179	0.5471	182	3	0.7063
1045	greenhouse gase	<table><tr><td>Term:</td><td>greenhouse gase</td></tr><tr><td>No. of occurrences:</td><td>181</td></tr><tr><td>Score:</td><td>1.26</td></tr></table>	0.5116	0.2365	181	4	1.2558
1755	panel	<table><tr><td>Term:</td><td>panel</td></tr><tr><td>No. of occurrences:</td><td>180</td></tr><tr><td>Score:</td><td>1.11</td></tr></table>	0.1263	-0.0747	180	4	1.1125
155	baseline	<table><tr><td>Term:</td><td>baseline</td></tr><tr><td>No. of occurrences:</td><td>179</td></tr><tr><td>Score:</td><td>0.83</td></tr></table>	-0.4928	-0.4137	179	1	0.8284
940	gcm	<table><tr><td>Term:</td><td>gcm</td></tr><tr><td>No. of occurrences:</td><td>179</td></tr><tr><td>Score:</td><td>0.78</td></tr></table>	-0.8072	-0.579	179	1	0.7824
2483	triticum aestivum l	<table><tr><td>Term:</td><td>triticum aestivum l</td></tr><tr><td>No. of occurrences:</td><td>177</td></tr><tr><td>Score:</td><td>0.64</td></tr></table>	-0.7713	0.3068	177	3	0.6449
257	carbon dioxide	<table><tr><td>Term:</td><td>carbon dioxide</td></tr><tr><td>No. of occurrences:</td><td>177</td></tr><tr><td>Score:</td><td>1.23</td></tr></table>	-0.1146	0.3154	177	4	1.2294
438	conversion	<table><tr><td>Term:</td><td>conversion</td></tr><tr><td>No. of occurrences:</td><td>177</td></tr><tr><td>Score:</td><td>1.21</td></tr></table>	0.5646	0.0585	177	4	1.2051
371	co2 concentration	<table><tr><td>Term:</td><td>co2 concentration</td></tr><tr><td>No. of occurrences:</td><td>175</td></tr><tr><td>Score:</td><td>1.11</td></tr></table>	-0.9761	0.139	175	1	1.1095
1127	household	<table><tr><td>Term:</td><td>household</td></tr><tr><td>No. of occurrences:</td><td>175</td></tr><tr><td>Score:</td><td>0.91</td></tr></table>	0.8524	-0.5939	175	2	0.9135
328	climate change mitigation	<table><tr><td>Term:</td><td>climate change mitigation</td></tr><tr><td>No. of occurrences:</td><td>174</td></tr><tr><td>Score:</td><td>1.71</td></tr></table>	0.7539	0.159	174	4	1.7145
1341	length	<table><tr><td>Term:</td><td>length</td></tr><tr><td>No. of occurrences:</td><td>173</td></tr><tr><td>Score:</td><td>0.66</td></tr></table>	-0.6231	-0.0012	173	1	0.6642
2054	root	<table><tr><td>Term:</td><td>root</td></tr><tr><td>No. of occurrences:</td><td>173</td></tr><tr><td>Score:</td><td>1.06</td></tr></table>	-0.3188	0.4794	173	3	1.0637
192	biofuel	<table><tr><td>Term:</td><td>biofuel</td></tr><tr><td>No. of occurrences:</td><td>172</td></tr><tr><td>Score:</td><td>1.24</td></tr></table>	1.0083	0.2277	172	4	1.2436
2653	yield increase	<table><tr><td>Term:</td><td>yield increase</td></tr><tr><td>No. of occurrences:</td><td>169</td></tr><tr><td>Score:</td><td>0.85</td></tr></table>	-0.6146	-0.1779	169	1	0.8521
1929	protein	<table><tr><td>Term:</td><td>protein</td></tr><tr><td>No. of occurrences:</td><td>167</td></tr><tr><td>Score:</td><td>1.27</td></tr></table>	0.2793	0.6022	167	3	1.2687
868	food insecurity	<table><tr><td>Term:</td><td>food insecurity</td></tr><tr><td>No. of occurrences:</td><td>165</td></tr><tr><td>Score:</td><td>0.85</td></tr></table>	0.8998	-0.436	165	2	0.8532
1014	government	<table><tr><td>Term:</td><td>government</td></tr><tr><td>No. of occurrences:</td><td>165</td></tr><tr><td>Score:</td><td>0.73</td></tr></table>	0.8645	-0.3822	165	2	0.7279
2419	temperature increase	<table><tr><td>Term:</td><td>temperature increase</td></tr><tr><td>No. of occurrences:</td><td>164</td></tr><tr><td>Score:</td><td>1.07</td></tr></table>	-0.687	-0.1575	164	1	1.0687
1846	policy maker	<table><tr><td>Term:</td><td>policy maker</td></tr><tr><td>No. of occurrences:</td><td>161</td></tr><tr><td>Score:</td><td>1.16</td></tr></table>	0.5967	-0.4282	161	2	1.1625
2566	water use efficiency	<table><tr><td>Term:</td><td>water use efficiency</td></tr><tr><td>No. of occurrences:</td><td>159</td></tr><tr><td>Score:</td><td>1.02</td></tr></table>	-0.604	0.0822	159	1	1.0209
1825	plant growth	<table><tr><td>Term:</td><td>plant growth</td></tr><tr><td>No. of occurrences:</td><td>158</td></tr><tr><td>Score:</td><td>1.28</td></tr></table>	-0.2503	0.6382	158	3	1.2758
1840	plot	<table><tr><td>Term:</td><td>plot</td></tr><tr><td>No. of occurrences:</td><td>158</td></tr><tr><td>Score:</td><td>0.67</td></tr></table>	-0.3088	0.2593	158	4	0.6652
17	accumulation	<table><tr><td>Term:</td><td>accumulation</td></tr><tr><td>No. of occurrences:</td><td>156</td></tr><tr><td>Score:</td><td>0.79</td></tr></table>	-0.2508	0.6129	156	3	0.7886
265	carbon sequestration	<table><tr><td>Term:</td><td>carbon sequestration</td></tr><tr><td>No. of occurrences:</td><td>156</td></tr><tr><td>Score:</td><td>1.36</td></tr></table>	0.472	0.1658	156	4	1.3609
332	climate data	<table><tr><td>Term:</td><td>climate data</td></tr><tr><td>No. of occurrences:</td><td>154</td></tr><tr><td>Score:</td><td>0.71</td></tr></table>	-0.6536	-0.4536	154	1	0.7132
881	food system	<table><tr><td>Term:</td><td>food system</td></tr><tr><td>No. of occurrences:</td><td>154</td></tr><tr><td>Score:</td><td>1.31</td></tr></table>	1.0898	-0.3613	154	2	1.3148
222	breeding	<table><tr><td>Term:</td><td>breeding</td></tr><tr><td>No. of occurrences:</td><td>154</td></tr><tr><td>Score:</td><td>1.18</td></tr></table>	0.0658	0.692	154	3	1.1778
635	drought stress	<table><tr><td>Term:</td><td>drought stress</td></tr><tr><td>No. of occurrences:</td><td>154</td></tr><tr><td>Score:</td><td>1.09</td></tr></table>	-0.5526	0.5475	154	3	1.09
18	accuracy	<table><tr><td>Term:</td><td>accuracy</td></tr><tr><td>No. of occurrences:</td><td>153</td></tr><tr><td>Score:</td><td>1.23</td></tr></table>	-0.6485	-0.1512	153	1	1.2293
1992	regulation	<table><tr><td>Term:</td><td>regulation</td></tr><tr><td>No. of occurrences:</td><td>153</td></tr><tr><td>Score:</td><td>1.32</td></tr></table>	0.4443	0.3281	153	2	1.3222
1858	population growth	<table><tr><td>Term:</td><td>population growth</td></tr><tr><td>No. of occurrences:</td><td>152</td></tr><tr><td>Score:</td><td>1.08</td></tr></table>	0.7401	-0.253	152	2	1.0797
2319	stakeholder	<table><tr><td>Term:</td><td>stakeholder</td></tr><tr><td>No. of occurrences:</td><td>152</td></tr><tr><td>Score:</td><td>0.90</td></tr></table>	0.7061	-0.3784	152	2	0.8979
2281	sowing	<table><tr><td>Term:</td><td>sowing</td></tr><tr><td>No. of occurrences:</td><td>151</td></tr><tr><td>Score:</td><td>0.70</td></tr></table>	-0.8039	0.1581	151	1	0.7009
1225	intervention	<table><tr><td>Term:</td><td>intervention</td></tr><tr><td>No. of occurrences:</td><td>151</td></tr><tr><td>Score:</td><td>0.85</td></tr></table>	0.6763	-0.4344	151	2	0.8508
2282	sowing date	<table><tr><td>Term:</td><td>sowing date</td></tr><tr><td>No. of occurrences:</td><td>149</td></tr><tr><td>Score:</td><td>0.81</td></tr></table>	-0.9447	-0.1554	149	1	0.8093
2263	solar radiation	<table><tr><td>Term:</td><td>solar radiation</td></tr><tr><td>No. of occurrences:</td><td>149</td></tr><tr><td>Score:</td><td>0.74</td></tr></table>	-0.9134	-0.2694	149	1	0.7375
2307	spring	<table><tr><td>Term:</td><td>spring</td></tr><tr><td>No. of occurrences:</td><td>149</td></tr><tr><td>Score:</td><td>0.71</td></tr></table>	-0.5552	-0.0932	149	1	0.714
856	flux	<table><tr><td>Term:</td><td>flux</td></tr><tr><td>No. of occurrences:</td><td>149</td></tr><tr><td>Score:</td><td>1.05</td></tr></table>	-0.0499	0.1406	149	4	1.0508
2467	trade off	<table><tr><td>Term:</td><td>trade off</td></tr><tr><td>No. of occurrences:</td><td>146</td></tr><tr><td>Score:</td><td>1.10</td></tr></table>	0.7862	-0.123	146	2	1.0994
2441	tillage	<table><tr><td>Term:</td><td>tillage</td></tr><tr><td>No. of occurrences:</td><td>146</td></tr><tr><td>Score:</td><td>0.89</td></tr></table>	-0.0497	0.2525	146	4	0.8945
385	coefficient	<table><tr><td>Term:</td><td>coefficient</td></tr><tr><td>No. of occurrences:</td><td>144</td></tr><tr><td>Score:</td><td>0.69</td></tr></table>	-0.6746	-0.1408	144	1	0.6904
1511	minimum temperature	<table><tr><td>Term:</td><td>minimum temperature</td></tr><tr><td>No. of occurrences:</td><td>141</td></tr><tr><td>Score:</td><td>0.63</td></tr></table>	-0.9237	-0.3175	141	1	0.6314
2658	yield reduction	<table><tr><td>Term:</td><td>yield reduction</td></tr><tr><td>No. of occurrences:</td><td>140</td></tr><tr><td>Score:</td><td>0.81</td></tr></table>	-0.8004	-0.1343	140	1	0.8099
947	general circulation model	<table><tr><td>Term:</td><td>general circulation model</td></tr><tr><td>No. of occurrences:</td><td>137</td></tr><tr><td>Score:</td><td>0.96</td></tr></table>	-0.7004	-0.5322	137	1	0.9592
709	emission scenario	<table><tr><td>Term:</td><td>emission scenario</td></tr><tr><td>No. of occurrences:</td><td>137</td></tr><tr><td>Score:</td><td>0.89</td></tr></table>	-0.6029	-0.5193	137	1	0.8866
888	fossil fuel	<table><tr><td>Term:</td><td>fossil fuel</td></tr><tr><td>No. of occurrences:</td><td>137</td></tr><tr><td>Score:</td><td>1.25</td></tr></table>	1.0109	0.3176	137	4	1.2464
593	diet	<table><tr><td>Term:</td><td>diet</td></tr><tr><td>No. of occurrences:</td><td>136</td></tr><tr><td>Score:</td><td>1.36</td></tr></table>	1.1043	-0.0222	136	2	1.358
34	adaptive capacity	<table><tr><td>Term:</td><td>adaptive capacity</td></tr><tr><td>No. of occurrences:</td><td>136</td></tr><tr><td>Score:</td><td>0.93</td></tr></table>	0.6656	-0.5274	136	2	0.926
1880	poverty	<table><tr><td>Term:</td><td>poverty</td></tr><tr><td>No. of occurrences:</td><td>135</td></tr><tr><td>Score:</td><td>0.90</td></tr></table>	1.0068	-0.4169	135	2	0.9007
1451	maturity	<table><tr><td>Term:</td><td>maturity</td></tr><tr><td>No. of occurrences:</td><td>134</td></tr><tr><td>Score:</td><td>0.62</td></tr></table>	-0.9591	0.2396	134	3	0.6216
1590	n2o	<table><tr><td>Term:</td><td>n2o</td></tr><tr><td>No. of occurrences:</td><td>134</td></tr><tr><td>Score:</td><td>0.98</td></tr></table>	0.4817	0.6319	134	4	0.9819
1928	protection	<table><tr><td>Term:</td><td>protection</td></tr><tr><td>No. of occurrences:</td><td>133</td></tr><tr><td>Score:</td><td>1.13</td></tr></table>	0.58	0.0015	133	2	1.1285
1547	month	<table><tr><td>Term:</td><td>month</td></tr><tr><td>No. of occurrences:</td><td>132</td></tr><tr><td>Score:</td><td>0.73</td></tr></table>	-0.5029	-0.3446	132	1	0.7282
2223	soil fertility	<table><tr><td>Term:</td><td>soil fertility</td></tr><tr><td>No. of occurrences:</td><td>132</td></tr><tr><td>Score:</td><td>1.04</td></tr></table>	0.3632	0.2133	132	4	1.043
2096	scientist	<table><tr><td>Term:</td><td>scientist</td></tr><tr><td>No. of occurrences:</td><td>131</td></tr><tr><td>Score:</td><td>1.48</td></tr></table>	0.633	-0.2265	131	2	1.4771
134	atmospheric co2 concentration	<table><tr><td>Term:</td><td>atmospheric co2 concentration</td></tr><tr><td>No. of occurrences:</td><td>130</td></tr><tr><td>Score:</td><td>0.95</td></tr></table>	-0.7625	0.1603	130	1	0.9541
1454	maximum temperature	<table><tr><td>Term:</td><td>maximum temperature</td></tr><tr><td>No. of occurrences:</td><td>130</td></tr><tr><td>Score:</td><td>0.71</td></tr></table>	-0.888	-0.2815	130	1	0.7098
85	animal	<table><tr><td>Term:</td><td>animal</td></tr><tr><td>No. of occurrences:</td><td>130</td></tr><tr><td>Score:</td><td>1.11</td></tr></table>	0.9798	0.0849	130	2	1.109
100	anthesis	<table><tr><td>Term:</td><td>anthesis</td></tr><tr><td>No. of occurrences:</td><td>129</td></tr><tr><td>Score:</td><td>0.85</td></tr></table>	-1.0806	0.4027	129	3	0.8455
1107	higher temperature	<table><tr><td>Term:</td><td>higher temperature</td></tr><tr><td>No. of occurrences:</td><td>128</td></tr><tr><td>Score:</td><td>1.07</td></tr></table>	-0.7813	0.0477	128	1	1.072
2336	stock	<table><tr><td>Term:</td><td>stock</td></tr><tr><td>No. of occurrences:</td><td>128</td></tr><tr><td>Score:</td><td>1.32</td></tr></table>	0.2981	0.2499	128	4	1.3223
1349	life cycle assessment	<table><tr><td>Term:</td><td>life cycle assessment</td></tr><tr><td>No. of occurrences:</td><td>128</td></tr><tr><td>Score:</td><td>0.94</td></tr></table>	1.1983	0.4136	128	4	0.9429
584	depletion	<table><tr><td>Term:</td><td>depletion</td></tr><tr><td>No. of occurrences:</td><td>127</td></tr><tr><td>Score:</td><td>1.07</td></tr></table>	0.7098	0.2847	127	4	1.0657
772	error	<table><tr><td>Term:</td><td>error</td></tr><tr><td>No. of occurrences:</td><td>126</td></tr><tr><td>Score:</td><td>1.06</td></tr></table>	-0.7357	-0.2295	126	1	1.0565
1338	leafe	<table><tr><td>Term:</td><td>leafe</td></tr><tr><td>No. of occurrences:</td><td>126</td></tr><tr><td>Score:</td><td>0.86</td></tr></table>	-0.5093	0.6701	126	3	0.8585
1688	nutrition	<table><tr><td>Term:</td><td>nutrition</td></tr><tr><td>No. of occurrences:</td><td>125</td></tr><tr><td>Score:</td><td>0.81</td></tr></table>	0.818	0.0388	125	2	0.808
825	feedstock	<table><tr><td>Term:</td><td>feedstock</td></tr><tr><td>No. of occurrences:</td><td>125</td></tr><tr><td>Score:</td><td>1.57</td></tr></table>	0.8854	0.4128	125	4	1.572
1603	natural resource	<table><tr><td>Term:</td><td>natural resource</td></tr><tr><td>No. of occurrences:</td><td>124</td></tr><tr><td>Score:</td><td>1.24</td></tr></table>	0.6226	-0.2469	124	2	1.2407
823	feed	<table><tr><td>Term:</td><td>feed</td></tr><tr><td>No. of occurrences:</td><td>124</td></tr><tr><td>Score:</td><td>1.19</td></tr></table>	0.9178	0.2505	124	2	1.1869
2659	yield response	<table><tr><td>Term:</td><td>yield response</td></tr><tr><td>No. of occurrences:</td><td>123</td></tr><tr><td>Score:</td><td>0.91</td></tr></table>	-0.8584	-0.082	123	1	0.9054
1948	radiation	<table><tr><td>Term:</td><td>radiation</td></tr><tr><td>No. of occurrences:</td><td>123</td></tr><tr><td>Score:</td><td>0.72</td></tr></table>	-0.7176	0.0028	123	1	0.7182
133	atmospheric co2	<table><tr><td>Term:</td><td>atmospheric co2</td></tr><tr><td>No. of occurrences:</td><td>123</td></tr><tr><td>Score:</td><td>1.06</td></tr></table>	-0.5909	0.3489	123	3	1.0643
1591	n2o emission	<table><tr><td>Term:</td><td>n2o emission</td></tr><tr><td>No. of occurrences:</td><td>123</td></tr><tr><td>Score:</td><td>1.19</td></tr></table>	0.3223	0.6318	123	4	1.193
1134	human	<table><tr><td>Term:</td><td>human</td></tr><tr><td>No. of occurrences:</td><td>122</td></tr><tr><td>Score:</td><td>1.83</td></tr></table>	0.7415	-0.03	122	2	1.8302
409	conflict	<table><tr><td>Term:</td><td>conflict</td></tr><tr><td>No. of occurrences:</td><td>122</td></tr><tr><td>Score:</td><td>0.90</td></tr></table>	0.7475	-0.3172	122	2	0.8978
991	global climate model	<table><tr><td>Term:</td><td>global climate model</td></tr><tr><td>No. of occurrences:</td><td>121</td></tr><tr><td>Score:</td><td>1.45</td></tr></table>	-0.6934	-0.5376	121	1	1.4538
1732	organization	<table><tr><td>Term:</td><td>organization</td></tr><tr><td>No. of occurrences:</td><td>121</td></tr><tr><td>Score:</td><td>1.16</td></tr></table>	0.6161	-0.4116	121	2	1.1622
905	fuel	<table><tr><td>Term:</td><td>fuel</td></tr><tr><td>No. of occurrences:</td><td>121</td></tr><tr><td>Score:</td><td>1.09</td></tr></table>	1.025	0.3587	121	4	1.087
1885	ppm	<table><tr><td>Term:</td><td>ppm</td></tr><tr><td>No. of occurrences:</td><td>120</td></tr><tr><td>Score:</td><td>0.66</td></tr></table>	-0.6548	0.2414	120	3	0.6623
1192	infrastructure	<table><tr><td>Term:</td><td>infrastructure</td></tr><tr><td>No. of occurrences:</td><td>119</td></tr><tr><td>Score:</td><td>0.88</td></tr></table>	0.7197	-0.4196	119	2	0.8768
353	climate variable	<table><tr><td>Term:</td><td>climate variable</td></tr><tr><td>No. of occurrences:</td><td>118</td></tr><tr><td>Score:</td><td>1.19</td></tr></table>	-0.6767	-0.4167	118	1	1.1943
496	crop simulation model	<table><tr><td>Term:</td><td>crop simulation model</td></tr><tr><td>No. of occurrences:</td><td>118</td></tr><tr><td>Score:</td><td>1.09</td></tr></table>	-0.9217	-0.2173	118	1	1.0859
2655	yield potential	<table><tr><td>Term:</td><td>yield potential</td></tr><tr><td>No. of occurrences:</td><td>118</td></tr><tr><td>Score:</td><td>0.89</td></tr></table>	-0.4707	0.2144	118	3	0.8912
1484	methane	<table><tr><td>Term:</td><td>methane</td></tr><tr><td>No. of occurrences:</td><td>118</td></tr><tr><td>Score:</td><td>1.28</td></tr></table>	0.6225	0.5026	118	4	1.2784
2242	soil quality	<table><tr><td>Term:</td><td>soil quality</td></tr><tr><td>No. of occurrences:</td><td>118</td></tr><tr><td>Score:</td><td>1.07</td></tr></table>	0.3452	0.2729	118	4	1.069
344	climate projection	<table><tr><td>Term:</td><td>climate projection</td></tr><tr><td>No. of occurrences:</td><td>117</td></tr><tr><td>Score:</td><td>0.98</td></tr></table>	-0.4894	-0.53	117	1	0.9803
2664	yield variability	<table><tr><td>Term:</td><td>yield variability</td></tr><tr><td>No. of occurrences:</td><td>116</td></tr><tr><td>Score:</td><td>1.33</td></tr></table>	-0.6108	-0.3952	116	1	1.3324
918	future climate scenario	<table><tr><td>Term:</td><td>future climate scenario</td></tr><tr><td>No. of occurrences:</td><td>116</td></tr><tr><td>Score:</td><td>0.90</td></tr></table>	-0.6988	-0.3122	116	1	0.8992
2253	soil type	<table><tr><td>Term:</td><td>soil type</td></tr><tr><td>No. of occurrences:</td><td>115</td></tr><tr><td>Score:</td><td>0.87</td></tr></table>	-0.3735	-0.0321	115	1	0.8745
602	discussion	<table><tr><td>Term:</td><td>discussion</td></tr><tr><td>No. of occurrences:</td><td>115</td></tr><tr><td>Score:</td><td>1.07</td></tr></table>	0.9396	-0.3008	115	2	1.0738
186	bioenergy	<table><tr><td>Term:</td><td>bioenergy</td></tr><tr><td>No. of occurrences:</td><td>115</td></tr><tr><td>Score:</td><td>1.40</td></tr></table>	0.9437	0.2144	115	4	1.3983
1453	maximum	<table><tr><td>Term:</td><td>maximum</td></tr><tr><td>No. of occurrences:</td><td>113</td></tr><tr><td>Score:</td><td>0.90</td></tr></table>	-0.5405	-0.0842	113	1	0.9042
2154	significant difference	<table><tr><td>Term:</td><td>significant difference</td></tr><tr><td>No. of occurrences:</td><td>113</td></tr><tr><td>Score:</td><td>0.69</td></tr></table>	-0.5014	0.2036	113	1	0.6926
597	dimension	<table><tr><td>Term:</td><td>dimension</td></tr><tr><td>No. of occurrences:</td><td>112</td></tr><tr><td>Score:</td><td>1.17</td></tr></table>	0.8107	-0.3485	112	2	1.1722
1836	planting date	<table><tr><td>Term:</td><td>planting date</td></tr><tr><td>No. of occurrences:</td><td>111</td></tr><tr><td>Score:</td><td>0.70</td></tr></table>	-0.745	-0.2851	111	1	0.7025
1663	north china plain	<table><tr><td>Term:</td><td>north china plain</td></tr><tr><td>No. of occurrences:</td><td>110</td></tr><tr><td>Score:</td><td>0.71</td></tr></table>	-0.6971	-0.145	110	1	0.709
322	climate change adaptation	<table><tr><td>Term:</td><td>climate change adaptation</td></tr><tr><td>No. of occurrences:</td><td>110</td></tr><tr><td>Score:</td><td>1.23</td></tr></table>	0.4831	-0.4448	110	2	1.2287
1653	nitrous oxide	<table><tr><td>Term:</td><td>nitrous oxide</td></tr><tr><td>No. of occurrences:</td><td>110</td></tr><tr><td>Score:</td><td>1.28</td></tr></table>	0.4932	0.601	110	4	1.2823
1139	human health	<table><tr><td>Term:</td><td>human health</td></tr><tr><td>No. of occurrences:</td><td>109</td></tr><tr><td>Score:</td><td>1.75</td></tr></table>	0.9653	-0.1066	109	2	1.7478
783	experience	<table><tr><td>Term:</td><td>experience</td></tr><tr><td>No. of occurrences:</td><td>109</td></tr><tr><td>Score:</td><td>0.88</td></tr></table>	0.6903	-0.4651	109	2	0.8782
1226	interview	<table><tr><td>Term:</td><td>interview</td></tr><tr><td>No. of occurrences:</td><td>109</td></tr><tr><td>Score:</td><td>0.49</td></tr></table>	0.8134	-0.5886	109	2	0.4862
1072	harvest index	<table><tr><td>Term:</td><td>harvest index</td></tr><tr><td>No. of occurrences:</td><td>109</td></tr><tr><td>Score:</td><td>0.72</td></tr></table>	-0.8456	0.3578	109	3	0.7237
2016	residue	<table><tr><td>Term:</td><td>residue</td></tr><tr><td>No. of occurrences:</td><td>109</td></tr><tr><td>Score:</td><td>1.40</td></tr></table>	0.6361	0.4421	109	4	1.4022
737	ensemble	<table><tr><td>Term:</td><td>ensemble</td></tr><tr><td>No. of occurrences:</td><td>107</td></tr><tr><td>Score:</td><td>1.79</td></tr></table>	-0.7184	-0.4936	107	1	1.7929
1783	perception	<table><tr><td>Term:</td><td>perception</td></tr><tr><td>No. of occurrences:</td><td>107</td></tr><tr><td>Score:</td><td>0.75</td></tr></table>	0.6186	-0.3986	107	2	0.7504
2078	salinity	<table><tr><td>Term:</td><td>salinity</td></tr><tr><td>No. of occurrences:</td><td>107</td></tr><tr><td>Score:</td><td>1.05</td></tr></table>	0.1336	0.4366	107	3	1.0484
373	co2 emission	<table><tr><td>Term:</td><td>co2 emission</td></tr><tr><td>No. of occurrences:</td><td>107</td></tr><tr><td>Score:</td><td>1.37</td></tr></table>	0.5306	0.3466	107	4	1.365
295	ch4	<table><tr><td>Term:</td><td>ch4</td></tr><tr><td>No. of occurrences:</td><td>107</td></tr><tr><td>Score:</td><td>1.08</td></tr></table>	0.5202	0.5817	107	4	1.0798
2448	time series	<table><tr><td>Term:</td><td>time series</td></tr><tr><td>No. of occurrences:</td><td>106</td></tr><tr><td>Score:</td><td>1.18</td></tr></table>	-0.3682	-0.494	106	1	1.1842
1775	pathogen	<table><tr><td>Term:</td><td>pathogen</td></tr><tr><td>No. of occurrences:</td><td>106</td></tr><tr><td>Score:</td><td>1.57</td></tr></table>	0.3742	0.3243	106	2	1.5735
1593	nation	<table><tr><td>Term:</td><td>nation</td></tr><tr><td>No. of occurrences:</td><td>106</td></tr><tr><td>Score:</td><td>1.29</td></tr></table>	0.6642	-0.3181	106	2	1.2888
237	calibration	<table><tr><td>Term:</td><td>calibration</td></tr><tr><td>No. of occurrences:</td><td>105</td></tr><tr><td>Score:</td><td>0.95</td></tr></table>	-0.8312	-0.2092	105	1	0.9535
1196	initiative	<table><tr><td>Term:</td><td>initiative</td></tr><tr><td>No. of occurrences:</td><td>105</td></tr><tr><td>Score:</td><td>1.04</td></tr></table>	0.8334	-0.4052	105	2	1.0378
886	formation	<table><tr><td>Term:</td><td>formation</td></tr><tr><td>No. of occurrences:</td><td>103</td></tr><tr><td>Score:</td><td>1.11</td></tr></table>	0.1809	0.5581	103	4	1.1134
2574	weather data	<table><tr><td>Term:</td><td>weather data</td></tr><tr><td>No. of occurrences:</td><td>101</td></tr><tr><td>Score:</td><td>0.73</td></tr></table>	-0.8389	-0.3575	101	1	0.7314
1918	programme	<table><tr><td>Term:</td><td>programme</td></tr><tr><td>No. of occurrences:</td><td>100</td></tr><tr><td>Score:</td><td>0.68</td></tr></table>	0.425	0.096	100	2	0.6823
1198	innovation	<table><tr><td>Term:</td><td>innovation</td></tr><tr><td>No. of occurrences:</td><td>99</td></tr><tr><td>Score:</td><td>0.98</td></tr></table>	0.7616	-0.2232	99	2	0.9839
854	flowering	<table><tr><td>Term:</td><td>flowering</td></tr><tr><td>No. of occurrences:</td><td>99</td></tr><tr><td>Score:</td><td>0.89</td></tr></table>	-0.8511	0.3445	99	3	0.8872
1856	pool	<table><tr><td>Term:</td><td>pool</td></tr><tr><td>No. of occurrences:</td><td>99</td></tr><tr><td>Score:</td><td>1.32</td></tr></table>	0.1574	0.554	99	4	1.3185
169	bias	<table><tr><td>Term:</td><td>bias</td></tr><tr><td>No. of occurrences:</td><td>98</td></tr><tr><td>Score:</td><td>1.07</td></tr></table>	-0.6277	-0.4859	98	1	1.0733
1267	june	<table><tr><td>Term:</td><td>june</td></tr><tr><td>No. of occurrences:</td><td>98</td></tr><tr><td>Score:</td><td>0.65</td></tr></table>	-0.6328	-0.2548	98	1	0.6528
849	fishery	<table><tr><td>Term:</td><td>fishery</td></tr><tr><td>No. of occurrences:</td><td>98</td></tr><tr><td>Score:</td><td>1.83</td></tr></table>	1.0237	-0.454	98	2	1.8311
489	crop residue	<table><tr><td>Term:</td><td>crop residue</td></tr><tr><td>No. of occurrences:</td><td>98</td></tr><tr><td>Score:</td><td>1.19</td></tr></table>	0.3898	0.4168	98	4	1.1888
1329	lca	<table><tr><td>Term:</td><td>lca</td></tr><tr><td>No. of occurrences:</td><td>98</td></tr><tr><td>Score:</td><td>1.00</td></tr></table>	1.1821	0.4046	98	4	0.9969
110	apsim	<table><tr><td>Term:</td><td>apsim</td></tr><tr><td>No. of occurrences:</td><td>97</td></tr><tr><td>Score:</td><td>1.18</td></tr></table>	-0.8126	-0.1442	97	1	1.1774
1375	livestock production	<table><tr><td>Term:</td><td>livestock production</td></tr><tr><td>No. of occurrences:</td><td>97</td></tr><tr><td>Score:</td><td>1.10</td></tr></table>	1.0072	-0.1473	97	2	1.1033
2387	sustainable development	<table><tr><td>Term:</td><td>sustainable development</td></tr><tr><td>No. of occurrences:</td><td>96</td></tr><tr><td>Score:</td><td>1.11</td></tr></table>	0.768	-0.3308	96	2	1.1133
556	debate	<table><tr><td>Term:</td><td>debate</td></tr><tr><td>No. of occurrences:</td><td>96</td></tr><tr><td>Score:</td><td>1.04</td></tr></table>	0.8502	-0.1996	96	2	1.0353
2187	smallholder farmer	<table><tr><td>Term:</td><td>smallholder farmer</td></tr><tr><td>No. of occurrences:</td><td>96</td></tr><tr><td>Score:</td><td>0.78</td></tr></table>	0.4841	-0.405	96	2	0.779
719	energy crop	<table><tr><td>Term:</td><td>energy crop</td></tr><tr><td>No. of occurrences:</td><td>96</td></tr><tr><td>Score:</td><td>1.25</td></tr></table>	0.8169	0.2456	96	4	1.2498
564	deforestation	<table><tr><td>Term:</td><td>deforestation</td></tr><tr><td>No. of occurrences:</td><td>95</td></tr><tr><td>Score:</td><td>1.47</td></tr></table>	0.8124	-0.2137	95	2	1.4655
417	consumer	<table><tr><td>Term:</td><td>consumer</td></tr><tr><td>No. of occurrences:</td><td>95</td></tr><tr><td>Score:</td><td>1.13</td></tr></table>	0.9384	-0.1554	95	2	1.1323
1445	marker	<table><tr><td>Term:</td><td>marker</td></tr><tr><td>No. of occurrences:</td><td>95</td></tr><tr><td>Score:</td><td>1.06</td></tr></table>	-0.1571	0.9239	95	3	1.0567
2527	version	<table><tr><td>Term:</td><td>version</td></tr><tr><td>No. of occurrences:</td><td>94</td></tr><tr><td>Score:</td><td>1.16</td></tr></table>	-0.5279	-0.308	94	1	1.1606
2632	world population	<table><tr><td>Term:</td><td>world population</td></tr><tr><td>No. of occurrences:</td><td>94</td></tr><tr><td>Score:</td><td>1.51</td></tr></table>	0.5611	0.207	94	2	1.5055
1066	habitat	<table><tr><td>Term:</td><td>habitat</td></tr><tr><td>No. of occurrences:</td><td>94</td></tr><tr><td>Score:</td><td>0.97</td></tr></table>	0.6161	-0.0192	94	2	0.9711
637	drought tolerance	<table><tr><td>Term:</td><td>drought tolerance</td></tr><tr><td>No. of occurrences:</td><td>94</td></tr><tr><td>Score:</td><td>0.93</td></tr></table>	-0.2695	0.6506	94	3	0.9298
1064	growth stage	<table><tr><td>Term:</td><td>growth stage</td></tr><tr><td>No. of occurrences:</td><td>94</td></tr><tr><td>Score:</td><td>0.73</td></tr></table>	-0.8145	0.2232	94	3	0.7313
835	field condition	<table><tr><td>Term:</td><td>field condition</td></tr><tr><td>No. of occurrences:</td><td>93</td></tr><tr><td>Score:</td><td>0.87</td></tr></table>	-0.7303	0.5492	93	3	0.8695
1328	layer	<table><tr><td>Term:</td><td>layer</td></tr><tr><td>No. of occurrences:</td><td>93</td></tr><tr><td>Score:</td><td>0.89</td></tr></table>	-0.0453	0.2246	93	4	0.8938
2415	temperature change	<table><tr><td>Term:</td><td>temperature change</td></tr><tr><td>No. of occurrences:</td><td>92</td></tr><tr><td>Score:</td><td>0.73</td></tr></table>	-0.6399	-0.314	92	1	0.7267
1665	northeast china	<table><tr><td>Term:</td><td>northeast china</td></tr><tr><td>No. of occurrences:</td><td>92</td></tr><tr><td>Score:</td><td>0.57</td></tr></table>	-0.7284	-0.3849	92	1	0.5702
2643	yield change	<table><tr><td>Term:</td><td>yield change</td></tr><tr><td>No. of occurrences:</td><td>91</td></tr><tr><td>Score:</td><td>1.24</td></tr></table>	-0.7517	-0.4993	91	1	1.2388
1224	interval	<table><tr><td>Term:</td><td>interval</td></tr><tr><td>No. of occurrences:</td><td>91</td></tr><tr><td>Score:</td><td>0.86</td></tr></table>	-0.4477	0.0781	91	1	0.8601
2173	simulation result	<table><tr><td>Term:</td><td>simulation result</td></tr><tr><td>No. of occurrences:</td><td>91</td></tr><tr><td>Score:</td><td>0.85</td></tr></table>	-0.7292	-0.3055	91	1	0.8494
1457	may	<table><tr><td>Term:</td><td>may</td></tr><tr><td>No. of occurrences:</td><td>91</td></tr><tr><td>Score:</td><td>0.71</td></tr></table>	-0.5848	-0.1804	91	1	0.7089
1931	provision	<table><tr><td>Term:</td><td>provision</td></tr><tr><td>No. of occurrences:</td><td>91</td></tr><tr><td>Score:</td><td>0.96</td></tr></table>	0.8695	-0.0987	91	2	0.9597
974	germplasm	<table><tr><td>Term:</td><td>germplasm</td></tr><tr><td>No. of occurrences:</td><td>91</td></tr><tr><td>Score:</td><td>1.00</td></tr></table>	-0.0647	0.645	91	3	0.9987
195	biofuel production	<table><tr><td>Term:</td><td>biofuel production</td></tr><tr><td>No. of occurrences:</td><td>91</td></tr><tr><td>Score:</td><td>1.19</td></tr></table>	0.8161	0.2297	91	4	1.1886
2090	saving	<table><tr><td>Term:</td><td>saving</td></tr><tr><td>No. of occurrences:</td><td>91</td></tr><tr><td>Score:</td><td>0.96</td></tr></table>	0.5199	0.0097	91	4	0.958
1266	july	<table><tr><td>Term:</td><td>july</td></tr><tr><td>No. of occurrences:</td><td>90</td></tr><tr><td>Score:</td><td>0.73</td></tr></table>	-0.634	-0.2252	90	1	0.7327
1439	mapping	<table><tr><td>Term:</td><td>mapping</td></tr><tr><td>No. of occurrences:</td><td>90</td></tr><tr><td>Score:</td><td>1.33</td></tr></table>	0.0144	0.1905	90	3	1.3293
955	genetic diversity	<table><tr><td>Term:</td><td>genetic diversity</td></tr><tr><td>No. of occurrences:</td><td>90</td></tr><tr><td>Score:</td><td>1.19</td></tr></table>	0.2961	0.6188	90	3	1.1877
490	crop response	<table><tr><td>Term:</td><td>crop response</td></tr><tr><td>No. of occurrences:</td><td>89</td></tr><tr><td>Score:</td><td>1.35</td></tr></table>	-0.7954	-0.0052	89	1	1.3451
2133	sequestration	<table><tr><td>Term:</td><td>sequestration</td></tr><tr><td>No. of occurrences:</td><td>89</td></tr><tr><td>Score:</td><td>1.58</td></tr></table>	0.3652	0.5256	89	4	1.5761
2290	spatial pattern	<table><tr><td>Term:</td><td>spatial pattern</td></tr><tr><td>No. of occurrences:</td><td>87</td></tr><tr><td>Score:</td><td>1.37</td></tr></table>	-0.4253	-0.4632	87	1	1.3722
2475	transpiration	<table><tr><td>Term:</td><td>transpiration</td></tr><tr><td>No. of occurrences:</td><td>87</td></tr><tr><td>Score:</td><td>1.06</td></tr></table>	-0.8265	0.1239	87	1	1.0585
1334	leaf area index	<table><tr><td>Term:</td><td>leaf area index</td></tr><tr><td>No. of occurrences:</td><td>87</td></tr><tr><td>Score:</td><td>0.81</td></tr></table>	-1.0089	0.1741	87	1	0.8112
2311	spring wheat	<table><tr><td>Term:</td><td>spring wheat</td></tr><tr><td>No. of occurrences:</td><td>87</td></tr><tr><td>Score:</td><td>0.78</td></tr></table>	-0.7871	0.0016	87	1	0.7782
1988	regional climate model	<table><tr><td>Term:</td><td>regional climate model</td></tr><tr><td>No. of occurrences:</td><td>87</td></tr><tr><td>Score:</td><td>0.69</td></tr></table>	-0.8209	-0.5315	87	1	0.6914
2131	september	<table><tr><td>Term:</td><td>september</td></tr><tr><td>No. of occurrences:</td><td>87</td></tr><tr><td>Score:</td><td>0.54</td></tr></table>	-0.555	-0.2808	87	1	0.5426
2139	shock	<table><tr><td>Term:</td><td>shock</td></tr><tr><td>No. of occurrences:</td><td>87</td></tr><tr><td>Score:</td><td>0.75</td></tr></table>	0.568	-0.5097	87	2	0.7492
1152	hybrid	<table><tr><td>Term:</td><td>hybrid</td></tr><tr><td>No. of occurrences:</td><td>87</td></tr><tr><td>Score:</td><td>0.58</td></tr></table>	-0.5893	0.4323	87	3	0.5771
1462	mean temperature	<table><tr><td>Term:</td><td>mean temperature</td></tr><tr><td>No. of occurrences:</td><td>86</td></tr><tr><td>Score:</td><td>1.13</td></tr></table>	-0.8448	-0.2228	86	1	1.1256
705	elevation	<table><tr><td>Term:</td><td>elevation</td></tr><tr><td>No. of occurrences:</td><td>86</td></tr><tr><td>Score:</td><td>0.63</td></tr></table>	-0.6	0.0175	86	1	0.6294
612	diversification	<table><tr><td>Term:</td><td>diversification</td></tr><tr><td>No. of occurrences:</td><td>86</td></tr><tr><td>Score:</td><td>1.08</td></tr></table>	0.691	-0.0911	86	2	1.0787
1998	removal	<table><tr><td>Term:</td><td>removal</td></tr><tr><td>No. of occurrences:</td><td>86</td></tr><tr><td>Score:</td><td>1.49</td></tr></table>	0.3777	0.2919	86	4	1.4899
2216	soil carbon	<table><tr><td>Term:</td><td>soil carbon</td></tr><tr><td>No. of occurrences:</td><td>86</td></tr><tr><td>Score:</td><td>1.45</td></tr></table>	0.211	0.3322	86	4	1.4489
154	barrier	<table><tr><td>Term:</td><td>barrier</td></tr><tr><td>No. of occurrences:</td><td>85</td></tr><tr><td>Score:</td><td>1.20</td></tr></table>	0.8002	-0.2567	85	2	1.2023
830	fertilizer application	<table><tr><td>Term:</td><td>fertilizer application</td></tr><tr><td>No. of occurrences:</td><td>85</td></tr><tr><td>Score:</td><td>1.02</td></tr></table>	-0.1412	0.1225	85	4	1.0239
1707	oil	<table><tr><td>Term:</td><td>oil</td></tr><tr><td>No. of occurrences:</td><td>85</td></tr><tr><td>Score:</td><td>0.89</td></tr></table>	0.9398	0.2381	85	4	0.8931
883	footprint	<table><tr><td>Term:</td><td>footprint</td></tr><tr><td>No. of occurrences:</td><td>84</td></tr><tr><td>Score:</td><td>1.14</td></tr></table>	0.4813	-0.1475	84	2	1.1428
2455	topic	<table><tr><td>Term:</td><td>topic</td></tr><tr><td>No. of occurrences:</td><td>84</td></tr><tr><td>Score:</td><td>1.13</td></tr></table>	0.5616	-0.0057	84	2	1.1288
558	decision support system	<table><tr><td>Term:</td><td>decision support system</td></tr><tr><td>No. of occurrences:</td><td>83</td></tr><tr><td>Score:</td><td>0.58</td></tr></table>	-0.8124	-0.3353	83	1	0.5763
1500	migration	<table><tr><td>Term:</td><td>migration</td></tr><tr><td>No. of occurrences:</td><td>83</td></tr><tr><td>Score:</td><td>0.67</td></tr></table>	0.5957	-0.4333	83	2	0.6696
488	crop plant	<table><tr><td>Term:</td><td>crop plant</td></tr><tr><td>No. of occurrences:</td><td>83</td></tr><tr><td>Score:</td><td>0.97</td></tr></table>	-0.0071	0.7372	83	3	0.9704
2155	significant effect	<table><tr><td>Term:</td><td>significant effect</td></tr><tr><td>No. of occurrences:</td><td>83</td></tr><tr><td>Score:</td><td>0.86</td></tr></table>	-0.4615	0.4324	83	3	0.8633
2551	water deficit	<table><tr><td>Term:</td><td>water deficit</td></tr><tr><td>No. of occurrences:</td><td>82</td></tr><tr><td>Score:</td><td>0.95</td></tr></table>	-0.6711	0.142	82	1	0.9486
1347	life	<table><tr><td>Term:</td><td>life</td></tr><tr><td>No. of occurrences:</td><td>82</td></tr><tr><td>Score:</td><td>1.00</td></tr></table>	0.7021	-0.2361	82	2	1.0014
2385	survival	<table><tr><td>Term:</td><td>survival</td></tr><tr><td>No. of occurrences:</td><td>82</td></tr><tr><td>Score:</td><td>0.83</td></tr></table>	0.2385	0.3483	82	3	0.834
176	biochar	<table><tr><td>Term:</td><td>biochar</td></tr><tr><td>No. of occurrences:</td><td>82</td></tr><tr><td>Score:</td><td>2.10</td></tr></table>	0.4234	0.7477	82	4	2.0975
1835	plantation	<table><tr><td>Term:</td><td>plantation</td></tr><tr><td>No. of occurrences:</td><td>82</td></tr><tr><td>Score:</td><td>1.34</td></tr></table>	0.8035	0.1604	82	4	1.3423
2287	soybean yield	<table><tr><td>Term:</td><td>soybean yield</td></tr><tr><td>No. of occurrences:</td><td>81</td></tr><tr><td>Score:</td><td>1.15</td></tr></table>	-0.8385	-0.3014	81	1	1.1487
1204	institution	<table><tr><td>Term:</td><td>institution</td></tr><tr><td>No. of occurrences:</td><td>81</td></tr><tr><td>Score:</td><td>1.23</td></tr></table>	0.9171	-0.4765	81	2	1.2307
2241	soil property	<table><tr><td>Term:</td><td>soil property</td></tr><tr><td>No. of occurrences:</td><td>81</td></tr><tr><td>Score:</td><td>1.34</td></tr></table>	0.1655	0.2129	81	4	1.3413
1289	kg n ha	<table><tr><td>Term:</td><td>kg n ha</td></tr><tr><td>No. of occurrences:</td><td>81</td></tr><tr><td>Score:</td><td>0.60</td></tr></table>	-0.3587	0.3975	81	4	0.6039
459	crisis	<table><tr><td>Term:</td><td>crisis</td></tr><tr><td>No. of occurrences:</td><td>80</td></tr><tr><td>Score:</td><td>0.82</td></tr></table>	0.8892	-0.2756	80	2	0.8243
1332	leaf	<table><tr><td>Term:</td><td>leaf</td></tr><tr><td>No. of occurrences:</td><td>80</td></tr><tr><td>Score:</td><td>0.81</td></tr></table>	-0.7295	0.6084	80	3	0.8064
1733	origin	<table><tr><td>Term:</td><td>origin</td></tr><tr><td>No. of occurrences:</td><td>79</td></tr><tr><td>Score:</td><td>0.91</td></tr></table>	0.4068	0.3968	79	3	0.91
2149	significant change	<table><tr><td>Term:</td><td>significant change</td></tr><tr><td>No. of occurrences:</td><td>78</td></tr><tr><td>Score:</td><td>0.75</td></tr></table>	-0.5302	-0.3435	78	1	0.751
389	collection	<table><tr><td>Term:</td><td>collection</td></tr><tr><td>No. of occurrences:</td><td>78</td></tr><tr><td>Score:</td><td>0.94</td></tr></table>	0.4668	0.3561	78	3	0.9406
59	agricultural soil	<table><tr><td>Term:</td><td>agricultural soil</td></tr><tr><td>No. of occurrences:</td><td>78</td></tr><tr><td>Score:</td><td>1.60</td></tr></table>	0.2333	0.4544	78	4	1.6002
1790	pesticide	<table><tr><td>Term:</td><td>pesticide</td></tr><tr><td>No. of occurrences:</td><td>78</td></tr><tr><td>Score:</td><td>1.15</td></tr></table>	0.7747	0.3187	78	4	1.1498
146	average yield	<table><tr><td>Term:</td><td>average yield</td></tr><tr><td>No. of occurrences:</td><td>77</td></tr><tr><td>Score:</td><td>1.58</td></tr></table>	-0.5538	-0.1453	77	1	1.5838
2634	wue	<table><tr><td>Term:</td><td>wue</td></tr><tr><td>No. of occurrences:</td><td>77</td></tr><tr><td>Score:</td><td>1.06</td></tr></table>	-0.7566	0.155	77	1	1.0645
138	august	<table><tr><td>Term:</td><td>august</td></tr><tr><td>No. of occurrences:</td><td>77</td></tr><tr><td>Score:</td><td>0.87</td></tr></table>	-0.4351	-0.2904	77	1	0.8705
646	dssat	<table><tr><td>Term:</td><td>dssat</td></tr><tr><td>No. of occurrences:</td><td>77</td></tr><tr><td>Score:</td><td>0.54</td></tr></table>	-0.9523	-0.3089	77	1	0.5374
870	food price	<table><tr><td>Term:</td><td>food price</td></tr><tr><td>No. of occurrences:</td><td>77</td></tr><tr><td>Score:</td><td>1.21</td></tr></table>	0.9374	-0.3656	77	2	1.2081
2348	stress tolerance	<table><tr><td>Term:</td><td>stress tolerance</td></tr><tr><td>No. of occurrences:</td><td>77</td></tr><tr><td>Score:</td><td>1.29</td></tr></table>	-0.2244	0.8918	77	3	1.289
187	bioenergy crop	<table><tr><td>Term:</td><td>bioenergy crop</td></tr><tr><td>No. of occurrences:</td><td>77</td></tr><tr><td>Score:</td><td>1.14</td></tr></table>	0.357	0.2077	77	4	1.1374
710	emissions scenario	<table><tr><td>Term:</td><td>emissions scenario</td></tr><tr><td>No. of occurrences:</td><td>76</td></tr><tr><td>Score:</td><td>1.21</td></tr></table>	-0.5887	-0.5719	76	1	1.208
1909	processing	<table><tr><td>Term:</td><td>processing</td></tr><tr><td>No. of occurrences:</td><td>76</td></tr><tr><td>Score:</td><td>1.20</td></tr></table>	0.7804	0.1503	76	2	1.2013
1745	ozone	<table><tr><td>Term:</td><td>ozone</td></tr><tr><td>No. of occurrences:</td><td>76</td></tr><tr><td>Score:</td><td>1.38</td></tr></table>	-0.2357	0.5272	76	3	1.3752
1802	phosphorus	<table><tr><td>Term:</td><td>phosphorus</td></tr><tr><td>No. of occurrences:</td><td>76</td></tr><tr><td>Score:</td><td>1.21</td></tr></table>	0.1432	0.4016	76	4	1.2069
1967	rcp	<table><tr><td>Term:</td><td>rcp</td></tr><tr><td>No. of occurrences:</td><td>75</td></tr><tr><td>Score:</td><td>1.42</td></tr></table>	-0.4824	-0.413	75	1	1.4188
567	degree day	<table><tr><td>Term:</td><td>degree day</td></tr><tr><td>No. of occurrences:</td><td>75</td></tr><tr><td>Score:</td><td>0.81</td></tr></table>	-0.8846	-0.189	75	1	0.8059
99	anomaly	<table><tr><td>Term:</td><td>anomaly</td></tr><tr><td>No. of occurrences:</td><td>75</td></tr><tr><td>Score:</td><td>0.75</td></tr></table>	-0.3923	-0.5074	75	1	0.7487
1151	hunger	<table><tr><td>Term:</td><td>hunger</td></tr><tr><td>No. of occurrences:</td><td>75</td></tr><tr><td>Score:</td><td>1.27</td></tr></table>	1.0319	-0.3984	75	2	1.2671
1736	oryza sativa l	<table><tr><td>Term:</td><td>oryza sativa l</td></tr><tr><td>No. of occurrences:</td><td>75</td></tr><tr><td>Score:</td><td>0.72</td></tr></table>	-0.6583	0.5	75	3	0.7154
2544	waste	<table><tr><td>Term:</td><td>waste</td></tr><tr><td>No. of occurrences:</td><td>75</td></tr><tr><td>Score:</td><td>2.49</td></tr></table>	1.1752	0.2461	75	4	2.4904
765	epic	<table><tr><td>Term:</td><td>epic</td></tr><tr><td>No. of occurrences:</td><td>74</td></tr><tr><td>Score:</td><td>0.82</td></tr></table>	-0.6723	-0.3733	74	1	0.8183
1433	manure	<table><tr><td>Term:</td><td>manure</td></tr><tr><td>No. of occurrences:</td><td>74</td></tr><tr><td>Score:</td><td>0.96</td></tr></table>	0.5102	0.4343	74	4	0.9616
1142	human population	<table><tr><td>Term:</td><td>human population</td></tr><tr><td>No. of occurrences:</td><td>73</td></tr><tr><td>Score:</td><td>1.30</td></tr></table>	0.6292	0.208	73	2	1.2955
2320	standard	<table><tr><td>Term:</td><td>standard</td></tr><tr><td>No. of occurrences:</td><td>73</td></tr><tr><td>Score:</td><td>0.99</td></tr></table>	0.6545	0.0732	73	2	0.9854
1264	john wiley & sons	<table><tr><td>Term:</td><td>john wiley & sons</td></tr><tr><td>No. of occurrences:</td><td>73</td></tr><tr><td>Score:</td><td>0.58</td></tr></table>	0.3517	-0.487	73	2	0.5775
827	fertiliser	<table><tr><td>Term:</td><td>fertiliser</td></tr><tr><td>No. of occurrences:</td><td>73</td></tr><tr><td>Score:</td><td>0.83</td></tr></table>	0.4669	0.3766	73	4	0.8278
145	average temperature	<table><tr><td>Term:</td><td>average temperature</td></tr><tr><td>No. of occurrences:</td><td>72</td></tr><tr><td>Score:</td><td>1.13</td></tr></table>	-0.7974	-0.275	72	1	1.1344
2548	water balance	<table><tr><td>Term:</td><td>water balance</td></tr><tr><td>No. of occurrences:</td><td>72</td></tr><tr><td>Score:</td><td>0.78</td></tr></table>	-0.4639	-0.3258	72	1	0.779
848	fish	<table><tr><td>Term:</td><td>fish</td></tr><tr><td>No. of occurrences:</td><td>72</td></tr><tr><td>Score:</td><td>1.40</td></tr></table>	0.9749	-0.281	72	2	1.3965
885	forestry	<table><tr><td>Term:</td><td>forestry</td></tr><tr><td>No. of occurrences:</td><td>72</td></tr><tr><td>Score:</td><td>1.35</td></tr></table>	0.6519	-0.061	72	2	1.3549
2572	wave	<table><tr><td>Term:</td><td>wave</td></tr><tr><td>No. of occurrences:</td><td>72</td></tr><tr><td>Score:</td><td>1.02</td></tr></table>	-0.0451	-0.1255	72	2	1.0246
1476	metabolism	<table><tr><td>Term:</td><td>metabolism</td></tr><tr><td>No. of occurrences:</td><td>72</td></tr><tr><td>Score:</td><td>1.42</td></tr></table>	-0.0658	0.7889	72	3	1.4181
301	characterization	<table><tr><td>Term:</td><td>characterization</td></tr><tr><td>No. of occurrences:</td><td>72</td></tr><tr><td>Score:</td><td>1.01</td></tr></table>	0.0218	0.3275	72	3	1.0096
736	enrichment	<table><tr><td>Term:</td><td>enrichment</td></tr><tr><td>No. of occurrences:</td><td>72</td></tr><tr><td>Score:</td><td>1.01</td></tr></table>	-0.6679	0.5698	72	3	1.0079
641	dry matter	<table><tr><td>Term:</td><td>dry matter</td></tr><tr><td>No. of occurrences:</td><td>72</td></tr><tr><td>Score:</td><td>0.65</td></tr></table>	-0.5399	0.3563	72	3	0.6497
189	bioenergy production	<table><tr><td>Term:</td><td>bioenergy production</td></tr><tr><td>No. of occurrences:</td><td>72</td></tr><tr><td>Score:</td><td>1.29</td></tr></table>	0.9912	0.2136	72	4	1.2902
201	biology	<table><tr><td>Term:</td><td>biology</td></tr><tr><td>No. of occurrences:</td><td>71</td></tr><tr><td>Score:</td><td>1.09</td></tr></table>	0.3932	0.4262	71	3	1.0857
2337	stomatal conductance	<table><tr><td>Term:</td><td>stomatal conductance</td></tr><tr><td>No. of occurrences:</td><td>71</td></tr><tr><td>Score:</td><td>0.98</td></tr></table>	-0.8189	0.6293	71	3	0.9786
1025	grain weight	<table><tr><td>Term:</td><td>grain weight</td></tr><tr><td>No. of occurrences:</td><td>71</td></tr><tr><td>Score:</td><td>0.67</td></tr></table>	-1.0182	0.6041	71	3	0.672
2046	rice variety	<table><tr><td>Term:</td><td>rice variety</td></tr><tr><td>No. of occurrences:</td><td>71</td></tr><tr><td>Score:</td><td>0.58</td></tr></table>	-0.5073	0.2587	71	3	0.5833
2236	soil organic matter	<table><tr><td>Term:</td><td>soil organic matter</td></tr><tr><td>No. of occurrences:</td><td>71</td></tr><tr><td>Score:</td><td>1.08</td></tr></table>	0.1892	0.3788	71	4	1.0806
2129	sensing	<table><tr><td>Term:</td><td>sensing</td></tr><tr><td>No. of occurrences:</td><td>70</td></tr><tr><td>Score:</td><td>1.24</td></tr></table>	-0.0899	-0.2746	70	1	1.2408
360	climatic variable	<table><tr><td>Term:</td><td>climatic variable</td></tr><tr><td>No. of occurrences:</td><td>70</td></tr><tr><td>Score:</td><td>0.90</td></tr></table>	-0.6139	-0.353	70	1	0.8992
1235	iran	<table><tr><td>Term:</td><td>iran</td></tr><tr><td>No. of occurrences:</td><td>70</td></tr><tr><td>Score:</td><td>0.67</td></tr></table>	-0.5303	-0.4083	70	1	0.6657
148	awareness	<table><tr><td>Term:</td><td>awareness</td></tr><tr><td>No. of occurrences:</td><td>70</td></tr><tr><td>Score:</td><td>0.99</td></tr></table>	0.8416	-0.3369	70	2	0.9935
1813	physiology	<table><tr><td>Term:</td><td>physiology</td></tr><tr><td>No. of occurrences:</td><td>70</td></tr><tr><td>Score:</td><td>1.25</td></tr></table>	-0.3277	0.5592	70	3	1.2482
2365	sugar	<table><tr><td>Term:</td><td>sugar</td></tr><tr><td>No. of occurrences:</td><td>70</td></tr><tr><td>Score:</td><td>1.24</td></tr></table>	-0.069	0.543	70	3	1.2402
303	chemical	<table><tr><td>Term:</td><td>chemical</td></tr><tr><td>No. of occurrences:</td><td>70</td></tr><tr><td>Score:</td><td>1.12</td></tr></table>	0.5745	0.4706	70	4	1.1215
1464	mean yield	<table><tr><td>Term:</td><td>mean yield</td></tr><tr><td>No. of occurrences:</td><td>69</td></tr><tr><td>Score:</td><td>1.30</td></tr></table>	-0.7591	-0.3998	69	1	1.3035
1528	model simulation	<table><tr><td>Term:</td><td>model simulation</td></tr><tr><td>No. of occurrences:</td><td>69</td></tr><tr><td>Score:</td><td>1.09</td></tr></table>	-0.7158	-0.2958	69	1	1.0942
109	april	<table><tr><td>Term:</td><td>april</td></tr><tr><td>No. of occurrences:</td><td>69</td></tr><tr><td>Score:</td><td>0.81</td></tr></table>	-0.5624	-0.2293	69	1	0.8133
674	economic development	<table><tr><td>Term:</td><td>economic development</td></tr><tr><td>No. of occurrences:</td><td>69</td></tr><tr><td>Score:</td><td>0.94</td></tr></table>	0.5623	-0.4206	69	2	0.9396
474	crop growth model	<table><tr><td>Term:</td><td>crop growth model</td></tr><tr><td>No. of occurrences:</td><td>68</td></tr><tr><td>Score:</td><td>1.00</td></tr></table>	-0.7783	-0.2884	68	1	1.0043
2254	soil water	<table><tr><td>Term:</td><td>soil water</td></tr><tr><td>No. of occurrences:</td><td>68</td></tr><tr><td>Score:</td><td>0.95</td></tr></table>	-0.7403	0.0377	68	1	0.9466
1062	growth period	<table><tr><td>Term:</td><td>growth period</td></tr><tr><td>No. of occurrences:</td><td>68</td></tr><tr><td>Score:</td><td>0.76</td></tr></table>	-1.0327	-0.2358	68	1	0.756
1465	meat	<table><tr><td>Term:</td><td>meat</td></tr><tr><td>No. of occurrences:</td><td>68</td></tr><tr><td>Score:</td><td>0.92</td></tr></table>	1.2899	0.0335	68	2	0.9205
792	expression	<table><tr><td>Term:</td><td>expression</td></tr><tr><td>No. of occurrences:</td><td>68</td></tr><tr><td>Score:</td><td>1.32</td></tr></table>	-0.1877	0.8328	68	3	1.3208
1237	irrigated agriculture	<table><tr><td>Term:</td><td>irrigated agriculture</td></tr><tr><td>No. of occurrences:</td><td>67</td></tr><tr><td>Score:</td><td>0.92</td></tr></table>	0.0566	-0.4577	67	1	0.9192
2588	wheat crop	<table><tr><td>Term:</td><td>wheat crop</td></tr><tr><td>No. of occurrences:</td><td>67</td></tr><tr><td>Score:</td><td>0.58</td></tr></table>	-0.8769	0.1858	67	1	0.5791
2220	soil degradation	<table><tr><td>Term:</td><td>soil degradation</td></tr><tr><td>No. of occurrences:</td><td>67</td></tr><tr><td>Score:</td><td>1.25</td></tr></table>	0.5568	0.1093	67	2	1.2484
221	breeder	<table><tr><td>Term:</td><td>breeder</td></tr><tr><td>No. of occurrences:</td><td>67</td></tr><tr><td>Score:</td><td>1.03</td></tr></table>	-0.0107	0.5965	67	3	1.0251
2589	wheat cultivar	<table><tr><td>Term:</td><td>wheat cultivar</td></tr><tr><td>No. of occurrences:</td><td>67</td></tr><tr><td>Score:</td><td>0.61</td></tr></table>	-0.9274	0.5006	67	3	0.6064
559	decomposition	<table><tr><td>Term:</td><td>decomposition</td></tr><tr><td>No. of occurrences:</td><td>67</td></tr><tr><td>Score:</td><td>1.15</td></tr></table>	-0.0598	0.2461	67	4	1.146
436	conventional tillage	<table><tr><td>Term:</td><td>conventional tillage</td></tr><tr><td>No. of occurrences:</td><td>67</td></tr><tr><td>Score:</td><td>1.00</td></tr></table>	-0.2419	0.0214	67	4	0.9983
941	gcms	<table><tr><td>Term:</td><td>gcms</td></tr><tr><td>No. of occurrences:</td><td>66</td></tr><tr><td>Score:</td><td>0.84</td></tr></table>	-0.8503	-0.5872	66	1	0.8416
1	a1b	<table><tr><td>Term:</td><td>a1b</td></tr><tr><td>No. of occurrences:</td><td>66</td></tr><tr><td>Score:</td><td>0.78</td></tr></table>	-0.8079	-0.5564	66	1	0.7757
217	boundary	<table><tr><td>Term:</td><td>boundary</td></tr><tr><td>No. of occurrences:</td><td>66</td></tr><tr><td>Score:</td><td>1.19</td></tr></table>	0.6904	-0.0389	66	2	1.1855
1996	reliance	<table><tr><td>Term:</td><td>reliance</td></tr><tr><td>No. of occurrences:</td><td>66</td></tr><tr><td>Score:</td><td>0.74</td></tr></table>	0.9021	-0.1397	66	2	0.744
2086	satellite	<table><tr><td>Term:</td><td>satellite</td></tr><tr><td>No. of occurrences:</td><td>65</td></tr><tr><td>Score:</td><td>1.16</td></tr></table>	-0.3013	-0.4163	65	1	1.1585
1991	regression model	<table><tr><td>Term:</td><td>regression model</td></tr><tr><td>No. of occurrences:</td><td>65</td></tr><tr><td>Score:</td><td>0.70</td></tr></table>	-0.3368	-0.4208	65	1	0.7008
1705	october	<table><tr><td>Term:</td><td>october</td></tr><tr><td>No. of occurrences:</td><td>65</td></tr><tr><td>Score:</td><td>0.49</td></tr></table>	-0.5456	-0.1177	65	1	0.4944
600	discipline	<table><tr><td>Term:</td><td>discipline</td></tr><tr><td>No. of occurrences:</td><td>65</td></tr><tr><td>Score:</td><td>1.72</td></tr></table>	0.7807	-0.0727	65	2	1.7195
1505	million	<table><tr><td>Term:</td><td>million</td></tr><tr><td>No. of occurrences:</td><td>65</td></tr><tr><td>Score:</td><td>1.40</td></tr></table>	0.5994	-0.2932	65	2	1.3972
789	expert	<table><tr><td>Term:</td><td>expert</td></tr><tr><td>No. of occurrences:</td><td>65</td></tr><tr><td>Score:</td><td>1.40</td></tr></table>	0.7437	-0.4041	65	2	1.3962
22	acid	<table><tr><td>Term:</td><td>acid</td></tr><tr><td>No. of occurrences:</td><td>65</td></tr><tr><td>Score:</td><td>1.18</td></tr></table>	-0.0972	0.8136	65	3	1.1829
414	conservation agriculture	<table><tr><td>Term:</td><td>conservation agriculture</td></tr><tr><td>No. of occurrences:</td><td>65</td></tr><tr><td>Score:</td><td>1.43</td></tr></table>	0.3768	-0.0313	65	4	1.4299
726	energy production	<table><tr><td>Term:</td><td>energy production</td></tr><tr><td>No. of occurrences:</td><td>65</td></tr><tr><td>Score:</td><td>1.31</td></tr></table>	0.8057	0.2307	65	4	1.3064
296	ch4 emission	<table><tr><td>Term:</td><td>ch4 emission</td></tr><tr><td>No. of occurrences:</td><td>65</td></tr><tr><td>Score:</td><td>0.96</td></tr></table>	0.3629	0.6131	65	4	0.9601
2354	study region	<table><tr><td>Term:</td><td>study region</td></tr><tr><td>No. of occurrences:</td><td>64</td></tr><tr><td>Score:</td><td>0.84</td></tr></table>	-0.5255	-0.4313	64	1	0.8393
140	autumn	<table><tr><td>Term:</td><td>autumn</td></tr><tr><td>No. of occurrences:</td><td>64</td></tr><tr><td>Score:</td><td>0.67</td></tr></table>	-0.593	-0.1159	64	1	0.6708
1478	meteorological data	<table><tr><td>Term:</td><td>meteorological data</td></tr><tr><td>No. of occurrences:</td><td>64</td></tr><tr><td>Score:</td><td>0.66</td></tr></table>	-0.5158	-0.4221	64	1	0.6645
763	environmental sustainability	<table><tr><td>Term:</td><td>environmental sustainability</td></tr><tr><td>No. of occurrences:</td><td>64</td></tr><tr><td>Score:</td><td>1.41</td></tr></table>	0.7142	0.0756	64	2	1.4062
1013	governance	<table><tr><td>Term:</td><td>governance</td></tr><tr><td>No. of occurrences:</td><td>64</td></tr><tr><td>Score:</td><td>0.82</td></tr></table>	1.147	-0.3988	64	2	0.8169
1731	organism	<table><tr><td>Term:</td><td>organism</td></tr><tr><td>No. of occurrences:</td><td>64</td></tr><tr><td>Score:</td><td>1.37</td></tr></table>	0.4374	0.5105	64	3	1.3718
1333	leaf area	<table><tr><td>Term:</td><td>leaf area</td></tr><tr><td>No. of occurrences:</td><td>64</td></tr><tr><td>Score:</td><td>0.93</td></tr></table>	-0.9452	0.4919	64	3	0.9336
2340	straw	<table><tr><td>Term:</td><td>straw</td></tr><tr><td>No. of occurrences:</td><td>64</td></tr><tr><td>Score:</td><td>1.08</td></tr></table>	0.3298	0.5722	64	4	1.0802
2053	rmse	<table><tr><td>Term:</td><td>rmse</td></tr><tr><td>No. of occurrences:</td><td>63</td></tr><tr><td>Score:</td><td>1.00</td></tr></table>	-0.9854	-0.2121	63	1	1.001
1202	input data	<table><tr><td>Term:</td><td>input data</td></tr><tr><td>No. of occurrences:</td><td>63</td></tr><tr><td>Score:</td><td>0.83</td></tr></table>	-0.4491	-0.3028	63	1	0.828
2645	yield data	<table><tr><td>Term:</td><td>yield data</td></tr><tr><td>No. of occurrences:</td><td>63</td></tr><tr><td>Score:</td><td>0.75</td></tr></table>	-0.6849	-0.3507	63	1	0.747
2624	winter wheat yield	<table><tr><td>Term:</td><td>winter wheat yield</td></tr><tr><td>No. of occurrences:</td><td>63</td></tr><tr><td>Score:</td><td>0.59</td></tr></table>	-1.0656	-0.268	63	1	0.5853
2177	sink	<table><tr><td>Term:</td><td>sink</td></tr><tr><td>No. of occurrences:</td><td>63</td></tr><tr><td>Score:</td><td>1.37</td></tr></table>	0.0463	0.5207	63	4	1.3735
1005	global warming potential	<table><tr><td>Term:</td><td>global warming potential</td></tr><tr><td>No. of occurrences:</td><td>63</td></tr><tr><td>Score:</td><td>1.33</td></tr></table>	0.4461	0.564	63	4	1.3304
2501	urbanization	<table><tr><td>Term:</td><td>urbanization</td></tr><tr><td>No. of occurrences:</td><td>62</td></tr><tr><td>Score:</td><td>1.03</td></tr></table>	0.639	-0.4179	62	2	1.0304
228	business	<table><tr><td>Term:</td><td>business</td></tr><tr><td>No. of occurrences:</td><td>62</td></tr><tr><td>Score:</td><td>0.90</td></tr></table>	0.5348	-0.3899	62	2	0.8971
1834	plant species	<table><tr><td>Term:</td><td>plant species</td></tr><tr><td>No. of occurrences:</td><td>62</td></tr><tr><td>Score:</td><td>0.89</td></tr></table>	0.2035	0.4889	62	3	0.8881
2217	soil carbon sequestration	<table><tr><td>Term:</td><td>soil carbon sequestration</td></tr><tr><td>No. of occurrences:</td><td>62</td></tr><tr><td>Score:</td><td>1.77</td></tr></table>	0.4435	0.3158	62	4	1.7669
1958	rainy season	<table><tr><td>Term:</td><td>rainy season</td></tr><tr><td>No. of occurrences:</td><td>61</td></tr><tr><td>Score:</td><td>0.56</td></tr></table>	-0.2927	-0.3586	61	1	0.5562
1002	global population	<table><tr><td>Term:</td><td>global population</td></tr><tr><td>No. of occurrences:</td><td>61</td></tr><tr><td>Score:</td><td>1.50</td></tr></table>	0.9275	0.0011	61	2	1.501
2403	synergy	<table><tr><td>Term:</td><td>synergy</td></tr><tr><td>No. of occurrences:</td><td>61</td></tr><tr><td>Score:</td><td>1.40</td></tr></table>	0.9774	-0.1297	61	2	1.3995
1344	lesson	<table><tr><td>Term:</td><td>lesson</td></tr><tr><td>No. of occurrences:</td><td>61</td></tr><tr><td>Score:</td><td>1.30</td></tr></table>	0.8686	-0.2317	61	2	1.2987
1176	incentive	<table><tr><td>Term:</td><td>incentive</td></tr><tr><td>No. of occurrences:</td><td>61</td></tr><tr><td>Score:</td><td>0.92</td></tr></table>	0.7515	-0.1015	61	2	0.9244
803	family	<table><tr><td>Term:</td><td>family</td></tr><tr><td>No. of occurrences:</td><td>61</td></tr><tr><td>Score:</td><td>0.85</td></tr></table>	0.3885	0.1608	61	2	0.8484
128	atmospheric carbon dioxide	<table><tr><td>Term:</td><td>atmospheric carbon dioxide</td></tr><tr><td>No. of occurrences:</td><td>61</td></tr><tr><td>Score:</td><td>0.99</td></tr></table>	-0.4702	0.4407	61	3	0.9918
1078	heat tolerance	<table><tr><td>Term:</td><td>heat tolerance</td></tr><tr><td>No. of occurrences:</td><td>61</td></tr><tr><td>Score:</td><td>0.87</td></tr></table>	-0.5205	0.7271	61	3	0.8663
2032	rice cultivar	<table><tr><td>Term:</td><td>rice cultivar</td></tr><tr><td>No. of occurrences:</td><td>61</td></tr><tr><td>Score:</td><td>0.61</td></tr></table>	-0.8374	0.4931	61	3	0.605
2391	sustainable intensification	<table><tr><td>Term:</td><td>sustainable intensification</td></tr><tr><td>No. of occurrences:</td><td>60</td></tr><tr><td>Score:</td><td>1.82</td></tr></table>	0.638	-0.0554	60	2	1.8216
1184	individual	<table><tr><td>Term:</td><td>individual</td></tr><tr><td>No. of occurrences:</td><td>60</td></tr><tr><td>Score:</td><td>0.52</td></tr></table>	0.5699	-0.1041	60	2	0.5173
1559	mu mol mol	<table><tr><td>Term:</td><td>mu mol mol</td></tr><tr><td>No. of occurrences:</td><td>60</td></tr><tr><td>Score:</td><td>0.96</td></tr></table>	-0.9572	0.6997	60	3	0.9645
2662	yield stability	<table><tr><td>Term:</td><td>yield stability</td></tr><tr><td>No. of occurrences:</td><td>60</td></tr><tr><td>Score:</td><td>0.78</td></tr></table>	-0.3868	0.1716	60	3	0.7765
2122	seed yield	<table><tr><td>Term:</td><td>seed yield</td></tr><tr><td>No. of occurrences:</td><td>60</td></tr><tr><td>Score:</td><td>0.74</td></tr></table>	-0.7145	0.5731	60	3	0.7381
527	current climate	<table><tr><td>Term:</td><td>current climate</td></tr><tr><td>No. of occurrences:</td><td>59</td></tr><tr><td>Score:</td><td>0.85</td></tr></table>	-0.5671	-0.2937	59	1	0.8537
2422	temperature rise	<table><tr><td>Term:</td><td>temperature rise</td></tr><tr><td>No. of occurrences:</td><td>59</td></tr><tr><td>Score:</td><td>0.79</td></tr></table>	-0.5981	-0.1167	59	1	0.7884
2613	window	<table><tr><td>Term:</td><td>window</td></tr><tr><td>No. of occurrences:</td><td>59</td></tr><tr><td>Score:</td><td>0.39</td></tr></table>	-0.544	-0.1304	59	1	0.3948
1702	ocean	<table><tr><td>Term:</td><td>ocean</td></tr><tr><td>No. of occurrences:</td><td>59</td></tr><tr><td>Score:</td><td>1.19</td></tr></table>	0.5526	-0.3216	59	2	1.1865
273	cattle	<table><tr><td>Term:</td><td>cattle</td></tr><tr><td>No. of occurrences:</td><td>59</td></tr><tr><td>Score:</td><td>1.06</td></tr></table>	1.0538	0.1466	59	2	1.0577
66	agroforestry	<table><tr><td>Term:</td><td>agroforestry</td></tr><tr><td>No. of occurrences:</td><td>59</td></tr><tr><td>Score:</td><td>1.04</td></tr></table>	0.8044	-0.0752	59	2	1.0425
1163	import	<table><tr><td>Term:</td><td>import</td></tr><tr><td>No. of occurrences:</td><td>59</td></tr><tr><td>Score:</td><td>0.92</td></tr></table>	0.8798	-0.0939	59	2	0.9209
1300	land degradation	<table><tr><td>Term:</td><td>land degradation</td></tr><tr><td>No. of occurrences:</td><td>59</td></tr><tr><td>Score:</td><td>0.84</td></tr></table>	0.6885	-0.3048	59	2	0.84
477	crop improvement	<table><tr><td>Term:</td><td>crop improvement</td></tr><tr><td>No. of occurrences:</td><td>59</td></tr><tr><td>Score:</td><td>1.32</td></tr></table>	0.3654	0.6504	59	3	1.3166
704	elevated temperature	<table><tr><td>Term:</td><td>elevated temperature</td></tr><tr><td>No. of occurrences:</td><td>59</td></tr><tr><td>Score:</td><td>0.85</td></tr></table>	-0.8717	0.5376	59	3	0.8525
1821	plant breeding	<table><tr><td>Term:</td><td>plant breeding</td></tr><tr><td>No. of occurrences:</td><td>59</td></tr><tr><td>Score:</td><td>0.81</td></tr></table>	0.2122	0.5788	59	3	0.8093
79	ambient co2	<table><tr><td>Term:</td><td>ambient co2</td></tr><tr><td>No. of occurrences:</td><td>59</td></tr><tr><td>Score:</td><td>0.71</td></tr></table>	-0.9577	0.6408	59	3	0.7084
2199	soc stock	<table><tr><td>Term:</td><td>soc stock</td></tr><tr><td>No. of occurrences:</td><td>59</td></tr><tr><td>Score:</td><td>1.38</td></tr></table>	0.0526	0.3972	59	4	1.3775
785	experimental data	<table><tr><td>Term:</td><td>experimental data</td></tr><tr><td>No. of occurrences:</td><td>58</td></tr><tr><td>Score:</td><td>1.00</td></tr></table>	-0.8283	0.0578	58	1	1.0004
1496	middle	<table><tr><td>Term:</td><td>middle</td></tr><tr><td>No. of occurrences:</td><td>58</td></tr><tr><td>Score:</td><td>0.89</td></tr></table>	-0.5004	-0.2645	58	1	0.8936
2575	weather generator	<table><tr><td>Term:</td><td>weather generator</td></tr><tr><td>No. of occurrences:</td><td>58</td></tr><tr><td>Score:</td><td>0.84</td></tr></table>	-0.9032	-0.5814	58	1	0.8353
2528	village	<table><tr><td>Term:</td><td>village</td></tr><tr><td>No. of occurrences:</td><td>58</td></tr><tr><td>Score:</td><td>0.51</td></tr></table>	0.5453	-0.5897	58	2	0.5088
2578	week	<table><tr><td>Term:</td><td>week</td></tr><tr><td>No. of occurrences:</td><td>58</td></tr><tr><td>Score:</td><td>1.16</td></tr></table>	-0.4965	0.2374	58	3	1.1576
960	genetic resource	<table><tr><td>Term:</td><td>genetic resource</td></tr><tr><td>No. of occurrences:</td><td>58</td></tr><tr><td>Score:</td><td>1.06</td></tr></table>	0.4449	0.4802	58	3	1.0568
299	chamber	<table><tr><td>Term:</td><td>chamber</td></tr><tr><td>No. of occurrences:</td><td>58</td></tr><tr><td>Score:</td><td>0.67</td></tr></table>	-0.6441	0.7006	58	3	0.6721
1826	plant height	<table><tr><td>Term:</td><td>plant height</td></tr><tr><td>No. of occurrences:</td><td>58</td></tr><tr><td>Score:</td><td>0.53</td></tr></table>	-0.7382	0.6093	58	3	0.5304
742	environmental benefit	<table><tr><td>Term:</td><td>environmental benefit</td></tr><tr><td>No. of occurrences:</td><td>58</td></tr><tr><td>Score:</td><td>1.23</td></tr></table>	0.9465	0.1172	58	4	1.2304
732	energy use	<table><tr><td>Term:</td><td>energy use</td></tr><tr><td>No. of occurrences:</td><td>58</td></tr><tr><td>Score:</td><td>1.02</td></tr></table>	1.0789	0.2672	58	4	1.0192
1485	methane emission	<table><tr><td>Term:</td><td>methane emission</td></tr><tr><td>No. of occurrences:</td><td>58</td></tr><tr><td>Score:</td><td>0.90</td></tr></table>	0.5824	0.4688	58	4	0.8981
206	biomass yield	<table><tr><td>Term:</td><td>biomass yield</td></tr><tr><td>No. of occurrences:</td><td>58</td></tr><tr><td>Score:</td><td>0.73</td></tr></table>	0.1091	0.4809	58	4	0.73
1523	model output	<table><tr><td>Term:</td><td>model output</td></tr><tr><td>No. of occurrences:</td><td>57</td></tr><tr><td>Score:</td><td>1.13</td></tr></table>	-0.4284	-0.4337	57	1	1.1263
1249	irrigation requirement	<table><tr><td>Term:</td><td>irrigation requirement</td></tr><tr><td>No. of occurrences:</td><td>57</td></tr><tr><td>Score:</td><td>0.69</td></tr></table>	-0.666	-0.475	57	1	0.689
1482	meteorological station	<table><tr><td>Term:</td><td>meteorological station</td></tr><tr><td>No. of occurrences:</td><td>57</td></tr><tr><td>Score:</td><td>0.66</td></tr></table>	-0.7342	-0.545	57	1	0.659
387	collaboration	<table><tr><td>Term:</td><td>collaboration</td></tr><tr><td>No. of occurrences:</td><td>57</td></tr><tr><td>Score:</td><td>1.70</td></tr></table>	0.8489	-0.1707	57	2	1.7025
1771	partitioning	<table><tr><td>Term:</td><td>partitioning</td></tr><tr><td>No. of occurrences:</td><td>57</td></tr><tr><td>Score:</td><td>0.86</td></tr></table>	-0.6324	0.3709	57	3	0.8597
776	ethanol	<table><tr><td>Term:</td><td>ethanol</td></tr><tr><td>No. of occurrences:</td><td>57</td></tr><tr><td>Score:</td><td>0.86</td></tr></table>	1.0274	0.3206	57	4	0.8613
2329	statistical model	<table><tr><td>Term:</td><td>statistical model</td></tr><tr><td>No. of occurrences:</td><td>56</td></tr><tr><td>Score:</td><td>0.66</td></tr></table>	-0.4999	-0.4	56	1	0.6611
2004	representative concentration pathway	<table><tr><td>Term:</td><td>representative concentration pathway</td></tr><tr><td>No. of occurrences:</td><td>55</td></tr><tr><td>Score:</td><td>1.89</td></tr></table>	-0.4755	-0.5088	55	1	1.8857
1046	grid	<table><tr><td>Term:</td><td>grid</td></tr><tr><td>No. of occurrences:</td><td>55</td></tr><tr><td>Score:</td><td>1.30</td></tr></table>	-0.3445	-0.4072	55	1	1.2955
54	agricultural production systems simulator	<table><tr><td>Term:</td><td>agricultural production systems simulator</td></tr><tr><td>No. of occurrences:</td><td>55</td></tr><tr><td>Score:</td><td>1.24</td></tr></table>	-0.8775	-0.1524	55	1	1.2415
2576	weather station	<table><tr><td>Term:</td><td>weather station</td></tr><tr><td>No. of occurrences:</td><td>55</td></tr><tr><td>Score:</td><td>0.63</td></tr></table>	-0.4401	-0.4543	55	1	0.6265
2349	stressor	<table><tr><td>Term:</td><td>stressor</td></tr><tr><td>No. of occurrences:</td><td>55</td></tr><tr><td>Score:</td><td>1.01</td></tr></table>	0.5363	-0.1986	55	2	1.0105
1125	hotspot	<table><tr><td>Term:</td><td>hotspot</td></tr><tr><td>No. of occurrences:</td><td>55</td></tr><tr><td>Score:</td><td>0.94</td></tr></table>	0.7888	-0.063	55	2	0.9435
951	genetic	<table><tr><td>Term:</td><td>genetic</td></tr><tr><td>No. of occurrences:</td><td>55</td></tr><tr><td>Score:</td><td>1.19</td></tr></table>	-0.0064	0.5641	55	3	1.1853
2346	stress condition	<table><tr><td>Term:</td><td>stress condition</td></tr><tr><td>No. of occurrences:</td><td>55</td></tr><tr><td>Score:</td><td>1.07</td></tr></table>	-0.3504	0.7679	55	3	1.0746
245	canopy	<table><tr><td>Term:</td><td>canopy</td></tr><tr><td>No. of occurrences:</td><td>55</td></tr><tr><td>Score:</td><td>0.96</td></tr></table>	-0.7811	0.3556	55	3	0.9595
1939	qtl	<table><tr><td>Term:</td><td>qtl</td></tr><tr><td>No. of occurrences:</td><td>55</td></tr><tr><td>Score:</td><td>0.91</td></tr></table>	-0.2592	0.9932	55	3	0.9058
728	energy security	<table><tr><td>Term:</td><td>energy security</td></tr><tr><td>No. of occurrences:</td><td>55</td></tr><tr><td>Score:</td><td>1.63</td></tr></table>	1.0709	0.1331	55	4	1.6315
1518	mitigation potential	<table><tr><td>Term:</td><td>mitigation potential</td></tr><tr><td>No. of occurrences:</td><td>55</td></tr><tr><td>Score:</td><td>1.53</td></tr></table>	0.9181	0.1742	55	4	1.535
778	eutrophication	<table><tr><td>Term:</td><td>eutrophication</td></tr><tr><td>No. of occurrences:</td><td>55</td></tr><tr><td>Score:</td><td>1.13</td></tr></table>	1.1205	0.4378	55	4	1.1264
486	crop phenology	<table><tr><td>Term:</td><td>crop phenology</td></tr><tr><td>No. of occurrences:</td><td>54</td></tr><tr><td>Score:</td><td>0.92</td></tr></table>	-1.015	-0.0979	54	1	0.923
2174	simulation study	<table><tr><td>Term:</td><td>simulation study</td></tr><tr><td>No. of occurrences:</td><td>54</td></tr><tr><td>Score:</td><td>0.85</td></tr></table>	-0.8739	-0.1839	54	1	0.8542
2291	spatial variation	<table><tr><td>Term:</td><td>spatial variation</td></tr><tr><td>No. of occurrences:</td><td>54</td></tr><tr><td>Score:</td><td>0.59</td></tr></table>	-0.4757	-0.4357	54	1	0.5931
1440	march	<table><tr><td>Term:</td><td>march</td></tr><tr><td>No. of occurrences:</td><td>54</td></tr><tr><td>Score:</td><td>0.52</td></tr></table>	-0.6621	-0.1757	54	1	0.5239
1301	land management	<table><tr><td>Term:</td><td>land management</td></tr><tr><td>No. of occurrences:</td><td>54</td></tr><tr><td>Score:</td><td>1.49</td></tr></table>	0.6865	-0.0596	54	2	1.4943
227	burden	<table><tr><td>Term:</td><td>burden</td></tr><tr><td>No. of occurrences:</td><td>54</td></tr><tr><td>Score:</td><td>1.20</td></tr></table>	0.951	-0.1999	54	2	1.1957
689	education	<table><tr><td>Term:</td><td>education</td></tr><tr><td>No. of occurrences:</td><td>54</td></tr><tr><td>Score:</td><td>0.73</td></tr></table>	0.8814	-0.4459	54	2	0.7308
1925	promotion	<table><tr><td>Term:</td><td>promotion</td></tr><tr><td>No. of occurrences:</td><td>54</td></tr><tr><td>Score:</td><td>0.70</td></tr></table>	0.8249	-0.1898	54	2	0.6984
263	carbon footprint	<table><tr><td>Term:</td><td>carbon footprint</td></tr><tr><td>No. of occurrences:</td><td>54</td></tr><tr><td>Score:</td><td>1.16</td></tr></table>	0.9712	0.2828	54	4	1.162
1231	inventory	<table><tr><td>Term:</td><td>inventory</td></tr><tr><td>No. of occurrences:</td><td>54</td></tr><tr><td>Score:</td><td>0.95</td></tr></table>	0.6643	0.1261	54	4	0.9539
598	disaster	<table><tr><td>Term:</td><td>disaster</td></tr><tr><td>No. of occurrences:</td><td>53</td></tr><tr><td>Score:</td><td>1.29</td></tr></table>	-0.0559	-0.5788	53	1	1.2864
990	global circulation model	<table><tr><td>Term:</td><td>global circulation model</td></tr><tr><td>No. of occurrences:</td><td>53</td></tr><tr><td>Score:</td><td>0.92</td></tr></table>	-0.6268	-0.5361	53	1	0.9217
1527	model result	<table><tr><td>Term:</td><td>model result</td></tr><tr><td>No. of occurrences:</td><td>53</td></tr><tr><td>Score:</td><td>0.85</td></tr></table>	-0.6265	-0.3506	53	1	0.8464
2257	soil water content	<table><tr><td>Term:</td><td>soil water content</td></tr><tr><td>No. of occurrences:</td><td>53</td></tr><tr><td>Score:</td><td>0.74</td></tr></table>	-0.6564	0.0416	53	1	0.7414
444	corn yield	<table><tr><td>Term:</td><td>corn yield</td></tr><tr><td>No. of occurrences:</td><td>53</td></tr><tr><td>Score:</td><td>0.67</td></tr></table>	-0.7463	-0.3545	53	1	0.6697
916	future climate change scenario	<table><tr><td>Term:</td><td>future climate change scenario</td></tr><tr><td>No. of occurrences:</td><td>53</td></tr><tr><td>Score:</td><td>0.62</td></tr></table>	-0.7204	-0.0637	53	1	0.6229
2026	restoration	<table><tr><td>Term:</td><td>restoration</td></tr><tr><td>No. of occurrences:</td><td>53</td></tr><tr><td>Score:</td><td>1.56</td></tr></table>	0.7732	0.0457	53	2	1.5599
42	agenda	<table><tr><td>Term:</td><td>agenda</td></tr><tr><td>No. of occurrences:</td><td>53</td></tr><tr><td>Score:</td><td>1.08</td></tr></table>	1.2042	-0.2841	53	2	1.0776
1474	member	<table><tr><td>Term:</td><td>member</td></tr><tr><td>No. of occurrences:</td><td>53</td></tr><tr><td>Score:</td><td>0.87</td></tr></table>	0.5767	-0.2032	53	2	0.8656
791	exploitation	<table><tr><td>Term:</td><td>exploitation</td></tr><tr><td>No. of occurrences:</td><td>53</td></tr><tr><td>Score:</td><td>0.73</td></tr></table>	0.5038	0.3575	53	2	0.7315
1427	malnutrition	<table><tr><td>Term:</td><td>malnutrition</td></tr><tr><td>No. of occurrences:</td><td>53</td></tr><tr><td>Score:</td><td>0.73</td></tr></table>	0.9077	-0.3352	53	2	0.7275
525	culture	<table><tr><td>Term:</td><td>culture</td></tr><tr><td>No. of occurrences:</td><td>53</td></tr><tr><td>Score:</td><td>0.67</td></tr></table>	0.6243	0.0008	53	2	0.6684
232	c sequestration	<table><tr><td>Term:</td><td>c sequestration</td></tr><tr><td>No. of occurrences:</td><td>53</td></tr><tr><td>Score:</td><td>1.22</td></tr></table>	0.4061	0.5615	53	4	1.2188
2570	watershed	<table><tr><td>Term:</td><td>watershed</td></tr><tr><td>No. of occurrences:</td><td>52</td></tr><tr><td>Score:</td><td>0.87</td></tr></table>	0.0089	-0.4819	52	1	0.8724
591	deviation	<table><tr><td>Term:</td><td>deviation</td></tr><tr><td>No. of occurrences:</td><td>52</td></tr><tr><td>Score:</td><td>0.82</td></tr></table>	-0.5361	-0.2098	52	1	0.818
96	annual precipitation	<table><tr><td>Term:</td><td>annual precipitation</td></tr><tr><td>No. of occurrences:</td><td>52</td></tr><tr><td>Score:</td><td>0.76</td></tr></table>	-0.575	-0.559	52	1	0.757
927	future period	<table><tr><td>Term:</td><td>future period</td></tr><tr><td>No. of occurrences:</td><td>52</td></tr><tr><td>Score:</td><td>0.72</td></tr></table>	-0.8574	-0.5468	52	1	0.7243
1010	good	<table><tr><td>Term:</td><td>good</td></tr><tr><td>No. of occurrences:</td><td>52</td></tr><tr><td>Score:</td><td>1.03</td></tr></table>	0.8189	-0.2884	52	2	1.0322
21	achievement	<table><tr><td>Term:</td><td>achievement</td></tr><tr><td>No. of occurrences:</td><td>52</td></tr><tr><td>Score:</td><td>0.88</td></tr></table>	0.5824	-0.0033	52	2	0.8831
2184	smallholder	<table><tr><td>Term:</td><td>smallholder</td></tr><tr><td>No. of occurrences:</td><td>52</td></tr><tr><td>Score:</td><td>0.82</td></tr></table>	0.77	-0.4399	52	2	0.8174
1769	participation	<table><tr><td>Term:</td><td>participation</td></tr><tr><td>No. of occurrences:</td><td>52</td></tr><tr><td>Score:</td><td>0.61</td></tr></table>	0.9139	-0.468	52	2	0.6085
2022	respiration	<table><tr><td>Term:</td><td>respiration</td></tr><tr><td>No. of occurrences:</td><td>52</td></tr><tr><td>Score:</td><td>1.80</td></tr></table>	-0.5232	0.4628	52	3	1.7971
15	accession	<table><tr><td>Term:</td><td>accession</td></tr><tr><td>No. of occurrences:</td><td>52</td></tr><tr><td>Score:</td><td>0.83</td></tr></table>	0.0148	0.7669	52	3	0.8274
381	co2 level	<table><tr><td>Term:</td><td>co2 level</td></tr><tr><td>No. of occurrences:</td><td>52</td></tr><tr><td>Score:</td><td>0.64</td></tr></table>	-0.6945	0.1693	52	3	0.637
425	contributor	<table><tr><td>Term:</td><td>contributor</td></tr><tr><td>No. of occurrences:</td><td>52</td></tr><tr><td>Score:</td><td>1.09</td></tr></table>	0.5491	0.1523	52	4	1.0926
106	application rate	<table><tr><td>Term:</td><td>application rate</td></tr><tr><td>No. of occurrences:</td><td>52</td></tr><tr><td>Score:</td><td>1.06</td></tr></table>	-0.1781	0.3419	52	4	1.0638
1580	n fertilizer	<table><tr><td>Term:</td><td>n fertilizer</td></tr><tr><td>No. of occurrences:</td><td>52</td></tr><tr><td>Score:</td><td>0.86</td></tr></table>	0.1128	0.3773	52	4	0.8631
2398	swat	<table><tr><td>Term:</td><td>swat</td></tr><tr><td>No. of occurrences:</td><td>51</td></tr><tr><td>Score:</td><td>1.27</td></tr></table>	-0.2917	-0.5636	51	1	1.2679
1890	precipitation change	<table><tr><td>Term:</td><td>precipitation change</td></tr><tr><td>No. of occurrences:</td><td>51</td></tr><tr><td>Score:</td><td>1.23</td></tr></table>	-0.5144	-0.5672	51	1	1.2277
2113	sediment	<table><tr><td>Term:</td><td>sediment</td></tr><tr><td>No. of occurrences:</td><td>51</td></tr><tr><td>Score:</td><td>0.83</td></tr></table>	0.0761	-0.2323	51	1	0.8274
2169	simulated yield	<table><tr><td>Term:</td><td>simulated yield</td></tr><tr><td>No. of occurrences:</td><td>51</td></tr><tr><td>Score:</td><td>0.74</td></tr></table>	-0.9783	-0.2828	51	1	0.7427
158	baseline period	<table><tr><td>Term:</td><td>baseline period</td></tr><tr><td>No. of occurrences:</td><td>51</td></tr><tr><td>Score:</td><td>0.64</td></tr></table>	-0.8766	-0.5184	51	1	0.644
1676	november	<table><tr><td>Term:</td><td>november</td></tr><tr><td>No. of occurrences:</td><td>51</td></tr><tr><td>Score:</td><td>0.39</td></tr></table>	-0.7527	-0.16	51	1	0.3915
862	food availability	<table><tr><td>Term:</td><td>food availability</td></tr><tr><td>No. of occurrences:</td><td>51</td></tr><tr><td>Score:</td><td>1.61</td></tr></table>	0.7849	-0.4067	51	2	1.6054
213	body	<table><tr><td>Term:</td><td>body</td></tr><tr><td>No. of occurrences:</td><td>51</td></tr><tr><td>Score:</td><td>1.18</td></tr></table>	0.5899	-0.2263	51	2	1.1796
958	genetic improvement	<table><tr><td>Term:</td><td>genetic improvement</td></tr><tr><td>No. of occurrences:</td><td>51</td></tr><tr><td>Score:</td><td>1.03</td></tr></table>	0.0179	0.5158	51	3	1.0289
2644	yield component	<table><tr><td>Term:</td><td>yield component</td></tr><tr><td>No. of occurrences:</td><td>51</td></tr><tr><td>Score:</td><td>0.89</td></tr></table>	-1.0117	0.5226	51	3	0.8928
1082	height	<table><tr><td>Term:</td><td>height</td></tr><tr><td>No. of occurrences:</td><td>51</td></tr><tr><td>Score:</td><td>0.72</td></tr></table>	-0.536	0.2927	51	3	0.7212
694	electricity	<table><tr><td>Term:</td><td>electricity</td></tr><tr><td>No. of occurrences:</td><td>51</td></tr><tr><td>Score:</td><td>1.05</td></tr></table>	1.0745	0.305	51	4	1.0455
570	degrees c increase	<table><tr><td>Term:</td><td>degrees c increase</td></tr><tr><td>No. of occurrences:</td><td>50</td></tr><tr><td>Score:</td><td>1.29</td></tr></table>	-0.9159	-0.1002	50	1	1.2949
1953	rainfed condition	<table><tr><td>Term:</td><td>rainfed condition</td></tr><tr><td>No. of occurrences:</td><td>50</td></tr><tr><td>Score:</td><td>0.88</td></tr></table>	-0.7325	-0.013	50	1	0.8767
948	general circulation models	<table><tr><td>Term:</td><td>general circulation models</td></tr><tr><td>No. of occurrences:</td><td>50</td></tr><tr><td>Score:</td><td>0.72</td></tr></table>	-0.931	-0.4901	50	1	0.7244
2533	viz	<table><tr><td>Term:</td><td>viz</td></tr><tr><td>No. of occurrences:</td><td>50</td></tr><tr><td>Score:</td><td>0.31</td></tr></table>	-0.5788	0.2614	50	1	0.3075
1188	infection	<table><tr><td>Term:</td><td>infection</td></tr><tr><td>No. of occurrences:</td><td>50</td></tr><tr><td>Score:</td><td>1.21</td></tr></table>	0.2295	0.2333	50	2	1.2141
26	actor	<table><tr><td>Term:</td><td>actor</td></tr><tr><td>No. of occurrences:</td><td>50</td></tr><tr><td>Score:</td><td>0.75</td></tr></table>	0.9263	-0.464	50	2	0.7492
1065	gwp	<table><tr><td>Term:</td><td>gwp</td></tr><tr><td>No. of occurrences:</td><td>50</td></tr><tr><td>Score:</td><td>1.28</td></tr></table>	0.4617	0.6932	50	4	1.2787
721	energy demand	<table><tr><td>Term:</td><td>energy demand</td></tr><tr><td>No. of occurrences:</td><td>50</td></tr><tr><td>Score:</td><td>1.01</td></tr></table>	0.9647	0.2979	50	4	1.0149
378	co2 fertilization	<table><tr><td>Term:</td><td>co2 fertilization</td></tr><tr><td>No. of occurrences:</td><td>49</td></tr><tr><td>Score:</td><td>1.90</td></tr></table>	-0.5686	-0.1974	49	1	1.9044
2651	yield gain	<table><tr><td>Term:</td><td>yield gain</td></tr><tr><td>No. of occurrences:</td><td>49</td></tr><tr><td>Score:</td><td>1.45</td></tr></table>	-0.5601	-0.0618	49	1	1.4549
548	daily weather data	<table><tr><td>Term:</td><td>daily weather data</td></tr><tr><td>No. of occurrences:</td><td>49</td></tr><tr><td>Score:</td><td>1.05</td></tr></table>	-0.8951	-0.4074	49	1	1.0538
1607	ndvi	<table><tr><td>Term:</td><td>ndvi</td></tr><tr><td>No. of occurrences:</td><td>49</td></tr><tr><td>Score:</td><td>0.86</td></tr></table>	-0.3881	-0.2656	49	1	0.856
2031	rice crop	<table><tr><td>Term:</td><td>rice crop</td></tr><tr><td>No. of occurrences:</td><td>49</td></tr><tr><td>Score:</td><td>0.85</td></tr></table>	-0.4364	0.0784	49	1	0.8499
468	crop development	<table><tr><td>Term:</td><td>crop development</td></tr><tr><td>No. of occurrences:</td><td>49</td></tr><tr><td>Score:</td><td>0.80</td></tr></table>	-0.9264	0.0098	49	1	0.7969
1606	ncp	<table><tr><td>Term:</td><td>ncp</td></tr><tr><td>No. of occurrences:</td><td>49</td></tr><tr><td>Score:</td><td>0.76</td></tr></table>	-0.8569	-0.2507	49	1	0.7552
1668	northern china	<table><tr><td>Term:</td><td>northern china</td></tr><tr><td>No. of occurrences:</td><td>49</td></tr><tr><td>Score:</td><td>0.66</td></tr></table>	-0.5028	-0.2666	49	1	0.6556
1181	increment	<table><tr><td>Term:</td><td>increment</td></tr><tr><td>No. of occurrences:</td><td>49</td></tr><tr><td>Score:</td><td>0.54</td></tr></table>	-0.6609	0.0927	49	1	0.5373
2579	welfare	<table><tr><td>Term:</td><td>welfare</td></tr><tr><td>No. of occurrences:</td><td>49</td></tr><tr><td>Score:</td><td>1.38</td></tr></table>	0.737	-0.451	49	2	1.3845
748	environmental degradation	<table><tr><td>Term:</td><td>environmental degradation</td></tr><tr><td>No. of occurrences:</td><td>49</td></tr><tr><td>Score:</td><td>1.16</td></tr></table>	0.7545	-0.1693	49	2	1.1594
224	building	<table><tr><td>Term:</td><td>building</td></tr><tr><td>No. of occurrences:</td><td>49</td></tr><tr><td>Score:</td><td>0.70</td></tr></table>	0.857	-0.2481	49	2	0.6976
374	co2 enrichment	<table><tr><td>Term:</td><td>co2 enrichment</td></tr><tr><td>No. of occurrences:</td><td>49</td></tr><tr><td>Score:</td><td>1.00</td></tr></table>	-0.8434	0.4828	49	3	0.9973
1654	nitrous oxide emission	<table><tr><td>Term:</td><td>nitrous oxide emission</td></tr><tr><td>No. of occurrences:</td><td>49</td></tr><tr><td>Score:</td><td>1.39</td></tr></table>	0.3243	0.4526	49	4	1.3883
843	field study	<table><tr><td>Term:</td><td>field study</td></tr><tr><td>No. of occurrences:</td><td>49</td></tr><tr><td>Score:</td><td>1.35</td></tr></table>	-0.179	0.4438	49	4	1.3484
261	carbon emission	<table><tr><td>Term:</td><td>carbon emission</td></tr><tr><td>No. of occurrences:</td><td>49</td></tr><tr><td>Score:</td><td>1.22</td></tr></table>	0.5951	0.0881	49	4	1.2172
2027	retention	<table><tr><td>Term:</td><td>retention</td></tr><tr><td>No. of occurrences:</td><td>49</td></tr><tr><td>Score:</td><td>0.93</td></tr></table>	0.077	0.2957	49	4	0.9297
1506	mineral	<table><tr><td>Term:</td><td>mineral</td></tr><tr><td>No. of occurrences:</td><td>49</td></tr><tr><td>Score:</td><td>0.90</td></tr></table>	0.5873	0.5188	49	4	0.8952
828	fertilization effect	<table><tr><td>Term:</td><td>fertilization effect</td></tr><tr><td>No. of occurrences:</td><td>48</td></tr><tr><td>Score:</td><td>1.20</td></tr></table>	-0.7899	-0.2732	48	1	1.1955
2043	rice productivity	<table><tr><td>Term:</td><td>rice productivity</td></tr><tr><td>No. of occurrences:</td><td>48</td></tr><tr><td>Score:</td><td>0.76</td></tr></table>	-0.6591	0.13	48	1	0.7632
892	foundation	<table><tr><td>Term:</td><td>foundation</td></tr><tr><td>No. of occurrences:</td><td>48</td></tr><tr><td>Score:</td><td>1.05</td></tr></table>	0.4994	-0.2049	48	2	1.0516
1738	outbreak	<table><tr><td>Term:</td><td>outbreak</td></tr><tr><td>No. of occurrences:</td><td>48</td></tr><tr><td>Score:</td><td>1.02</td></tr></table>	0.4963	-0.2004	48	2	1.0214
1206	instrument	<table><tr><td>Term:</td><td>instrument</td></tr><tr><td>No. of occurrences:</td><td>48</td></tr><tr><td>Score:</td><td>0.97</td></tr></table>	0.7617	-0.296	48	2	0.9728
45	agricultural development	<table><tr><td>Term:</td><td>agricultural development</td></tr><tr><td>No. of occurrences:</td><td>48</td></tr><tr><td>Score:</td><td>0.93</td></tr></table>	0.6332	-0.4589	48	2	0.9257
1851	policymaker	<table><tr><td>Term:</td><td>policymaker</td></tr><tr><td>No. of occurrences:</td><td>48</td></tr><tr><td>Score:</td><td>0.91</td></tr></table>	0.5966	-0.4575	48	2	0.908
2068	rural community	<table><tr><td>Term:</td><td>rural community</td></tr><tr><td>No. of occurrences:</td><td>48</td></tr><tr><td>Score:</td><td>0.89</td></tr></table>	1.0304	-0.4569	48	2	0.8851
1901	prevalence	<table><tr><td>Term:</td><td>prevalence</td></tr><tr><td>No. of occurrences:</td><td>48</td></tr><tr><td>Score:</td><td>0.67</td></tr></table>	0.6206	-0.2047	48	2	0.6739
1020	grain number	<table><tr><td>Term:</td><td>grain number</td></tr><tr><td>No. of occurrences:</td><td>48</td></tr><tr><td>Score:</td><td>1.05</td></tr></table>	-1.0853	0.4684	48	3	1.0458
585	deployment	<table><tr><td>Term:</td><td>deployment</td></tr><tr><td>No. of occurrences:</td><td>48</td></tr><tr><td>Score:</td><td>1.69</td></tr></table>	0.6635	0.2176	48	4	1.6904
269	carbon storage	<table><tr><td>Term:</td><td>carbon storage</td></tr><tr><td>No. of occurrences:</td><td>48</td></tr><tr><td>Score:</td><td>1.46</td></tr></table>	0.5522	0.137	48	4	1.4602
1513	miscanthus	<table><tr><td>Term:</td><td>miscanthus</td></tr><tr><td>No. of occurrences:</td><td>48</td></tr><tr><td>Score:</td><td>1.27</td></tr></table>	0.5112	0.2238	48	4	1.274
1256	irrigation water requirement	<table><tr><td>Term:</td><td>irrigation water requirement</td></tr><tr><td>No. of occurrences:</td><td>47</td></tr><tr><td>Score:</td><td>0.90</td></tr></table>	-0.6912	-0.4174	47	1	0.9035
2577	weather variable	<table><tr><td>Term:</td><td>weather variable</td></tr><tr><td>No. of occurrences:</td><td>47</td></tr><tr><td>Score:</td><td>0.90</td></tr></table>	-0.8497	-0.33	47	1	0.8992
1524	model parameter	<table><tr><td>Term:</td><td>model parameter</td></tr><tr><td>No. of occurrences:</td><td>47</td></tr><tr><td>Score:</td><td>0.82</td></tr></table>	-0.6993	-0.2113	47	1	0.8248
2274	southern china	<table><tr><td>Term:</td><td>southern china</td></tr><tr><td>No. of occurrences:</td><td>47</td></tr><tr><td>Score:</td><td>0.61</td></tr></table>	-0.4123	-0.2616	47	1	0.6056
2097	sea level rise	<table><tr><td>Term:</td><td>sea level rise</td></tr><tr><td>No. of occurrences:</td><td>47</td></tr><tr><td>Score:</td><td>1.01</td></tr></table>	0.4469	-0.4508	47	2	1.0066
1160	impact category	<table><tr><td>Term:</td><td>impact category</td></tr><tr><td>No. of occurrences:</td><td>47</td></tr><tr><td>Score:</td><td>1.23</td></tr></table>	1.2475	0.5003	47	4	1.2309
229	c input	<table><tr><td>Term:</td><td>c input</td></tr><tr><td>No. of occurrences:</td><td>47</td></tr><tr><td>Score:</td><td>1.10</td></tr></table>	0.02	0.4431	47	4	1.0994
1525	model performance	<table><tr><td>Term:</td><td>model performance</td></tr><tr><td>No. of occurrences:</td><td>46</td></tr><tr><td>Score:</td><td>1.29</td></tr></table>	-0.7069	-0.1159	46	1	1.2872
71	agrotechnology transfer	<table><tr><td>Term:</td><td>agrotechnology transfer</td></tr><tr><td>No. of occurrences:</td><td>46</td></tr><tr><td>Score:</td><td>0.51</td></tr></table>	-0.9993	-0.3377	46	1	0.5098
822	february	<table><tr><td>Term:</td><td>february</td></tr><tr><td>No. of occurrences:</td><td>46</td></tr><tr><td>Score:</td><td>0.47</td></tr></table>	-0.5423	-0.2702	46	1	0.4681
2410	tanzania	<table><tr><td>Term:</td><td>tanzania</td></tr><tr><td>No. of occurrences:</td><td>46</td></tr><tr><td>Score:</td><td>1.55</td></tr></table>	0.4845	-0.3892	46	2	1.5508
1627	new technology	<table><tr><td>Term:</td><td>new technology</td></tr><tr><td>No. of occurrences:</td><td>46</td></tr><tr><td>Score:</td><td>1.33</td></tr></table>	0.5862	0.024	46	2	1.3343
813	farmers	<table><tr><td>Term:</td><td>farmers</td></tr><tr><td>No. of occurrences:</td><td>46</td></tr><tr><td>Score:</td><td>0.60</td></tr></table>	0.2891	-0.5087	46	2	0.5979
75	allele	<table><tr><td>Term:</td><td>allele</td></tr><tr><td>No. of occurrences:</td><td>46</td></tr><tr><td>Score:</td><td>1.58</td></tr></table>	-0.1403	0.9479	46	3	1.5753
127	assimilation	<table><tr><td>Term:</td><td>assimilation</td></tr><tr><td>No. of occurrences:</td><td>46</td></tr><tr><td>Score:</td><td>1.46</td></tr></table>	-0.6557	0.4003	46	3	1.4564
1635	night	<table><tr><td>Term:</td><td>night</td></tr><tr><td>No. of occurrences:</td><td>46</td></tr><tr><td>Score:</td><td>0.81</td></tr></table>	-0.9819	0.4145	46	3	0.8076
1402	low temperature	<table><tr><td>Term:</td><td>low temperature</td></tr><tr><td>No. of occurrences:</td><td>46</td></tr><tr><td>Score:</td><td>0.71</td></tr></table>	-0.7292	0.3105	46	3	0.7145
2331	stem	<table><tr><td>Term:</td><td>stem</td></tr><tr><td>No. of occurrences:</td><td>46</td></tr><tr><td>Score:</td><td>0.59</td></tr></table>	-0.4601	0.5161	46	3	0.5905
801	fallow	<table><tr><td>Term:</td><td>fallow</td></tr><tr><td>No. of occurrences:</td><td>46</td></tr><tr><td>Score:</td><td>0.56</td></tr></table>	0.0032	0.0485	46	4	0.5578
2547	water assessment tool	<table><tr><td>Term:</td><td>water assessment tool</td></tr><tr><td>No. of occurrences:</td><td>45</td></tr><tr><td>Score:</td><td>1.39</td></tr></table>	-0.2397	-0.5501	45	1	1.3862
324	climate change impact assessment	<table><tr><td>Term:</td><td>climate change impact assessment</td></tr><tr><td>No. of occurrences:</td><td>45</td></tr><tr><td>Score:</td><td>1.09</td></tr></table>	-0.8987	-0.384	45	1	1.0882
2542	warmer climate	<table><tr><td>Term:</td><td>warmer climate</td></tr><tr><td>No. of occurrences:</td><td>45</td></tr><tr><td>Score:</td><td>0.96</td></tr></table>	-0.5833	0.0186	45	1	0.9613
2335	stochastic weather generator	<table><tr><td>Term:</td><td>stochastic weather generator</td></tr><tr><td>No. of occurrences:</td><td>45</td></tr><tr><td>Score:</td><td>0.82</td></tr></table>	-0.9602	-0.6559	45	1	0.8225
2665	yield variation	<table><tr><td>Term:</td><td>yield variation</td></tr><tr><td>No. of occurrences:</td><td>45</td></tr><tr><td>Score:</td><td>0.51</td></tr></table>	-0.6635	-0.2246	45	1	0.5089
2015	reserf	<table><tr><td>Term:</td><td>reserf</td></tr><tr><td>No. of occurrences:</td><td>45</td></tr><tr><td>Score:</td><td>1.37</td></tr></table>	0.6491	0.2603	45	2	1.3739
1501	milk	<table><tr><td>Term:</td><td>milk</td></tr><tr><td>No. of occurrences:</td><td>45</td></tr><tr><td>Score:</td><td>1.15</td></tr></table>	1.1636	0.0992	45	2	1.1483
1631	nexus	<table><tr><td>Term:</td><td>nexus</td></tr><tr><td>No. of occurrences:</td><td>45</td></tr><tr><td>Score:</td><td>1.07</td></tr></table>	0.946	-0.3337	45	2	1.071
2437	theme	<table><tr><td>Term:</td><td>theme</td></tr><tr><td>No. of occurrences:</td><td>45</td></tr><tr><td>Score:</td><td>0.89</td></tr></table>	0.9488	-0.3914	45	2	0.8871
2629	workshop	<table><tr><td>Term:</td><td>workshop</td></tr><tr><td>No. of occurrences:</td><td>45</td></tr><tr><td>Score:</td><td>0.55</td></tr></table>	0.8283	-0.4311	45	2	0.5548
965	genomic	<table><tr><td>Term:</td><td>genomic</td></tr><tr><td>No. of occurrences:</td><td>45</td></tr><tr><td>Score:</td><td>1.14</td></tr></table>	0.1806	0.7757	45	3	1.145
1100	high temperature stress	<table><tr><td>Term:</td><td>high temperature stress</td></tr><tr><td>No. of occurrences:</td><td>45</td></tr><tr><td>Score:</td><td>1.11</td></tr></table>	-0.9579	0.4391	45	3	1.1108
8	abiotic stress	<table><tr><td>Term:</td><td>abiotic stress</td></tr><tr><td>No. of occurrences:</td><td>45</td></tr><tr><td>Score:</td><td>1.00</td></tr></table>	-0.1234	0.7598	45	3	1.0042
1040	greenhouse	<table><tr><td>Term:</td><td>greenhouse</td></tr><tr><td>No. of occurrences:</td><td>45</td></tr><tr><td>Score:</td><td>0.91</td></tr></table>	-0.463	0.4529	45	3	0.9137
2451	tissue	<table><tr><td>Term:</td><td>tissue</td></tr><tr><td>No. of occurrences:</td><td>45</td></tr><tr><td>Score:</td><td>0.91</td></tr></table>	-0.1958	0.792	45	3	0.9065
2522	vegetative	<table><tr><td>Term:</td><td>vegetative</td></tr><tr><td>No. of occurrences:</td><td>45</td></tr><tr><td>Score:</td><td>0.90</td></tr></table>	-0.8137	0.4459	45	3	0.8975
1516	mitigation option	<table><tr><td>Term:</td><td>mitigation option</td></tr><tr><td>No. of occurrences:</td><td>45</td></tr><tr><td>Score:</td><td>1.31</td></tr></table>	0.7003	0.1411	45	4	1.3088
23	acidification	<table><tr><td>Term:</td><td>acidification</td></tr><tr><td>No. of occurrences:</td><td>45</td></tr><tr><td>Score:</td><td>1.13</td></tr></table>	1.167	0.5013	45	4	1.1287
2034	rice field	<table><tr><td>Term:</td><td>rice field</td></tr><tr><td>No. of occurrences:</td><td>45</td></tr><tr><td>Score:</td><td>0.60</td></tr></table>	-0.0332	0.2729	45	4	0.5964
2297	special report	<table><tr><td>Term:</td><td>special report</td></tr><tr><td>No. of occurrences:</td><td>44</td></tr><tr><td>Score:</td><td>1.12</td></tr></table>	-0.7209	-0.6162	44	1	1.1163
2595	wheat model	<table><tr><td>Term:</td><td>wheat model</td></tr><tr><td>No. of occurrences:</td><td>44</td></tr><tr><td>Score:</td><td>0.99</td></tr></table>	-1.0856	-0.1571	44	1	0.9887
1387	loess plateau	<table><tr><td>Term:</td><td>loess plateau</td></tr><tr><td>No. of occurrences:</td><td>44</td></tr><tr><td>Score:</td><td>0.73</td></tr></table>	-0.3606	-0.2422	44	1	0.7277
1994	relative humidity	<table><tr><td>Term:</td><td>relative humidity</td></tr><tr><td>No. of occurrences:</td><td>44</td></tr><tr><td>Score:</td><td>0.45</td></tr></table>	-0.7678	-0.2533	44	1	0.4489
1750	pace	<table><tr><td>Term:</td><td>pace</td></tr><tr><td>No. of occurrences:</td><td>44</td></tr><tr><td>Score:</td><td>1.25</td></tr></table>	0.4824	0.2522	44	2	1.2542
2356	subsidy	<table><tr><td>Term:</td><td>subsidy</td></tr><tr><td>No. of occurrences:</td><td>44</td></tr><tr><td>Score:</td><td>0.75</td></tr></table>	0.8726	-0.2753	44	2	0.7497
55	agricultural research	<table><tr><td>Term:</td><td>agricultural research</td></tr><tr><td>No. of occurrences:</td><td>44</td></tr><tr><td>Score:</td><td>0.58</td></tr></table>	0.5191	-0.3257	44	2	0.5844
251	carbohydrate	<table><tr><td>Term:</td><td>carbohydrate</td></tr><tr><td>No. of occurrences:</td><td>44</td></tr><tr><td>Score:</td><td>1.18</td></tr></table>	-0.2782	0.7404	44	3	1.1837
1314	landrace	<table><tr><td>Term:</td><td>landrace</td></tr><tr><td>No. of occurrences:</td><td>44</td></tr><tr><td>Score:</td><td>0.89</td></tr></table>	0.1216	0.7051	44	3	0.8857
12	aboveground biomass	<table><tr><td>Term:</td><td>aboveground biomass</td></tr><tr><td>No. of occurrences:</td><td>44</td></tr><tr><td>Score:</td><td>0.81</td></tr></table>	-0.8298	0.439	44	3	0.8125
1214	interactive effect	<table><tr><td>Term:</td><td>interactive effect</td></tr><tr><td>No. of occurrences:</td><td>44</td></tr><tr><td>Score:</td><td>0.79</td></tr></table>	-0.6738	0.5212	44	3	0.7862
701	elevated co2 concentration	<table><tr><td>Term:</td><td>elevated co2 concentration</td></tr><tr><td>No. of occurrences:</td><td>44</td></tr><tr><td>Score:</td><td>0.74</td></tr></table>	-1.0441	0.2894	44	3	0.7359
2303	spike	<table><tr><td>Term:</td><td>spike</td></tr><tr><td>No. of occurrences:</td><td>44</td></tr><tr><td>Score:</td><td>0.49</td></tr></table>	-0.6903	0.6308	44	3	0.495
2214	soil c	<table><tr><td>Term:</td><td>soil c</td></tr><tr><td>No. of occurrences:</td><td>44</td></tr><tr><td>Score:</td><td>1.48</td></tr></table>	0.3224	0.6855	44	4	1.4782
1487	mg c	<table><tr><td>Term:</td><td>mg c</td></tr><tr><td>No. of occurrences:</td><td>44</td></tr><tr><td>Score:</td><td>1.12</td></tr></table>	0.2656	0.3539	44	4	1.1154
2085	sandy soil	<table><tr><td>Term:</td><td>sandy soil</td></tr><tr><td>No. of occurrences:</td><td>44</td></tr><tr><td>Score:</td><td>1.00</td></tr></table>	-0.3975	0.0529	44	4	0.9979
255	carbon content	<table><tr><td>Term:</td><td>carbon content</td></tr><tr><td>No. of occurrences:</td><td>44</td></tr><tr><td>Score:</td><td>0.76</td></tr></table>	0.1363	0.4379	44	4	0.7578
2663	yield trend	<table><tr><td>Term:</td><td>yield trend</td></tr><tr><td>No. of occurrences:</td><td>43</td></tr><tr><td>Score:</td><td>0.88</td></tr></table>	-0.5717	-0.2333	43	1	0.8816
1860	positive correlation	<table><tr><td>Term:</td><td>positive correlation</td></tr><tr><td>No. of occurrences:</td><td>43</td></tr><tr><td>Score:</td><td>0.63</td></tr></table>	-0.3742	-0.0183	43	1	0.6264
563	deficit irrigation	<table><tr><td>Term:</td><td>deficit irrigation</td></tr><tr><td>No. of occurrences:</td><td>43</td></tr><tr><td>Score:</td><td>0.59</td></tr></table>	-0.5939	0.0743	43	1	0.5938
1259	january	<table><tr><td>Term:</td><td>january</td></tr><tr><td>No. of occurrences:</td><td>43</td></tr><tr><td>Score:</td><td>0.59</td></tr></table>	-0.5324	-0.166	43	1	0.591
114	aquaculture	<table><tr><td>Term:</td><td>aquaculture</td></tr><tr><td>No. of occurrences:</td><td>43</td></tr><tr><td>Score:</td><td>1.98</td></tr></table>	1.0726	-0.2051	43	2	1.9791
734	engineering	<table><tr><td>Term:</td><td>engineering</td></tr><tr><td>No. of occurrences:</td><td>43</td></tr><tr><td>Score:</td><td>1.76</td></tr></table>	0.6001	0.4842	43	2	1.7591
2021	resource use	<table><tr><td>Term:</td><td>resource use</td></tr><tr><td>No. of occurrences:</td><td>43</td></tr><tr><td>Score:</td><td>1.40</td></tr></table>	1.0189	0.0009	43	2	1.396
2468	tradeoff	<table><tr><td>Term:</td><td>tradeoff</td></tr><tr><td>No. of occurrences:</td><td>43</td></tr><tr><td>Score:</td><td>0.94</td></tr></table>	0.7024	-0.1569	43	2	0.9416
125	asset	<table><tr><td>Term:</td><td>asset</td></tr><tr><td>No. of occurrences:</td><td>43</td></tr><tr><td>Score:</td><td>0.78</td></tr></table>	0.9911	-0.4496	43	2	0.7778
250	capital	<table><tr><td>Term:</td><td>capital</td></tr><tr><td>No. of occurrences:</td><td>43</td></tr><tr><td>Score:</td><td>0.53</td></tr></table>	0.9401	-0.4425	43	2	0.5256
2334	stimulation	<table><tr><td>Term:</td><td>stimulation</td></tr><tr><td>No. of occurrences:</td><td>43</td></tr><tr><td>Score:</td><td>1.97</td></tr></table>	-0.6514	0.5342	43	3	1.9657
1941	quantitative trait loci	<table><tr><td>Term:</td><td>quantitative trait loci</td></tr><tr><td>No. of occurrences:</td><td>43</td></tr><tr><td>Score:</td><td>1.21</td></tr></table>	-0.1717	0.9806	43	3	1.2073
1930	protein content	<table><tr><td>Term:</td><td>protein content</td></tr><tr><td>No. of occurrences:</td><td>43</td></tr><tr><td>Score:</td><td>1.19</td></tr></table>	-0.2709	0.561	43	3	1.1858
2009	reproductive stage	<table><tr><td>Term:</td><td>reproductive stage</td></tr><tr><td>No. of occurrences:</td><td>43</td></tr><tr><td>Score:</td><td>0.84</td></tr></table>	-0.8834	0.2791	43	3	0.8407
1685	nutrient management	<table><tr><td>Term:</td><td>nutrient management</td></tr><tr><td>No. of occurrences:</td><td>43</td></tr><tr><td>Score:</td><td>1.52</td></tr></table>	0.2682	0.2992	43	4	1.5215
2362	substitution	<table><tr><td>Term:</td><td>substitution</td></tr><tr><td>No. of occurrences:</td><td>43</td></tr><tr><td>Score:</td><td>1.18</td></tr></table>	0.5517	0.1853	43	4	1.1816
2240	soil profile	<table><tr><td>Term:</td><td>soil profile</td></tr><tr><td>No. of occurrences:</td><td>43</td></tr><tr><td>Score:</td><td>0.87</td></tr></table>	-0.28	0.1356	43	4	0.8728
2321	standard deviation	<table><tr><td>Term:</td><td>standard deviation</td></tr><tr><td>No. of occurrences:</td><td>42</td></tr><tr><td>Score:</td><td>1.15</td></tr></table>	-0.7299	-0.5046	42	1	1.1484
779	evaporation	<table><tr><td>Term:</td><td>evaporation</td></tr><tr><td>No. of occurrences:</td><td>42</td></tr><tr><td>Score:</td><td>0.86</td></tr></table>	-0.5605	-0.1214	42	1	0.8564
121	arid area	<table><tr><td>Term:</td><td>arid area</td></tr><tr><td>No. of occurrences:</td><td>42</td></tr><tr><td>Score:</td><td>0.57</td></tr></table>	-0.2542	-0.3768	42	1	0.5708
473	crop evapotranspiration	<table><tr><td>Term:</td><td>crop evapotranspiration</td></tr><tr><td>No. of occurrences:</td><td>42</td></tr><tr><td>Score:</td><td>0.42</td></tr></table>	-0.8064	-0.4526	42	1	0.4153
1147	humanity	<table><tr><td>Term:</td><td>humanity</td></tr><tr><td>No. of occurrences:</td><td>42</td></tr><tr><td>Score:</td><td>2.09</td></tr></table>	1.0331	-0.2073	42	2	2.0937
1379	livestock system	<table><tr><td>Term:</td><td>livestock system</td></tr><tr><td>No. of occurrences:</td><td>42</td></tr><tr><td>Score:</td><td>1.12</td></tr></table>	0.9167	0.0607	42	2	1.1248
67	agroforestry system	<table><tr><td>Term:</td><td>agroforestry system</td></tr><tr><td>No. of occurrences:</td><td>42</td></tr><tr><td>Score:</td><td>0.87</td></tr></table>	0.6374	0.0235	42	2	0.871
1363	literature review	<table><tr><td>Term:</td><td>literature review</td></tr><tr><td>No. of occurrences:</td><td>42</td></tr><tr><td>Score:</td><td>0.85</td></tr></table>	0.6962	-0.1893	42	2	0.8528
807	farm income	<table><tr><td>Term:</td><td>farm income</td></tr><tr><td>No. of occurrences:</td><td>42</td></tr><tr><td>Score:</td><td>0.41</td></tr></table>	0.5465	-0.5059	42	2	0.4113
764	enzyme	<table><tr><td>Term:</td><td>enzyme</td></tr><tr><td>No. of occurrences:</td><td>42</td></tr><tr><td>Score:</td><td>1.50</td></tr></table>	-0.3249	0.9384	42	3	1.4978
962	genetic variation	<table><tr><td>Term:</td><td>genetic variation</td></tr><tr><td>No. of occurrences:</td><td>42</td></tr><tr><td>Score:</td><td>0.77</td></tr></table>	-0.2042	0.8011	42	3	0.774
1807	photosynthetic rate	<table><tr><td>Term:</td><td>photosynthetic rate</td></tr><tr><td>No. of occurrences:</td><td>42</td></tr><tr><td>Score:</td><td>0.53</td></tr></table>	-0.918	0.5706	42	3	0.5272
1999	renewable energy	<table><tr><td>Term:</td><td>renewable energy</td></tr><tr><td>No. of occurrences:</td><td>42</td></tr><tr><td>Score:</td><td>1.94</td></tr></table>	1.0393	0.231	42	4	1.9386
453	cover crop	<table><tr><td>Term:</td><td>cover crop</td></tr><tr><td>No. of occurrences:</td><td>42</td></tr><tr><td>Score:</td><td>1.50</td></tr></table>	0.1828	0.1323	42	4	1.4987
2250	soil temperature	<table><tr><td>Term:</td><td>soil temperature</td></tr><tr><td>No. of occurrences:</td><td>42</td></tr><tr><td>Score:</td><td>0.66</td></tr></table>	-0.5824	0.2923	42	4	0.6609
2443	tillage system	<table><tr><td>Term:</td><td>tillage system</td></tr><tr><td>No. of occurrences:</td><td>42</td></tr><tr><td>Score:</td><td>0.60</td></tr></table>	-0.2444	0.0331	42	4	0.5989
1215	interannual variability	<table><tr><td>Term:</td><td>interannual variability</td></tr><tr><td>No. of occurrences:</td><td>41</td></tr><tr><td>Score:</td><td>1.34</td></tr></table>	-0.612	-0.5069	41	1	1.3385
2520	vegetation index	<table><tr><td>Term:</td><td>vegetation index</td></tr><tr><td>No. of occurrences:</td><td>41</td></tr><tr><td>Score:</td><td>1.14</td></tr></table>	-0.3856	-0.2729	41	1	1.1367
1872	potential evapotranspiration	<table><tr><td>Term:</td><td>potential evapotranspiration</td></tr><tr><td>No. of occurrences:</td><td>41</td></tr><tr><td>Score:</td><td>0.78</td></tr></table>	-0.7488	-0.473	41	1	0.7794
1052	groundnut	<table><tr><td>Term:</td><td>groundnut</td></tr><tr><td>No. of occurrences:</td><td>41</td></tr><tr><td>Score:</td><td>0.73</td></tr></table>	-0.6699	-0.2109	41	1	0.7334
354	climate warming	<table><tr><td>Term:</td><td>climate warming</td></tr><tr><td>No. of occurrences:</td><td>41</td></tr><tr><td>Score:</td><td>0.71</td></tr></table>	-0.7979	-0.2113	41	1	0.7072
836	field data	<table><tr><td>Term:</td><td>field data</td></tr><tr><td>No. of occurrences:</td><td>41</td></tr><tr><td>Score:</td><td>0.69</td></tr></table>	-0.5084	0.0545	41	1	0.6926
675	economic growth	<table><tr><td>Term:</td><td>economic growth</td></tr><tr><td>No. of occurrences:</td><td>41</td></tr><tr><td>Score:</td><td>1.28</td></tr></table>	0.7421	-0.4328	41	2	1.2828
1936	publication	<table><tr><td>Term:</td><td>publication</td></tr><tr><td>No. of occurrences:</td><td>41</td></tr><tr><td>Score:</td><td>1.21</td></tr></table>	0.6697	0.0368	41	2	1.2105
1614	nepal	<table><tr><td>Term:</td><td>nepal</td></tr><tr><td>No. of occurrences:</td><td>41</td></tr><tr><td>Score:</td><td>1.03</td></tr></table>	0.4983	-0.4827	41	2	1.0258
1121	host	<table><tr><td>Term:</td><td>host</td></tr><tr><td>No. of occurrences:</td><td>41</td></tr><tr><td>Score:</td><td>0.83</td></tr></table>	0.4453	0.0161	41	2	0.8255
2395	sustainable use	<table><tr><td>Term:</td><td>sustainable use</td></tr><tr><td>No. of occurrences:</td><td>41</td></tr><tr><td>Score:</td><td>0.69</td></tr></table>	0.6205	-0.2338	41	2	0.6856
963	genome	<table><tr><td>Term:</td><td>genome</td></tr><tr><td>No. of occurrences:</td><td>41</td></tr><tr><td>Score:</td><td>1.32</td></tr></table>	-0.0437	0.9781	41	3	1.3196
1799	phenotype	<table><tr><td>Term:</td><td>phenotype</td></tr><tr><td>No. of occurrences:</td><td>41</td></tr><tr><td>Score:</td><td>1.12</td></tr></table>	0.0059	0.7641	41	3	1.1205
300	character	<table><tr><td>Term:</td><td>character</td></tr><tr><td>No. of occurrences:</td><td>41</td></tr><tr><td>Score:</td><td>0.98</td></tr></table>	-0.1698	0.5399	41	3	0.9792
1022	grain quality	<table><tr><td>Term:</td><td>grain quality</td></tr><tr><td>No. of occurrences:</td><td>41</td></tr><tr><td>Score:</td><td>0.89</td></tr></table>	-0.6918	0.6927	41	3	0.8947
2118	seed production	<table><tr><td>Term:</td><td>seed production</td></tr><tr><td>No. of occurrences:</td><td>41</td></tr><tr><td>Score:</td><td>0.85</td></tr></table>	-0.2185	0.2597	41	3	0.8499
2228	soil management	<table><tr><td>Term:</td><td>soil management</td></tr><tr><td>No. of occurrences:</td><td>41</td></tr><tr><td>Score:</td><td>2.01</td></tr></table>	0.3408	0.0778	41	4	2.0134
1331	leaching	<table><tr><td>Term:</td><td>leaching</td></tr><tr><td>No. of occurrences:</td><td>41</td></tr><tr><td>Score:</td><td>1.49</td></tr></table>	-0.1207	0.2684	41	4	1.4909
372	co2 effect	<table><tr><td>Term:</td><td>co2 effect</td></tr><tr><td>No. of occurrences:</td><td>40</td></tr><tr><td>Score:</td><td>1.70</td></tr></table>	-0.8747	-0.0241	40	1	1.6997
798	extreme temperature	<table><tr><td>Term:</td><td>extreme temperature</td></tr><tr><td>No. of occurrences:</td><td>40</td></tr><tr><td>Score:</td><td>1.44</td></tr></table>	-0.9264	-0.1116	40	1	1.4369
1212	inter annual variability	<table><tr><td>Term:</td><td>inter annual variability</td></tr><tr><td>No. of occurrences:</td><td>40</td></tr><tr><td>Score:</td><td>1.04</td></tr></table>	-0.736	-0.4249	40	1	1.0434
1475	merr	<table><tr><td>Term:</td><td>merr</td></tr><tr><td>No. of occurrences:</td><td>40</td></tr><tr><td>Score:</td><td>0.77</td></tr></table>	-0.8292	0.2091	40	1	0.7675
2598	wheat productivity	<table><tr><td>Term:</td><td>wheat productivity</td></tr><tr><td>No. of occurrences:</td><td>40</td></tr><tr><td>Score:</td><td>0.54</td></tr></table>	-0.8915	0.0735	40	1	0.5391
1921	promise	<table><tr><td>Term:</td><td>promise</td></tr><tr><td>No. of occurrences:</td><td>40</td></tr><tr><td>Score:</td><td>1.94</td></tr></table>	0.6239	0.1006	40	2	1.9427
579	delivery	<table><tr><td>Term:</td><td>delivery</td></tr><tr><td>No. of occurrences:</td><td>40</td></tr><tr><td>Score:</td><td>1.55</td></tr></table>	0.8396	-0.137	40	2	1.5503
808	farm level	<table><tr><td>Term:</td><td>farm level</td></tr><tr><td>No. of occurrences:</td><td>40</td></tr><tr><td>Score:</td><td>0.85</td></tr></table>	0.6155	-0.3073	40	2	0.8531
439	cooperation	<table><tr><td>Term:</td><td>cooperation</td></tr><tr><td>No. of occurrences:</td><td>40</td></tr><tr><td>Score:</td><td>0.74</td></tr></table>	0.9248	-0.2772	40	2	0.7427
1833	plant response	<table><tr><td>Term:</td><td>plant response</td></tr><tr><td>No. of occurrences:</td><td>40</td></tr><tr><td>Score:</td><td>1.38</td></tr></table>	-0.3994	0.7177	40	3	1.3778
2601	wheat variety	<table><tr><td>Term:</td><td>wheat variety</td></tr><tr><td>No. of occurrences:</td><td>40</td></tr><tr><td>Score:</td><td>0.73</td></tr></table>	-0.7043	0.2929	40	3	0.7268
190	bioethanol	<table><tr><td>Term:</td><td>bioethanol</td></tr><tr><td>No. of occurrences:</td><td>40</td></tr><tr><td>Score:</td><td>1.41</td></tr></table>	1.1059	0.4144	40	4	1.4131
537	cycling	<table><tr><td>Term:</td><td>cycling</td></tr><tr><td>No. of occurrences:</td><td>40</td></tr><tr><td>Score:</td><td>1.22</td></tr></table>	-0.0074	0.4972	40	4	1.2203
1730	organic matter	<table><tr><td>Term:</td><td>organic matter</td></tr><tr><td>No. of occurrences:</td><td>40</td></tr><tr><td>Score:</td><td>1.01</td></tr></table>	0.3926	0.4678	40	4	1.014
2453	tonne	<table><tr><td>Term:</td><td>tonne</td></tr><tr><td>No. of occurrences:</td><td>40</td></tr><tr><td>Score:</td><td>0.89</td></tr></table>	0.5636	0.1804	40	4	0.8912
2400	switchgrass	<table><tr><td>Term:</td><td>switchgrass</td></tr><tr><td>No. of occurrences:</td><td>40</td></tr><tr><td>Score:</td><td>0.82</td></tr></table>	0.0637	-0.0879	40	4	0.8195
1561	mulching	<table><tr><td>Term:</td><td>mulching</td></tr><tr><td>No. of occurrences:</td><td>40</td></tr><tr><td>Score:</td><td>0.66</td></tr></table>	-0.1161	-0.0649	40	4	0.661
2245	soil sample	<table><tr><td>Term:</td><td>soil sample</td></tr><tr><td>No. of occurrences:</td><td>40</td></tr><tr><td>Score:</td><td>0.42</td></tr></table>	0.0277	0.548	40	4	0.4163
2102	season temperature	<table><tr><td>Term:</td><td>season temperature</td></tr><tr><td>No. of occurrences:</td><td>39</td></tr><tr><td>Score:</td><td>1.74</td></tr></table>	-0.9013	-0.3123	39	1	1.7359
2593	wheat growth	<table><tr><td>Term:</td><td>wheat growth</td></tr><tr><td>No. of occurrences:</td><td>39</td></tr><tr><td>Score:</td><td>1.22</td></tr></table>	-1.024	0.0525	39	1	1.2247
1678	npp	<table><tr><td>Term:</td><td>npp</td></tr><tr><td>No. of occurrences:</td><td>39</td></tr><tr><td>Score:</td><td>0.89</td></tr></table>	-0.3346	-0.1769	39	1	0.8864
2416	temperature data	<table><tr><td>Term:</td><td>temperature data</td></tr><tr><td>No. of occurrences:</td><td>39</td></tr><tr><td>Score:</td><td>0.88</td></tr></table>	-0.3854	-0.5186	39	1	0.877
1287	kg ha	<table><tr><td>Term:</td><td>kg ha</td></tr><tr><td>No. of occurrences:</td><td>39</td></tr><tr><td>Score:</td><td>0.84</td></tr></table>	-0.3761	-0.0898	39	1	0.8413
1986	regional climate	<table><tr><td>Term:</td><td>regional climate</td></tr><tr><td>No. of occurrences:</td><td>39</td></tr><tr><td>Score:</td><td>0.68</td></tr></table>	-0.46	-0.5437	39	1	0.6841
465	crop cycle	<table><tr><td>Term:</td><td>crop cycle</td></tr><tr><td>No. of occurrences:</td><td>39</td></tr><tr><td>Score:</td><td>0.56</td></tr></table>	-0.6062	0.1069	39	1	0.5618
1438	many country	<table><tr><td>Term:</td><td>many country</td></tr><tr><td>No. of occurrences:</td><td>39</td></tr><tr><td>Score:</td><td>1.74</td></tr></table>	0.6411	-0.0379	39	2	1.7447
249	capita	<table><tr><td>Term:</td><td>capita</td></tr><tr><td>No. of occurrences:</td><td>39</td></tr><tr><td>Score:</td><td>1.45</td></tr></table>	1.0707	-0.3338	39	2	1.4516
2550	water conservation	<table><tr><td>Term:</td><td>water conservation</td></tr><tr><td>No. of occurrences:</td><td>39</td></tr><tr><td>Score:</td><td>1.24</td></tr></table>	0.2736	-0.3949	39	2	1.2387
207	biotechnology	<table><tr><td>Term:</td><td>biotechnology</td></tr><tr><td>No. of occurrences:</td><td>39</td></tr><tr><td>Score:</td><td>1.17</td></tr></table>	0.7889	0.3328	39	2	1.1689
1776	payment	<table><tr><td>Term:</td><td>payment</td></tr><tr><td>No. of occurrences:</td><td>39</td></tr><tr><td>Score:</td><td>1.11</td></tr></table>	0.668	-0.1274	39	2	1.1119
184	biodiversity conservation	<table><tr><td>Term:</td><td>biodiversity conservation</td></tr><tr><td>No. of occurrences:</td><td>39</td></tr><tr><td>Score:</td><td>1.05</td></tr></table>	1.1092	-0.1878	39	2	1.0547
1156	idea	<table><tr><td>Term:</td><td>idea</td></tr><tr><td>No. of occurrences:</td><td>39</td></tr><tr><td>Score:</td><td>0.91</td></tr></table>	0.5317	-0.0308	39	2	0.9065
644	dry weight	<table><tr><td>Term:</td><td>dry weight</td></tr><tr><td>No. of occurrences:</td><td>39</td></tr><tr><td>Score:</td><td>0.55</td></tr></table>	-0.7815	0.63	39	3	0.5544
1441	marginal land	<table><tr><td>Term:</td><td>marginal land</td></tr><tr><td>No. of occurrences:</td><td>39</td></tr><tr><td>Score:</td><td>1.48</td></tr></table>	0.4937	0.2211	39	4	1.4768
304	chemical fertilizer	<table><tr><td>Term:</td><td>chemical fertilizer</td></tr><tr><td>No. of occurrences:</td><td>39</td></tr><tr><td>Score:</td><td>0.56</td></tr></table>	0.3271	0.3362	39	4	0.5621
94	annual crop	<table><tr><td>Term:</td><td>annual crop</td></tr><tr><td>No. of occurrences:</td><td>38</td></tr><tr><td>Score:</td><td>1.24</td></tr></table>	-0.4405	-0.1983	38	1	1.236
292	ceres wheat	<table><tr><td>Term:</td><td>ceres wheat</td></tr><tr><td>No. of occurrences:</td><td>38</td></tr><tr><td>Score:</td><td>0.80</td></tr></table>	-1.1579	-0.2129	38	1	0.7961
1659	normalized difference vegetation index	<table><tr><td>Term:</td><td>normalized difference vegetation index</td></tr><tr><td>No. of occurrences:</td><td>38</td></tr><tr><td>Score:</td><td>0.78</td></tr></table>	-0.4336	-0.3147	38	1	0.7772
627	drought event	<table><tr><td>Term:</td><td>drought event</td></tr><tr><td>No. of occurrences:</td><td>38</td></tr><tr><td>Score:</td><td>0.76</td></tr></table>	-0.2589	-0.5524	38	1	0.7559
575	degrees n	<table><tr><td>Term:</td><td>degrees n</td></tr><tr><td>No. of occurrences:</td><td>38</td></tr><tr><td>Score:</td><td>0.76</td></tr></table>	-0.7294	-0.4516	38	1	0.7553
2656	yield prediction	<table><tr><td>Term:</td><td>yield prediction</td></tr><tr><td>No. of occurrences:</td><td>38</td></tr><tr><td>Score:</td><td>0.62</td></tr></table>	-1.011	-0.3726	38	1	0.6208
1297	lai	<table><tr><td>Term:</td><td>lai</td></tr><tr><td>No. of occurrences:</td><td>38</td></tr><tr><td>Score:</td><td>0.58</td></tr></table>	-1.0471	0.1195	38	1	0.5801
530	current knowledge	<table><tr><td>Term:</td><td>current knowledge</td></tr><tr><td>No. of occurrences:</td><td>38</td></tr><tr><td>Score:</td><td>1.93</td></tr></table>	0.4269	0.2987	38	2	1.9265
50	agricultural landscape	<table><tr><td>Term:</td><td>agricultural landscape</td></tr><tr><td>No. of occurrences:</td><td>38</td></tr><tr><td>Score:</td><td>1.02</td></tr></table>	0.6851	-0.162	38	2	1.0219
1972	recent advance	<table><tr><td>Term:</td><td>recent advance</td></tr><tr><td>No. of occurrences:</td><td>38</td></tr><tr><td>Score:</td><td>2.33</td></tr></table>	0.2971	0.4014	38	3	2.3323
1195	initiation	<table><tr><td>Term:</td><td>initiation</td></tr><tr><td>No. of occurrences:</td><td>38</td></tr><tr><td>Score:</td><td>1.11</td></tr></table>	-0.7452	0.3342	38	3	1.1091
1008	glycine max	<table><tr><td>Term:</td><td>glycine max</td></tr><tr><td>No. of occurrences:</td><td>38</td></tr><tr><td>Score:</td><td>0.89</td></tr></table>	-0.6085	0.3742	38	3	0.893
650	durum wheat	<table><tr><td>Term:</td><td>durum wheat</td></tr><tr><td>No. of occurrences:</td><td>38</td></tr><tr><td>Score:</td><td>0.81</td></tr></table>	-0.3726	0.4751	38	3	0.8134
80	ambient temperature	<table><tr><td>Term:</td><td>ambient temperature</td></tr><tr><td>No. of occurrences:</td><td>38</td></tr><tr><td>Score:</td><td>0.66</td></tr></table>	-0.8377	0.5677	38	3	0.6647
223	breeding program	<table><tr><td>Term:</td><td>breeding program</td></tr><tr><td>No. of occurrences:</td><td>38</td></tr><tr><td>Score:</td><td>0.60</td></tr></table>	-0.258	0.6029	38	3	0.6002
267	carbon sink	<table><tr><td>Term:</td><td>carbon sink</td></tr><tr><td>No. of occurrences:</td><td>38</td></tr><tr><td>Score:</td><td>1.19</td></tr></table>	0.516	0.1161	38	4	1.1879
768	episode	<table><tr><td>Term:</td><td>episode</td></tr><tr><td>No. of occurrences:</td><td>37</td></tr><tr><td>Score:</td><td>1.28</td></tr></table>	-0.7785	0.0298	37	1	1.2793
379	co2 fertilization effect	<table><tr><td>Term:</td><td>co2 fertilization effect</td></tr><tr><td>No. of occurrences:</td><td>37</td></tr><tr><td>Score:</td><td>1.15</td></tr></table>	-0.8514	-0.3376	37	1	1.1537
2313	square error	<table><tr><td>Term:</td><td>square error</td></tr><tr><td>No. of occurrences:</td><td>37</td></tr><tr><td>Score:</td><td>1.15</td></tr></table>	-0.9072	-0.2214	37	1	1.1461
2308	spring barley	<table><tr><td>Term:</td><td>spring barley</td></tr><tr><td>No. of occurrences:</td><td>37</td></tr><tr><td>Score:</td><td>0.72</td></tr></table>	-0.7109	0.0691	37	1	0.7158
334	climate factor	<table><tr><td>Term:</td><td>climate factor</td></tr><tr><td>No. of occurrences:</td><td>37</td></tr><tr><td>Score:</td><td>0.58</td></tr></table>	-0.4224	-0.4652	37	1	0.583
4	a2 scenario	<table><tr><td>Term:</td><td>a2 scenario</td></tr><tr><td>No. of occurrences:</td><td>37</td></tr><tr><td>Score:</td><td>0.45</td></tr></table>	-0.8995	-0.502	37	1	0.4468
733	engagement	<table><tr><td>Term:</td><td>engagement</td></tr><tr><td>No. of occurrences:</td><td>37</td></tr><tr><td>Score:</td><td>1.54</td></tr></table>	1.0023	-0.5265	37	2	1.5422
1038	green revolution	<table><tr><td>Term:</td><td>green revolution</td></tr><tr><td>No. of occurrences:</td><td>37</td></tr><tr><td>Score:</td><td>1.17</td></tr></table>	0.5882	0.1542	37	2	1.1709
1208	integrated approach	<table><tr><td>Term:</td><td>integrated approach</td></tr><tr><td>No. of occurrences:</td><td>37</td></tr><tr><td>Score:</td><td>1.13</td></tr></table>	0.6606	-0.082	37	2	1.127
758	environmental problem	<table><tr><td>Term:</td><td>environmental problem</td></tr><tr><td>No. of occurrences:</td><td>37</td></tr><tr><td>Score:</td><td>1.12</td></tr></table>	0.8008	0.064	37	2	1.1171
817	farmers perception	<table><tr><td>Term:</td><td>farmers perception</td></tr><tr><td>No. of occurrences:</td><td>37</td></tr><tr><td>Score:</td><td>0.72</td></tr></table>	0.4631	-0.6217	37	2	0.725
1131	household survey	<table><tr><td>Term:</td><td>household survey</td></tr><tr><td>No. of occurrences:</td><td>37</td></tr><tr><td>Score:</td><td>0.71</td></tr></table>	0.5903	-0.6615	37	2	0.7072
1383	local level	<table><tr><td>Term:</td><td>local level</td></tr><tr><td>No. of occurrences:</td><td>37</td></tr><tr><td>Score:</td><td>0.68</td></tr></table>	0.6324	-0.506	37	2	0.678
2067	rural area	<table><tr><td>Term:</td><td>rural area</td></tr><tr><td>No. of occurrences:</td><td>37</td></tr><tr><td>Score:</td><td>0.44</td></tr></table>	0.9369	-0.2651	37	2	0.4441
1768	participant	<table><tr><td>Term:</td><td>participant</td></tr><tr><td>No. of occurrences:</td><td>37</td></tr><tr><td>Score:</td><td>0.36</td></tr></table>	1.1178	-0.4776	37	2	0.3647
1832	plant productivity	<table><tr><td>Term:</td><td>plant productivity</td></tr><tr><td>No. of occurrences:</td><td>37</td></tr><tr><td>Score:</td><td>1.86</td></tr></table>	-0.2793	0.4046	37	3	1.8599
2347	stress response	<table><tr><td>Term:</td><td>stress response</td></tr><tr><td>No. of occurrences:</td><td>37</td></tr><tr><td>Score:</td><td>1.39</td></tr></table>	-0.0422	0.9172	37	3	1.3855
895	free air co2 enrichment	<table><tr><td>Term:</td><td>free air co2 enrichment</td></tr><tr><td>No. of occurrences:</td><td>37</td></tr><tr><td>Score:</td><td>1.13</td></tr></table>	-0.9783	0.5632	37	3	1.1349
1811	physiological response	<table><tr><td>Term:</td><td>physiological response</td></tr><tr><td>No. of occurrences:</td><td>37</td></tr><tr><td>Score:</td><td>1.08</td></tr></table>	-0.7194	0.6181	37	3	1.0822
909	fungi	<table><tr><td>Term:</td><td>fungi</td></tr><tr><td>No. of occurrences:</td><td>37</td></tr><tr><td>Score:</td><td>0.91</td></tr></table>	0.2652	0.5587	37	3	0.9119
219	bread wheat	<table><tr><td>Term:</td><td>bread wheat</td></tr><tr><td>No. of occurrences:</td><td>37</td></tr><tr><td>Score:</td><td>0.77</td></tr></table>	-0.6464	0.6978	37	3	0.7704
132	atmospheric co	<table><tr><td>Term:</td><td>atmospheric co</td></tr><tr><td>No. of occurrences:</td><td>37</td></tr><tr><td>Score:</td><td>1.37</td></tr></table>	-0.2279	0.2371	37	4	1.3669
2442	tillage practice	<table><tr><td>Term:</td><td>tillage practice</td></tr><tr><td>No. of occurrences:</td><td>37</td></tr><tr><td>Score:</td><td>1.33</td></tr></table>	-0.1645	0.1388	37	4	1.3277
981	ghgs	<table><tr><td>Term:</td><td>ghgs</td></tr><tr><td>No. of occurrences:</td><td>37</td></tr><tr><td>Score:</td><td>1.25</td></tr></table>	0.8265	0.4708	37	4	1.2537
1508	mineralization	<table><tr><td>Term:</td><td>mineralization</td></tr><tr><td>No. of occurrences:</td><td>37</td></tr><tr><td>Score:</td><td>1.18</td></tr></table>	-0.0414	0.5038	37	4	1.1811
756	environmental performance	<table><tr><td>Term:</td><td>environmental performance</td></tr><tr><td>No. of occurrences:</td><td>37</td></tr><tr><td>Score:</td><td>1.03</td></tr></table>	1.1249	0.4506	37	4	1.0271
583	denmark	<table><tr><td>Term:</td><td>denmark</td></tr><tr><td>No. of occurrences:</td><td>37</td></tr><tr><td>Score:</td><td>0.90</td></tr></table>	-0.0299	0.1079	37	4	0.9027
2479	transportation	<table><tr><td>Term:</td><td>transportation</td></tr><tr><td>No. of occurrences:</td><td>37</td></tr><tr><td>Score:</td><td>0.63</td></tr></table>	0.9596	0.2139	37	4	0.6316
2661	yield simulation	<table><tr><td>Term:</td><td>yield simulation</td></tr><tr><td>No. of occurrences:</td><td>36</td></tr><tr><td>Score:</td><td>1.28</td></tr></table>	-1.0543	-0.371	36	1	1.2849
1764	parameterization	<table><tr><td>Term:</td><td>parameterization</td></tr><tr><td>No. of occurrences:</td><td>36</td></tr><tr><td>Score:</td><td>1.22</td></tr></table>	-0.8688	-0.1034	36	1	1.2164
2127	semiarid region	<table><tr><td>Term:</td><td>semiarid region</td></tr><tr><td>No. of occurrences:</td><td>36</td></tr><tr><td>Score:</td><td>0.92</td></tr></table>	-0.3156	0.0901	36	1	0.9197
2037	rice growth	<table><tr><td>Term:</td><td>rice growth</td></tr><tr><td>No. of occurrences:</td><td>36</td></tr><tr><td>Score:</td><td>0.70</td></tr></table>	-0.9381	0.0939	36	1	0.6958
476	crop growth simulation model	<table><tr><td>Term:</td><td>crop growth simulation model</td></tr><tr><td>No. of occurrences:</td><td>36</td></tr><tr><td>Score:</td><td>0.61</td></tr></table>	-0.9758	-0.1883	36	1	0.608
1664	northeast	<table><tr><td>Term:</td><td>northeast</td></tr><tr><td>No. of occurrences:</td><td>36</td></tr><tr><td>Score:</td><td>0.57</td></tr></table>	-0.6264	-0.5032	36	1	0.5691
2075	safety	<table><tr><td>Term:</td><td>safety</td></tr><tr><td>No. of occurrences:</td><td>36</td></tr><tr><td>Score:</td><td>1.12</td></tr></table>	0.6578	0.1145	36	2	1.1202
2573	wealth	<table><tr><td>Term:</td><td>wealth</td></tr><tr><td>No. of occurrences:</td><td>36</td></tr><tr><td>Score:</td><td>1.03</td></tr></table>	0.9539	-0.3909	36	2	1.0339
2380	supply chain	<table><tr><td>Term:</td><td>supply chain</td></tr><tr><td>No. of occurrences:</td><td>36</td></tr><tr><td>Score:</td><td>0.91</td></tr></table>	1.3185	-0.0761	36	2	0.9054
767	epidemic	<table><tr><td>Term:</td><td>epidemic</td></tr><tr><td>No. of occurrences:</td><td>36</td></tr><tr><td>Score:</td><td>0.90</td></tr></table>	0.1842	0.0422	36	2	0.9012
714	employment	<table><tr><td>Term:</td><td>employment</td></tr><tr><td>No. of occurrences:</td><td>36</td></tr><tr><td>Score:</td><td>0.69</td></tr></table>	0.7846	-0.4521	36	2	0.6882
129	atmospheric carbon dioxide concentration	<table><tr><td>Term:</td><td>atmospheric carbon dioxide concentration</td></tr><tr><td>No. of occurrences:</td><td>36</td></tr><tr><td>Score:</td><td>1.62</td></tr></table>	-0.7659	0.3879	36	3	1.6202
1721	organ	<table><tr><td>Term:</td><td>organ</td></tr><tr><td>No. of occurrences:</td><td>36</td></tr><tr><td>Score:</td><td>1.46</td></tr></table>	-0.5832	0.6148	36	3	1.4602
1823	plant development	<table><tr><td>Term:</td><td>plant development</td></tr><tr><td>No. of occurrences:</td><td>36</td></tr><tr><td>Score:</td><td>1.04</td></tr></table>	-0.5688	0.5609	36	3	1.0395
464	crop cultivar	<table><tr><td>Term:</td><td>crop cultivar</td></tr><tr><td>No. of occurrences:</td><td>36</td></tr><tr><td>Score:</td><td>1.04</td></tr></table>	-0.521	0.2081	36	3	1.0357
202	biomass accumulation	<table><tr><td>Term:</td><td>biomass accumulation</td></tr><tr><td>No. of occurrences:</td><td>36</td></tr><tr><td>Score:</td><td>0.77</td></tr></table>	-0.8153	0.3314	36	3	0.7744
852	fixation	<table><tr><td>Term:</td><td>fixation</td></tr><tr><td>No. of occurrences:</td><td>36</td></tr><tr><td>Score:</td><td>1.52</td></tr></table>	0.2219	0.6103	36	4	1.5247
181	biodiesel	<table><tr><td>Term:</td><td>biodiesel</td></tr><tr><td>No. of occurrences:</td><td>36</td></tr><tr><td>Score:</td><td>1.35</td></tr></table>	1.1053	0.3807	36	4	1.3477
81	amendment	<table><tr><td>Term:</td><td>amendment</td></tr><tr><td>No. of occurrences:</td><td>36</td></tr><tr><td>Score:</td><td>1.31</td></tr></table>	0.1802	0.7498	36	4	1.3132
1515	mitigating climate change	<table><tr><td>Term:</td><td>mitigating climate change</td></tr><tr><td>No. of occurrences:</td><td>36</td></tr><tr><td>Score:</td><td>1.11</td></tr></table>	0.9123	0.3509	36	4	1.1068
1819	plant biomass	<table><tr><td>Term:</td><td>plant biomass</td></tr><tr><td>No. of occurrences:</td><td>36</td></tr><tr><td>Score:</td><td>0.93</td></tr></table>	0.0786	0.5524	36	4	0.9337
1579	n fertilization	<table><tr><td>Term:</td><td>n fertilization</td></tr><tr><td>No. of occurrences:</td><td>36</td></tr><tr><td>Score:</td><td>0.82</td></tr></table>	-0.2275	0.4625	36	4	0.8186
1751	paddy field	<table><tr><td>Term:</td><td>paddy field</td></tr><tr><td>No. of occurrences:</td><td>36</td></tr><tr><td>Score:</td><td>0.73</td></tr></table>	-0.028	0.3857	36	4	0.7252
619	dose	<table><tr><td>Term:</td><td>dose</td></tr><tr><td>No. of occurrences:</td><td>36</td></tr><tr><td>Score:</td><td>0.63</td></tr></table>	-0.3233	0.474	36	4	0.634
686	ecosystem model	<table><tr><td>Term:</td><td>ecosystem model</td></tr><tr><td>No. of occurrences:</td><td>35</td></tr><tr><td>Score:</td><td>0.92</td></tr></table>	-0.315	-0.0944	35	1	0.9151
1179	increased temperature	<table><tr><td>Term:</td><td>increased temperature</td></tr><tr><td>No. of occurrences:</td><td>35</td></tr><tr><td>Score:</td><td>0.87</td></tr></table>	-0.7933	-0.0221	35	1	0.871
1965	rcm	<table><tr><td>Term:</td><td>rcm</td></tr><tr><td>No. of occurrences:</td><td>35</td></tr><tr><td>Score:</td><td>0.75</td></tr></table>	-0.9072	-0.6194	35	1	0.7458
2153	significant decrease	<table><tr><td>Term:</td><td>significant decrease</td></tr><tr><td>No. of occurrences:</td><td>35</td></tr><tr><td>Score:</td><td>0.73</td></tr></table>	-0.5693	0.2687	35	1	0.7294
499	crop water requirement	<table><tr><td>Term:</td><td>crop water requirement</td></tr><tr><td>No. of occurrences:</td><td>35</td></tr><tr><td>Score:</td><td>0.73</td></tr></table>	-0.6415	-0.4456	35	1	0.7275
634	drought risk	<table><tr><td>Term:</td><td>drought risk</td></tr><tr><td>No. of occurrences:</td><td>35</td></tr><tr><td>Score:</td><td>0.57</td></tr></table>	-0.4256	-0.6209	35	1	0.5737
989	global challenge	<table><tr><td>Term:</td><td>global challenge</td></tr><tr><td>No. of occurrences:</td><td>35</td></tr><tr><td>Score:</td><td>1.94</td></tr></table>	0.903	0.1496	35	2	1.9389
298	challenges	<table><tr><td>Term:</td><td>challenges</td></tr><tr><td>No. of occurrences:</td><td>35</td></tr><tr><td>Score:</td><td>1.53</td></tr></table>	0.8193	-0.0973	35	2	1.5344
1299	land cover change	<table><tr><td>Term:</td><td>land cover change</td></tr><tr><td>No. of occurrences:</td><td>35</td></tr><tr><td>Score:</td><td>1.30</td></tr></table>	0.2021	-0.46	35	2	1.3046
806	farm household	<table><tr><td>Term:</td><td>farm household</td></tr><tr><td>No. of occurrences:</td><td>35</td></tr><tr><td>Score:</td><td>1.11</td></tr></table>	0.7814	-0.5142	35	2	1.1086
1326	latin america	<table><tr><td>Term:</td><td>latin america</td></tr><tr><td>No. of occurrences:</td><td>35</td></tr><tr><td>Score:</td><td>1.08</td></tr></table>	0.7518	-0.0895	35	2	1.0763
608	dissemination	<table><tr><td>Term:</td><td>dissemination</td></tr><tr><td>No. of occurrences:</td><td>35</td></tr><tr><td>Score:</td><td>1.04</td></tr></table>	0.5035	-0.0994	35	2	1.0444
2499	urban area	<table><tr><td>Term:</td><td>urban area</td></tr><tr><td>No. of occurrences:</td><td>35</td></tr><tr><td>Score:</td><td>0.99</td></tr></table>	0.6945	-0.2368	35	2	0.9875
2051	risk management	<table><tr><td>Term:</td><td>risk management</td></tr><tr><td>No. of occurrences:</td><td>35</td></tr><tr><td>Score:</td><td>0.92</td></tr></table>	0.3989	-0.5486	35	2	0.9223
2069	rural development	<table><tr><td>Term:</td><td>rural development</td></tr><tr><td>No. of occurrences:</td><td>35</td></tr><tr><td>Score:</td><td>0.72</td></tr></table>	0.9947	-0.361	35	2	0.7222
2537	vulnerability assessment	<table><tr><td>Term:</td><td>vulnerability assessment</td></tr><tr><td>No. of occurrences:</td><td>35</td></tr><tr><td>Score:</td><td>0.62</td></tr></table>	0.2337	-0.7008	35	2	0.625
2023	respondent	<table><tr><td>Term:</td><td>respondent</td></tr><tr><td>No. of occurrences:</td><td>35</td></tr><tr><td>Score:</td><td>0.37</td></tr></table>	0.7629	-0.625	35	2	0.3679
1132	http	<table><tr><td>Term:</td><td>http</td></tr><tr><td>No. of occurrences:</td><td>35</td></tr><tr><td>Score:</td><td>1.55</td></tr></table>	-0.0464	0.1746	35	3	1.5512
1949	radiation use efficiency	<table><tr><td>Term:</td><td>radiation use efficiency</td></tr><tr><td>No. of occurrences:</td><td>35</td></tr><tr><td>Score:</td><td>1.35</td></tr></table>	-1.0723	0.2967	35	3	1.3476
2123	seedling	<table><tr><td>Term:</td><td>seedling</td></tr><tr><td>No. of occurrences:</td><td>35</td></tr><tr><td>Score:</td><td>0.50</td></tr></table>	-0.4602	0.6678	35	3	0.5047
1317	large amount	<table><tr><td>Term:</td><td>large amount</td></tr><tr><td>No. of occurrences:</td><td>35</td></tr><tr><td>Score:</td><td>1.36</td></tr></table>	0.455	0.4048	35	4	1.3624
708	emission reduction	<table><tr><td>Term:</td><td>emission reduction</td></tr><tr><td>No. of occurrences:</td><td>35</td></tr><tr><td>Score:</td><td>1.07</td></tr></table>	0.8012	0.2452	35	4	1.0661
1581	n input	<table><tr><td>Term:</td><td>n input</td></tr><tr><td>No. of occurrences:</td><td>35</td></tr><tr><td>Score:</td><td>1.02</td></tr></table>	0.1809	0.4299	35	4	1.0165
416	conservation tillage	<table><tr><td>Term:</td><td>conservation tillage</td></tr><tr><td>No. of occurrences:</td><td>35</td></tr><tr><td>Score:</td><td>0.93</td></tr></table>	0.0193	-0.2362	35	4	0.9294
1587	n uptake	<table><tr><td>Term:</td><td>n uptake</td></tr><tr><td>No. of occurrences:</td><td>35</td></tr><tr><td>Score:</td><td>0.84</td></tr></table>	-0.51	0.5015	35	4	0.8417
352	climate trend	<table><tr><td>Term:</td><td>climate trend</td></tr><tr><td>No. of occurrences:</td><td>34</td></tr><tr><td>Score:</td><td>1.80</td></tr></table>	-0.6488	-0.5556	34	1	1.7992
2592	wheat grain yield	<table><tr><td>Term:</td><td>wheat grain yield</td></tr><tr><td>No. of occurrences:</td><td>34</td></tr><tr><td>Score:</td><td>1.58</td></tr></table>	-0.8649	-0.072	34	1	1.5817
507	crop yield response	<table><tr><td>Term:</td><td>crop yield response</td></tr><tr><td>No. of occurrences:</td><td>34</td></tr><tr><td>Score:</td><td>1.23</td></tr></table>	-0.5724	-0.2201	34	1	1.2283
919	future climatic condition	<table><tr><td>Term:</td><td>future climatic condition</td></tr><tr><td>No. of occurrences:</td><td>34</td></tr><tr><td>Score:</td><td>0.89</td></tr></table>	-0.4661	-0.1346	34	1	0.8906
1234	iowa	<table><tr><td>Term:</td><td>iowa</td></tr><tr><td>No. of occurrences:</td><td>34</td></tr><tr><td>Score:</td><td>0.75</td></tr></table>	-0.4128	-0.3627	34	1	0.7497
2151	significant correlation	<table><tr><td>Term:</td><td>significant correlation</td></tr><tr><td>No. of occurrences:</td><td>34</td></tr><tr><td>Score:</td><td>0.56</td></tr></table>	-0.6901	0.1017	34	1	0.5578
1934	public health	<table><tr><td>Term:</td><td>public health</td></tr><tr><td>No. of occurrences:</td><td>34</td></tr><tr><td>Score:</td><td>1.80</td></tr></table>	0.8263	-0.3706	34	2	1.7996
1855	pollinator	<table><tr><td>Term:</td><td>pollinator</td></tr><tr><td>No. of occurrences:</td><td>34</td></tr><tr><td>Score:</td><td>1.77</td></tr></table>	0.6606	-0.0107	34	2	1.7686
587	developed country	<table><tr><td>Term:</td><td>developed country</td></tr><tr><td>No. of occurrences:</td><td>34</td></tr><tr><td>Score:</td><td>1.71</td></tr></table>	0.8656	-0.0807	34	2	1.7065
875	food safety	<table><tr><td>Term:</td><td>food safety</td></tr><tr><td>No. of occurrences:</td><td>34</td></tr><tr><td>Score:</td><td>1.23</td></tr></table>	0.923	-0.0328	34	2	1.2292
2392	sustainable management	<table><tr><td>Term:</td><td>sustainable management</td></tr><tr><td>No. of occurrences:</td><td>34</td></tr><tr><td>Score:</td><td>1.10</td></tr></table>	0.531	-0.09	34	2	1.0971
2296	special issue	<table><tr><td>Term:</td><td>special issue</td></tr><tr><td>No. of occurrences:</td><td>34</td></tr><tr><td>Score:</td><td>1.08</td></tr></table>	1.0224	-0.123	34	2	1.0838
424	contribute	<table><tr><td>Term:</td><td>contribute</td></tr><tr><td>No. of occurrences:</td><td>34</td></tr><tr><td>Score:</td><td>1.06</td></tr></table>	0.7101	-0.2277	34	2	1.0627
1701	obstacle	<table><tr><td>Term:</td><td>obstacle</td></tr><tr><td>No. of occurrences:</td><td>34</td></tr><tr><td>Score:</td><td>0.99</td></tr></table>	0.5102	-0.1562	34	2	0.9878
53	agricultural product	<table><tr><td>Term:</td><td>agricultural product</td></tr><tr><td>No. of occurrences:</td><td>34</td></tr><tr><td>Score:</td><td>0.95</td></tr></table>	0.7458	-0.1982	34	2	0.9531
1913	production practice	<table><tr><td>Term:</td><td>production practice</td></tr><tr><td>No. of occurrences:</td><td>34</td></tr><tr><td>Score:</td><td>0.93</td></tr></table>	0.6105	0.0158	34	2	0.9263
976	ghana	<table><tr><td>Term:</td><td>ghana</td></tr><tr><td>No. of occurrences:</td><td>34</td></tr><tr><td>Score:</td><td>0.83</td></tr></table>	0.5545	-0.5802	34	2	0.8272
2470	training	<table><tr><td>Term:</td><td>training</td></tr><tr><td>No. of occurrences:</td><td>34</td></tr><tr><td>Score:</td><td>0.78</td></tr></table>	0.5696	-0.4512	34	2	0.7827
14	accessibility	<table><tr><td>Term:</td><td>accessibility</td></tr><tr><td>No. of occurrences:</td><td>34</td></tr><tr><td>Score:</td><td>0.76</td></tr></table>	0.6408	-0.2461	34	2	0.7582
2626	woman	<table><tr><td>Term:</td><td>woman</td></tr><tr><td>No. of occurrences:</td><td>34</td></tr><tr><td>Score:</td><td>0.49</td></tr></table>	1.0754	-0.5188	34	2	0.4928
1713	open access article	<table><tr><td>Term:</td><td>open access article</td></tr><tr><td>No. of occurrences:</td><td>34</td></tr><tr><td>Score:</td><td>1.60</td></tr></table>	-0.0923	0.0466	34	3	1.6023
276	cell	<table><tr><td>Term:</td><td>cell</td></tr><tr><td>No. of occurrences:</td><td>34</td></tr><tr><td>Score:</td><td>1.24</td></tr></table>	0.0127	0.6112	34	3	1.2408
2339	strain	<table><tr><td>Term:</td><td>strain</td></tr><tr><td>No. of occurrences:</td><td>34</td></tr><tr><td>Score:</td><td>1.24</td></tr></table>	0.3203	0.474	34	3	1.2368
2458	total biomass	<table><tr><td>Term:</td><td>total biomass</td></tr><tr><td>No. of occurrences:</td><td>34</td></tr><tr><td>Score:</td><td>0.90</td></tr></table>	-0.9983	0.3547	34	3	0.9
1710	oilseed rape	<table><tr><td>Term:</td><td>oilseed rape</td></tr><tr><td>No. of occurrences:</td><td>34</td></tr><tr><td>Score:</td><td>0.82</td></tr></table>	-0.2113	0.3844	34	3	0.8243
1812	physiological trait	<table><tr><td>Term:</td><td>physiological trait</td></tr><tr><td>No. of occurrences:</td><td>34</td></tr><tr><td>Score:</td><td>0.72</td></tr></table>	-0.3936	0.8343	34	3	0.7203
717	energy consumption	<table><tr><td>Term:</td><td>energy consumption</td></tr><tr><td>No. of occurrences:</td><td>34</td></tr><tr><td>Score:</td><td>0.88</td></tr></table>	0.9038	0.1543	34	4	0.8783
1583	n loss	<table><tr><td>Term:</td><td>n loss</td></tr><tr><td>No. of occurrences:</td><td>34</td></tr><tr><td>Score:</td><td>0.66</td></tr></table>	-0.0038	0.3907	34	4	0.6639
729	energy source	<table><tr><td>Term:</td><td>energy source</td></tr><tr><td>No. of occurrences:</td><td>34</td></tr><tr><td>Score:</td><td>0.44</td></tr></table>	1.1829	0.1773	34	4	0.4378
1531	model uncertainty	<table><tr><td>Term:</td><td>model uncertainty</td></tr><tr><td>No. of occurrences:</td><td>33</td></tr><tr><td>Score:</td><td>1.32</td></tr></table>	-0.6154	-0.44	33	1	1.322
1671	northern part	<table><tr><td>Term:</td><td>northern part</td></tr><tr><td>No. of occurrences:</td><td>33</td></tr><tr><td>Score:</td><td>1.22</td></tr></table>	-0.5374	-0.5848	33	1	1.2249
390	combined effect	<table><tr><td>Term:</td><td>combined effect</td></tr><tr><td>No. of occurrences:</td><td>33</td></tr><tr><td>Score:</td><td>1.00</td></tr></table>	-0.4623	-0.0695	33	1	1.005
739	enso	<table><tr><td>Term:</td><td>enso</td></tr><tr><td>No. of occurrences:</td><td>33</td></tr><tr><td>Score:</td><td>0.74</td></tr></table>	-0.3623	-0.6079	33	1	0.7434
1695	oat	<table><tr><td>Term:</td><td>oat</td></tr><tr><td>No. of occurrences:</td><td>33</td></tr><tr><td>Score:</td><td>0.72</td></tr></table>	-0.2803	0.1942	33	1	0.7231
293	ceres wheat model	<table><tr><td>Term:</td><td>ceres wheat model</td></tr><tr><td>No. of occurrences:</td><td>33</td></tr><tr><td>Score:</td><td>0.72</td></tr></table>	-1.0785	-0.2923	33	1	0.721
1242	irrigation demand	<table><tr><td>Term:</td><td>irrigation demand</td></tr><tr><td>No. of occurrences:</td><td>33</td></tr><tr><td>Score:</td><td>0.70</td></tr></table>	-0.4592	-0.5986	33	1	0.7018
839	field measurement	<table><tr><td>Term:</td><td>field measurement</td></tr><tr><td>No. of occurrences:</td><td>33</td></tr><tr><td>Score:</td><td>0.70</td></tr></table>	-0.5261	0.0868	33	1	0.7012
1952	rainfall data	<table><tr><td>Term:</td><td>rainfall data</td></tr><tr><td>No. of occurrences:</td><td>33</td></tr><tr><td>Score:</td><td>0.51</td></tr></table>	-0.3194	-0.6495	33	1	0.5051
1817	planet	<table><tr><td>Term:</td><td>planet</td></tr><tr><td>No. of occurrences:</td><td>33</td></tr><tr><td>Score:</td><td>2.63</td></tr></table>	1.1268	-0.2147	33	2	2.6297
1150	hundred	<table><tr><td>Term:</td><td>hundred</td></tr><tr><td>No. of occurrences:</td><td>33</td></tr><tr><td>Score:</td><td>1.52</td></tr></table>	0.5468	-0.1396	33	2	1.5222
185	biodiversity loss	<table><tr><td>Term:</td><td>biodiversity loss</td></tr><tr><td>No. of occurrences:</td><td>33</td></tr><tr><td>Score:</td><td>1.39</td></tr></table>	1.0989	-0.0216	33	2	1.3858
470	crop diversification	<table><tr><td>Term:</td><td>crop diversification</td></tr><tr><td>No. of occurrences:</td><td>33</td></tr><tr><td>Score:</td><td>1.30</td></tr></table>	0.5691	-0.25	33	2	1.2963
471	crop diversity	<table><tr><td>Term:</td><td>crop diversity</td></tr><tr><td>No. of occurrences:</td><td>33</td></tr><tr><td>Score:</td><td>1.22</td></tr></table>	0.4831	-0.0495	33	2	1.2237
1898	preparation	<table><tr><td>Term:</td><td>preparation</td></tr><tr><td>No. of occurrences:</td><td>33</td></tr><tr><td>Score:</td><td>0.88</td></tr></table>	0.7728	0.1639	33	2	0.8817
2534	volatility	<table><tr><td>Term:</td><td>volatility</td></tr><tr><td>No. of occurrences:</td><td>33</td></tr><tr><td>Score:</td><td>0.85</td></tr></table>	0.7981	-0.4214	33	2	0.8495
1597	natural disaster	<table><tr><td>Term:</td><td>natural disaster</td></tr><tr><td>No. of occurrences:</td><td>33</td></tr><tr><td>Score:</td><td>0.60</td></tr></table>	0.5059	-0.3458	33	2	0.6045
246	canopy temperature	<table><tr><td>Term:</td><td>canopy temperature</td></tr><tr><td>No. of occurrences:</td><td>33</td></tr><tr><td>Score:</td><td>1.71</td></tr></table>	-0.9996	0.3574	33	3	1.7129
2128	senescence	<table><tr><td>Term:</td><td>senescence</td></tr><tr><td>No. of occurrences:</td><td>33</td></tr><tr><td>Score:</td><td>1.45</td></tr></table>	-0.692	0.5483	33	3	1.4529
1050	ground biomass	<table><tr><td>Term:</td><td>ground biomass</td></tr><tr><td>No. of occurrences:</td><td>33</td></tr><tr><td>Score:</td><td>1.28</td></tr></table>	-0.78	0.4429	33	3	1.2812
2324	starch	<table><tr><td>Term:</td><td>starch</td></tr><tr><td>No. of occurrences:</td><td>33</td></tr><tr><td>Score:</td><td>1.11</td></tr></table>	0.0543	0.662	33	3	1.1063
1735	oryza sativa	<table><tr><td>Term:</td><td>oryza sativa</td></tr><tr><td>No. of occurrences:</td><td>33</td></tr><tr><td>Score:</td><td>1.01</td></tr></table>	-0.5298	0.5569	33	3	1.0138
2080	salt	<table><tr><td>Term:</td><td>salt</td></tr><tr><td>No. of occurrences:</td><td>33</td></tr><tr><td>Score:</td><td>0.83</td></tr></table>	0.096	0.7738	33	3	0.8253
78	ambient	<table><tr><td>Term:</td><td>ambient</td></tr><tr><td>No. of occurrences:</td><td>33</td></tr><tr><td>Score:</td><td>0.70</td></tr></table>	-0.8793	0.6585	33	3	0.6998
973	germination	<table><tr><td>Term:</td><td>germination</td></tr><tr><td>No. of occurrences:</td><td>33</td></tr><tr><td>Score:</td><td>0.54</td></tr></table>	-0.6048	0.3938	33	3	0.5403
2003	replication	<table><tr><td>Term:</td><td>replication</td></tr><tr><td>No. of occurrences:</td><td>33</td></tr><tr><td>Score:</td><td>0.37</td></tr></table>	-0.4093	0.4975	33	3	0.3654
179	biochar application	<table><tr><td>Term:</td><td>biochar application</td></tr><tr><td>No. of occurrences:</td><td>33</td></tr><tr><td>Score:</td><td>1.58</td></tr></table>	0.3744	0.7422	33	4	1.578
1488	mha	<table><tr><td>Term:</td><td>mha</td></tr><tr><td>No. of occurrences:</td><td>33</td></tr><tr><td>Score:</td><td>1.37</td></tr></table>	0.4724	-0.0059	33	4	1.3731
1560	mulch	<table><tr><td>Term:</td><td>mulch</td></tr><tr><td>No. of occurrences:</td><td>33</td></tr><tr><td>Score:</td><td>1.26</td></tr></table>	0.0338	0.3196	33	4	1.257
2040	rice paddy	<table><tr><td>Term:</td><td>rice paddy</td></tr><tr><td>No. of occurrences:</td><td>33</td></tr><tr><td>Score:</td><td>1.03</td></tr></table>	-0.0981	0.4225	33	4	1.0269
707	emission factor	<table><tr><td>Term:</td><td>emission factor</td></tr><tr><td>No. of occurrences:</td><td>33</td></tr><tr><td>Score:</td><td>0.81</td></tr></table>	0.7228	0.4883	33	4	0.8092
2265	som	<table><tr><td>Term:</td><td>som</td></tr><tr><td>No. of occurrences:</td><td>33</td></tr><tr><td>Score:</td><td>0.73</td></tr></table>	0.0673	0.468	33	4	0.7267
1498	midwest	<table><tr><td>Term:</td><td>midwest</td></tr><tr><td>No. of occurrences:</td><td>32</td></tr><tr><td>Score:</td><td>1.78</td></tr></table>	-0.5136	-0.2968	32	1	1.7774
1154	hydrological model	<table><tr><td>Term:</td><td>hydrological model</td></tr><tr><td>No. of occurrences:</td><td>32</td></tr><tr><td>Score:</td><td>1.63</td></tr></table>	-0.203	-0.5636	32	1	1.6327
1526	model prediction	<table><tr><td>Term:</td><td>model prediction</td></tr><tr><td>No. of occurrences:</td><td>32</td></tr><tr><td>Score:</td><td>1.18</td></tr></table>	-0.7725	-0.1689	32	1	1.1757
1060	growth duration	<table><tr><td>Term:</td><td>growth duration</td></tr><tr><td>No. of occurrences:</td><td>32</td></tr><tr><td>Score:</td><td>0.90</td></tr></table>	-1.1287	-0.0555	32	1	0.9033
1175	inc	<table><tr><td>Term:</td><td>inc</td></tr><tr><td>No. of occurrences:</td><td>32</td></tr><tr><td>Score:</td><td>0.75</td></tr></table>	0.1311	-0.1967	32	1	0.7511
1246	irrigation management	<table><tr><td>Term:</td><td>irrigation management</td></tr><tr><td>No. of occurrences:</td><td>32</td></tr><tr><td>Score:</td><td>0.70</td></tr></table>	-0.4202	-0.4267	32	1	0.7031
757	environmental policy integrated climate	<table><tr><td>Term:</td><td>environmental policy integrated climate</td></tr><tr><td>No. of occurrences:</td><td>32</td></tr><tr><td>Score:</td><td>0.67</td></tr></table>	-0.3383	-0.4918	32	1	0.6667
546	daily temperature	<table><tr><td>Term:</td><td>daily temperature</td></tr><tr><td>No. of occurrences:</td><td>32</td></tr><tr><td>Score:</td><td>0.64</td></tr></table>	-0.8611	-0.0973	32	1	0.6433
1662	north china	<table><tr><td>Term:</td><td>north china</td></tr><tr><td>No. of occurrences:</td><td>32</td></tr><tr><td>Score:</td><td>0.55</td></tr></table>	-0.6563	-0.0367	32	1	0.5529
2623	winter wheat production	<table><tr><td>Term:</td><td>winter wheat production</td></tr><tr><td>No. of occurrences:</td><td>32</td></tr><tr><td>Score:</td><td>0.54</td></tr></table>	-0.6884	-0.3022	32	1	0.5443
630	drought index	<table><tr><td>Term:</td><td>drought index</td></tr><tr><td>No. of occurrences:</td><td>32</td></tr><tr><td>Score:</td><td>0.40</td></tr></table>	-0.5634	-0.6064	32	1	0.3977
533	current status	<table><tr><td>Term:</td><td>current status</td></tr><tr><td>No. of occurrences:</td><td>32</td></tr><tr><td>Score:</td><td>3.54</td></tr></table>	0.7389	0.2426	32	2	3.5441
993	global demand	<table><tr><td>Term:</td><td>global demand</td></tr><tr><td>No. of occurrences:</td><td>32</td></tr><tr><td>Score:</td><td>3.10</td></tr></table>	0.875	0.0138	32	2	3.1013
90	animal production	<table><tr><td>Term:</td><td>animal production</td></tr><tr><td>No. of occurrences:</td><td>32</td></tr><tr><td>Score:</td><td>1.54</td></tr></table>	1.0293	0.1681	32	2	1.5413
2011	research effort	<table><tr><td>Term:</td><td>research effort</td></tr><tr><td>No. of occurrences:</td><td>32</td></tr><tr><td>Score:</td><td>1.50</td></tr></table>	0.8012	0.006	32	2	1.4992
1229	invasion	<table><tr><td>Term:</td><td>invasion</td></tr><tr><td>No. of occurrences:</td><td>32</td></tr><tr><td>Score:</td><td>1.37</td></tr></table>	0.4968	0.162	32	2	1.3742
898	freshwater	<table><tr><td>Term:</td><td>freshwater</td></tr><tr><td>No. of occurrences:</td><td>32</td></tr><tr><td>Score:</td><td>1.13</td></tr></table>	0.7653	-0.3027	32	2	1.1269
607	disruption	<table><tr><td>Term:</td><td>disruption</td></tr><tr><td>No. of occurrences:</td><td>32</td></tr><tr><td>Score:</td><td>0.96</td></tr></table>	0.5858	-0.2093	32	2	0.9565
769	equity	<table><tr><td>Term:</td><td>equity</td></tr><tr><td>No. of occurrences:</td><td>32</td></tr><tr><td>Score:</td><td>0.95</td></tr></table>	1.1461	-0.3511	32	2	0.9507
1380	local community	<table><tr><td>Term:</td><td>local community</td></tr><tr><td>No. of occurrences:</td><td>32</td></tr><tr><td>Score:</td><td>0.71</td></tr></table>	0.6484	-0.4905	32	2	0.7087
32	adaptation policy	<table><tr><td>Term:</td><td>adaptation policy</td></tr><tr><td>No. of occurrences:</td><td>32</td></tr><tr><td>Score:</td><td>0.67</td></tr></table>	0.5774	-0.6419	32	2	0.6744
741	environment interaction	<table><tr><td>Term:</td><td>environment interaction</td></tr><tr><td>No. of occurrences:</td><td>32</td></tr><tr><td>Score:</td><td>0.84</td></tr></table>	-0.0931	0.5851	32	3	0.841
853	flower	<table><tr><td>Term:</td><td>flower</td></tr><tr><td>No. of occurrences:</td><td>32</td></tr><tr><td>Score:</td><td>0.69</td></tr></table>	-0.3091	0.2757	32	3	0.6854
70	agronomic trait	<table><tr><td>Term:</td><td>agronomic trait</td></tr><tr><td>No. of occurrences:</td><td>32</td></tr><tr><td>Score:</td><td>0.63</td></tr></table>	-0.1462	0.8963	32	3	0.6272
2198	soc sequestration	<table><tr><td>Term:</td><td>soc sequestration</td></tr><tr><td>No. of occurrences:</td><td>32</td></tr><tr><td>Score:</td><td>1.76</td></tr></table>	0.2037	0.4478	32	4	1.7587
2215	soil c sequestration	<table><tr><td>Term:</td><td>soil c sequestration</td></tr><tr><td>No. of occurrences:</td><td>32</td></tr><tr><td>Score:</td><td>1.55</td></tr></table>	0.3402	0.5995	32	4	1.5454
253	carbon balance	<table><tr><td>Term:</td><td>carbon balance</td></tr><tr><td>No. of occurrences:</td><td>32</td></tr><tr><td>Score:</td><td>1.45</td></tr></table>	0.1036	0.158	32	4	1.4493
2001	replacement	<table><tr><td>Term:</td><td>replacement</td></tr><tr><td>No. of occurrences:</td><td>32</td></tr><tr><td>Score:</td><td>0.90</td></tr></table>	0.6634	0.3981	32	4	0.8985
1391	long term experiment	<table><tr><td>Term:</td><td>long term experiment</td></tr><tr><td>No. of occurrences:</td><td>32</td></tr><tr><td>Score:</td><td>0.89</td></tr></table>	-0.1475	0.1518	32	4	0.8863
1520	model calibration	<table><tr><td>Term:</td><td>model calibration</td></tr><tr><td>No. of occurrences:</td><td>31</td></tr><tr><td>Score:</td><td>1.04</td></tr></table>	-0.9446	-0.2001	31	1	1.0401
1495	mid century	<table><tr><td>Term:</td><td>mid century</td></tr><tr><td>No. of occurrences:</td><td>31</td></tr><tr><td>Score:</td><td>0.87</td></tr></table>	-0.192	-0.486	31	1	0.8734
2585	wet season	<table><tr><td>Term:</td><td>wet season</td></tr><tr><td>No. of occurrences:</td><td>31</td></tr><tr><td>Score:</td><td>0.87</td></tr></table>	-0.4451	-0.2468	31	1	0.8682
150	b2 scenario	<table><tr><td>Term:</td><td>b2 scenario</td></tr><tr><td>No. of occurrences:</td><td>31</td></tr><tr><td>Score:</td><td>0.72</td></tr></table>	-0.8179	-0.4772	31	1	0.7245
2370	summer maize	<table><tr><td>Term:</td><td>summer maize</td></tr><tr><td>No. of occurrences:</td><td>31</td></tr><tr><td>Score:</td><td>0.60</td></tr></table>	-0.591	-0.0979	31	1	0.6035
2549	water balance model	<table><tr><td>Term:</td><td>water balance model</td></tr><tr><td>No. of occurrences:</td><td>31</td></tr><tr><td>Score:</td><td>0.56</td></tr></table>	-0.466	-0.5285	31	1	0.559
2427	temporal change	<table><tr><td>Term:</td><td>temporal change</td></tr><tr><td>No. of occurrences:</td><td>31</td></tr><tr><td>Score:</td><td>0.46</td></tr></table>	-0.4022	-0.3627	31	1	0.4564
1950	rainfall amount	<table><tr><td>Term:</td><td>rainfall amount</td></tr><tr><td>No. of occurrences:</td><td>31</td></tr><tr><td>Score:</td><td>0.45</td></tr></table>	-0.608	-0.4636	31	1	0.4524
1937	punjab	<table><tr><td>Term:</td><td>punjab</td></tr><tr><td>No. of occurrences:</td><td>31</td></tr><tr><td>Score:</td><td>0.44</td></tr></table>	-0.5027	-0.2134	31	1	0.4397
445	correlation analysis	<table><tr><td>Term:</td><td>correlation analysis</td></tr><tr><td>No. of occurrences:</td><td>31</td></tr><tr><td>Score:</td><td>0.40</td></tr></table>	-0.6354	-0.3402	31	1	0.4037
2145	side	<table><tr><td>Term:</td><td>side</td></tr><tr><td>No. of occurrences:</td><td>31</td></tr><tr><td>Score:</td><td>1.64</td></tr></table>	0.6456	-0.1712	31	2	1.6375
555	death	<table><tr><td>Term:</td><td>death</td></tr><tr><td>No. of occurrences:</td><td>31</td></tr><tr><td>Score:</td><td>1.60</td></tr></table>	0.4809	-0.0191	31	2	1.5983
873	food production system	<table><tr><td>Term:</td><td>food production system</td></tr><tr><td>No. of occurrences:</td><td>31</td></tr><tr><td>Score:</td><td>1.44</td></tr></table>	0.7759	-0.1311	31	2	1.4402
864	food consumption	<table><tr><td>Term:</td><td>food consumption</td></tr><tr><td>No. of occurrences:</td><td>31</td></tr><tr><td>Score:</td><td>1.22</td></tr></table>	1.2563	-0.2718	31	2	1.2203
1007	globalization	<table><tr><td>Term:</td><td>globalization</td></tr><tr><td>No. of occurrences:</td><td>31</td></tr><tr><td>Score:</td><td>1.03</td></tr></table>	1.0308	-0.2202	31	2	1.0324
1772	partnership	<table><tr><td>Term:</td><td>partnership</td></tr><tr><td>No. of occurrences:</td><td>31</td></tr><tr><td>Score:</td><td>0.99</td></tr></table>	1.0475	-0.1741	31	2	0.994
2066	ruminant	<table><tr><td>Term:</td><td>ruminant</td></tr><tr><td>No. of occurrences:</td><td>31</td></tr><tr><td>Score:</td><td>0.92</td></tr></table>	1.1984	0.1681	31	2	0.9206
943	gdp	<table><tr><td>Term:</td><td>gdp</td></tr><tr><td>No. of occurrences:</td><td>31</td></tr><tr><td>Score:</td><td>0.80</td></tr></table>	0.4806	-0.5279	31	2	0.8047
1426	malawi	<table><tr><td>Term:</td><td>malawi</td></tr><tr><td>No. of occurrences:</td><td>31</td></tr><tr><td>Score:</td><td>0.78</td></tr></table>	0.53	-0.492	31	2	0.7782
1128	household food security	<table><tr><td>Term:</td><td>household food security</td></tr><tr><td>No. of occurrences:</td><td>31</td></tr><tr><td>Score:</td><td>0.69</td></tr></table>	0.8956	-0.4115	31	2	0.689
946	gene expression	<table><tr><td>Term:</td><td>gene expression</td></tr><tr><td>No. of occurrences:</td><td>31</td></tr><tr><td>Score:</td><td>1.97</td></tr></table>	-0.07	0.777	31	3	1.9661
6	abiotic	<table><tr><td>Term:</td><td>abiotic</td></tr><tr><td>No. of occurrences:</td><td>31</td></tr><tr><td>Score:</td><td>1.34</td></tr></table>	0.0595	0.8768	31	3	1.3436
851	fitness	<table><tr><td>Term:</td><td>fitness</td></tr><tr><td>No. of occurrences:</td><td>31</td></tr><tr><td>Score:</td><td>1.09</td></tr></table>	0.046	0.412	31	3	1.0898
2059	root system	<table><tr><td>Term:</td><td>root system</td></tr><tr><td>No. of occurrences:</td><td>31</td></tr><tr><td>Score:</td><td>0.81</td></tr></table>	-0.272	0.6529	31	3	0.8083
1690	nutritional quality	<table><tr><td>Term:</td><td>nutritional quality</td></tr><tr><td>No. of occurrences:</td><td>31</td></tr><tr><td>Score:</td><td>0.75</td></tr></table>	0.4916	0.482	31	3	0.7486
2482	triticum aestivum	<table><tr><td>Term:</td><td>triticum aestivum</td></tr><tr><td>No. of occurrences:</td><td>31</td></tr><tr><td>Score:</td><td>0.71</td></tr></table>	-0.6044	0.3905	31	3	0.7142
1841	pod	<table><tr><td>Term:</td><td>pod</td></tr><tr><td>No. of occurrences:</td><td>31</td></tr><tr><td>Score:</td><td>0.50</td></tr></table>	-0.6305	0.6956	31	3	0.4993
1715	open top chamber	<table><tr><td>Term:</td><td>open top chamber</td></tr><tr><td>No. of occurrences:</td><td>31</td></tr><tr><td>Score:</td><td>0.48</td></tr></table>	-0.9825	0.6333	31	3	0.4775
2590	wheat genotype	<table><tr><td>Term:</td><td>wheat genotype</td></tr><tr><td>No. of occurrences:</td><td>31</td></tr><tr><td>Score:</td><td>0.46</td></tr></table>	-0.7051	0.7275	31	3	0.4577
2233	soil organic c	<table><tr><td>Term:</td><td>soil organic c</td></tr><tr><td>No. of occurrences:</td><td>31</td></tr><tr><td>Score:</td><td>1.62</td></tr></table>	0.1714	0.617	31	4	1.6237
1589	n use efficiency	<table><tr><td>Term:</td><td>n use efficiency</td></tr><tr><td>No. of occurrences:</td><td>31</td></tr><tr><td>Score:</td><td>1.27</td></tr></table>	-0.0234	0.5188	31	4	1.2662
730	energy supply	<table><tr><td>Term:</td><td>energy supply</td></tr><tr><td>No. of occurrences:</td><td>31</td></tr><tr><td>Score:</td><td>1.25</td></tr></table>	1.179	0.108	31	4	1.2463
749	environmental effect	<table><tr><td>Term:</td><td>environmental effect</td></tr><tr><td>No. of occurrences:</td><td>31</td></tr><tr><td>Score:</td><td>1.12</td></tr></table>	0.6393	0.2591	31	4	1.1176
268	carbon stock	<table><tr><td>Term:</td><td>carbon stock</td></tr><tr><td>No. of occurrences:</td><td>31</td></tr><tr><td>Score:</td><td>1.03</td></tr></table>	0.5773	-0.0681	31	4	1.0304
2060	root zone	<table><tr><td>Term:</td><td>root zone</td></tr><tr><td>No. of occurrences:</td><td>31</td></tr><tr><td>Score:</td><td>0.86</td></tr></table>	-0.0794	0.0781	31	4	0.8625
365	cm depth	<table><tr><td>Term:</td><td>cm depth</td></tr><tr><td>No. of occurrences:</td><td>31</td></tr><tr><td>Score:</td><td>0.72</td></tr></table>	-0.18	0.4728	31	4	0.7247
2417	temperature effect	<table><tr><td>Term:</td><td>temperature effect</td></tr><tr><td>No. of occurrences:</td><td>30</td></tr><tr><td>Score:</td><td>1.39</td></tr></table>	-0.9417	-0.022	30	1	1.3922
2646	yield decrease	<table><tr><td>Term:</td><td>yield decrease</td></tr><tr><td>No. of occurrences:</td><td>30</td></tr><tr><td>Score:</td><td>1.31</td></tr></table>	-0.9834	-0.3645	30	1	1.311
156	baseline climate	<table><tr><td>Term:</td><td>baseline climate</td></tr><tr><td>No. of occurrences:</td><td>30</td></tr><tr><td>Score:</td><td>1.00</td></tr></table>	-0.7339	-0.4768	30	1	1
171	biase	<table><tr><td>Term:</td><td>biase</td></tr><tr><td>No. of occurrences:</td><td>30</td></tr><tr><td>Score:</td><td>0.95</td></tr></table>	-0.8159	-0.5484	30	1	0.9538
1794	phenological development	<table><tr><td>Term:</td><td>phenological development</td></tr><tr><td>No. of occurrences:</td><td>30</td></tr><tr><td>Score:</td><td>0.95</td></tr></table>	-0.9424	0.0892	30	1	0.948
1047	grid cell	<table><tr><td>Term:</td><td>grid cell</td></tr><tr><td>No. of occurrences:</td><td>30</td></tr><tr><td>Score:</td><td>0.94</td></tr></table>	-0.6026	-0.444	30	1	0.9445
28	actual yield	<table><tr><td>Term:</td><td>actual yield</td></tr><tr><td>No. of occurrences:</td><td>30</td></tr><tr><td>Score:</td><td>0.80</td></tr></table>	-0.444	-0.2818	30	1	0.7966
2582	western part	<table><tr><td>Term:</td><td>western part</td></tr><tr><td>No. of occurrences:</td><td>30</td></tr><tr><td>Score:</td><td>0.77</td></tr></table>	-0.4573	-0.5665	30	1	0.7679
1356	linear	<table><tr><td>Term:</td><td>linear</td></tr><tr><td>No. of occurrences:</td><td>30</td></tr><tr><td>Score:</td><td>0.66</td></tr></table>	-0.6063	-0.145	30	1	0.6579
1056	growing season	<table><tr><td>Term:</td><td>growing season</td></tr><tr><td>No. of occurrences:</td><td>30</td></tr><tr><td>Score:</td><td>0.64</td></tr></table>	-0.8296	0.0524	30	1	0.6409
1238	irrigated condition	<table><tr><td>Term:</td><td>irrigated condition</td></tr><tr><td>No. of occurrences:</td><td>30</td></tr><tr><td>Score:</td><td>0.57</td></tr></table>	-0.8697	-0.2966	30	1	0.572
458	credit	<table><tr><td>Term:</td><td>credit</td></tr><tr><td>No. of occurrences:</td><td>30</td></tr><tr><td>Score:</td><td>1.31</td></tr></table>	0.8768	-0.1735	30	2	1.308
2529	virus	<table><tr><td>Term:</td><td>virus</td></tr><tr><td>No. of occurrences:</td><td>30</td></tr><tr><td>Score:</td><td>1.29</td></tr></table>	0.281	0.2817	30	2	1.2892
2562	water security	<table><tr><td>Term:</td><td>water security</td></tr><tr><td>No. of occurrences:</td><td>30</td></tr><tr><td>Score:</td><td>1.22</td></tr></table>	0.5458	-0.4704	30	2	1.2207
89	animal product	<table><tr><td>Term:</td><td>animal product</td></tr><tr><td>No. of occurrences:</td><td>30</td></tr><tr><td>Score:</td><td>1.01</td></tr></table>	1.2269	-0.0028	30	2	1.0139
2519	vector	<table><tr><td>Term:</td><td>vector</td></tr><tr><td>No. of occurrences:</td><td>30</td></tr><tr><td>Score:</td><td>0.95</td></tr></table>	0.4508	0.0913	30	2	0.952
1304	land resource	<table><tr><td>Term:</td><td>land resource</td></tr><tr><td>No. of occurrences:</td><td>30</td></tr><tr><td>Score:</td><td>0.90</td></tr></table>	0.8785	-0.0971	30	2	0.9007
859	fodder	<table><tr><td>Term:</td><td>fodder</td></tr><tr><td>No. of occurrences:</td><td>30</td></tr><tr><td>Score:</td><td>0.81</td></tr></table>	0.8263	-0.0487	30	2	0.8131
1473	meeting	<table><tr><td>Term:</td><td>meeting</td></tr><tr><td>No. of occurrences:</td><td>30</td></tr><tr><td>Score:</td><td>0.75</td></tr></table>	0.6723	-0.4634	30	2	0.7536
1847	policy making	<table><tr><td>Term:</td><td>policy making</td></tr><tr><td>No. of occurrences:</td><td>30</td></tr><tr><td>Score:</td><td>0.74</td></tr></table>	0.3623	-0.5758	30	2	0.7363
2514	value chain	<table><tr><td>Term:</td><td>value chain</td></tr><tr><td>No. of occurrences:</td><td>30</td></tr><tr><td>Score:</td><td>0.68</td></tr></table>	1.0042	-0.0256	30	2	0.68
1207	insurance	<table><tr><td>Term:</td><td>insurance</td></tr><tr><td>No. of occurrences:</td><td>30</td></tr><tr><td>Score:</td><td>0.50</td></tr></table>	0.3849	-0.5516	30	2	0.4967
858	focus group discussion	<table><tr><td>Term:</td><td>focus group discussion</td></tr><tr><td>No. of occurrences:</td><td>30</td></tr><tr><td>Score:</td><td>0.32</td></tr></table>	0.774	-0.6681	30	2	0.3242
1810	physiological process	<table><tr><td>Term:</td><td>physiological process</td></tr><tr><td>No. of occurrences:</td><td>30</td></tr><tr><td>Score:</td><td>1.59</td></tr></table>	-0.7507	0.3056	30	3	1.5888
1801	phenotyping	<table><tr><td>Term:</td><td>phenotyping</td></tr><tr><td>No. of occurrences:</td><td>30</td></tr><tr><td>Score:</td><td>1.25</td></tr></table>	0.1625	0.6441	30	3	1.2468
515	cross	<table><tr><td>Term:</td><td>cross</td></tr><tr><td>No. of occurrences:</td><td>30</td></tr><tr><td>Score:</td><td>1.07</td></tr></table>	-0.2627	0.752	30	3	1.066
2140	shoot	<table><tr><td>Term:</td><td>shoot</td></tr><tr><td>No. of occurrences:</td><td>30</td></tr><tr><td>Score:</td><td>0.94</td></tr></table>	-0.5727	0.7688	30	3	0.9436
1636	night temperature	<table><tr><td>Term:</td><td>night temperature</td></tr><tr><td>No. of occurrences:</td><td>30</td></tr><tr><td>Score:</td><td>0.93</td></tr></table>	-1.109	0.4766	30	3	0.9289
1120	hordeum vulgare l	<table><tr><td>Term:</td><td>hordeum vulgare l</td></tr><tr><td>No. of occurrences:</td><td>30</td></tr><tr><td>Score:</td><td>0.80</td></tr></table>	-0.766	0.4356	30	3	0.7959
1766	parent	<table><tr><td>Term:</td><td>parent</td></tr><tr><td>No. of occurrences:</td><td>30</td></tr><tr><td>Score:</td><td>0.61</td></tr></table>	-0.449	0.9345	30	3	0.6128
2411	taxa	<table><tr><td>Term:</td><td>taxa</td></tr><tr><td>No. of occurrences:</td><td>30</td></tr><tr><td>Score:</td><td>0.54</td></tr></table>	0.2547	0.3346	30	3	0.5376
1756	panicle	<table><tr><td>Term:</td><td>panicle</td></tr><tr><td>No. of occurrences:</td><td>30</td></tr><tr><td>Score:</td><td>0.42</td></tr></table>	-1.1365	0.5435	30	3	0.417
166	best management practice	<table><tr><td>Term:</td><td>best management practice</td></tr><tr><td>No. of occurrences:</td><td>30</td></tr><tr><td>Score:</td><td>1.91</td></tr></table>	0.2325	0.1177	30	4	1.9124
1640	nitrate	<table><tr><td>Term:</td><td>nitrate</td></tr><tr><td>No. of occurrences:</td><td>30</td></tr><tr><td>Score:</td><td>1.87</td></tr></table>	0.4709	0.5745	30	4	1.8677
1390	long term effect	<table><tr><td>Term:</td><td>long term effect</td></tr><tr><td>No. of occurrences:</td><td>30</td></tr><tr><td>Score:</td><td>1.25</td></tr></table>	-0.038	0.5463	30	4	1.2529
938	gase	<table><tr><td>Term:</td><td>gase</td></tr><tr><td>No. of occurrences:</td><td>30</td></tr><tr><td>Score:</td><td>1.14</td></tr></table>	0.6095	0.3398	30	4	1.1387
39	afforestation	<table><tr><td>Term:</td><td>afforestation</td></tr><tr><td>No. of occurrences:</td><td>30</td></tr><tr><td>Score:</td><td>0.81</td></tr></table>	0.5847	-0.1289	30	4	0.8108
831	fertilizer input	<table><tr><td>Term:</td><td>fertilizer input</td></tr><tr><td>No. of occurrences:</td><td>30</td></tr><tr><td>Score:</td><td>0.76</td></tr></table>	0.0496	0.0801	30	4	0.7616
2492	uncertainty analysis	<table><tr><td>Term:</td><td>uncertainty analysis</td></tr><tr><td>No. of occurrences:</td><td>29</td></tr><tr><td>Score:</td><td>1.68</td></tr></table>	-0.2907	-0.3065	29	1	1.6823
2316	sre	<table><tr><td>Term:</td><td>sre</td></tr><tr><td>No. of occurrences:</td><td>29</td></tr><tr><td>Score:</td><td>1.31</td></tr></table>	-0.8436	-0.6426	29	1	1.3105
622	downscaling	<table><tr><td>Term:</td><td>downscaling</td></tr><tr><td>No. of occurrences:</td><td>29</td></tr><tr><td>Score:</td><td>1.17</td></tr></table>	-0.8759	-0.7049	29	1	1.1733
513	cropsyst	<table><tr><td>Term:</td><td>cropsyst</td></tr><tr><td>No. of occurrences:</td><td>29</td></tr><tr><td>Score:</td><td>1.15</td></tr></table>	-0.8778	-0.1638	29	1	1.1461
2283	sowing time	<table><tr><td>Term:</td><td>sowing time</td></tr><tr><td>No. of occurrences:</td><td>29</td></tr><tr><td>Score:</td><td>0.98</td></tr></table>	-0.8309	0.0631	29	1	0.9777
928	future projection	<table><tr><td>Term:</td><td>future projection</td></tr><tr><td>No. of occurrences:</td><td>29</td></tr><tr><td>Score:</td><td>0.94</td></tr></table>	-0.3068	-0.5348	29	1	0.9402
2368	summer crop	<table><tr><td>Term:</td><td>summer crop</td></tr><tr><td>No. of occurrences:</td><td>29</td></tr><tr><td>Score:</td><td>0.86</td></tr></table>	-0.7157	-0.2304	29	1	0.8617
639	dry condition	<table><tr><td>Term:</td><td>dry condition</td></tr><tr><td>No. of occurrences:</td><td>29</td></tr><tr><td>Score:</td><td>0.66</td></tr></table>	-0.6047	0.095	29	1	0.6645
27	actual evapotranspiration	<table><tr><td>Term:</td><td>actual evapotranspiration</td></tr><tr><td>No. of occurrences:</td><td>29</td></tr><tr><td>Score:</td><td>0.65</td></tr></table>	-0.7384	-0.5082	29	1	0.6488
1162	impact study	<table><tr><td>Term:</td><td>impact study</td></tr><tr><td>No. of occurrences:</td><td>29</td></tr><tr><td>Score:</td><td>0.58</td></tr></table>	-0.5408	-0.5665	29	1	0.5796
1471	mediterranean environment	<table><tr><td>Term:</td><td>mediterranean environment</td></tr><tr><td>No. of occurrences:</td><td>29</td></tr><tr><td>Score:</td><td>0.48</td></tr></table>	-0.9284	0.1389	29	1	0.4772
2617	winter crop	<table><tr><td>Term:</td><td>winter crop</td></tr><tr><td>No. of occurrences:</td><td>29</td></tr><tr><td>Score:</td><td>0.45</td></tr></table>	-0.8808	-0.135	29	1	0.4503
2209	socio economic factor	<table><tr><td>Term:</td><td>socio economic factor</td></tr><tr><td>No. of occurrences:</td><td>29</td></tr><tr><td>Score:</td><td>1.73</td></tr></table>	0.7449	-0.5169	29	2	1.7349
1761	paradigm	<table><tr><td>Term:</td><td>paradigm</td></tr><tr><td>No. of occurrences:</td><td>29</td></tr><tr><td>Score:</td><td>1.30</td></tr></table>	0.7222	-0.2597	29	2	1.3016
1882	poverty reduction	<table><tr><td>Term:</td><td>poverty reduction</td></tr><tr><td>No. of occurrences:</td><td>29</td></tr><tr><td>Score:</td><td>1.24</td></tr></table>	1.0949	-0.4198	29	2	1.2435
1502	milk production	<table><tr><td>Term:</td><td>milk production</td></tr><tr><td>No. of occurrences:</td><td>29</td></tr><tr><td>Score:</td><td>1.13</td></tr></table>	1.1944	0.1683	29	2	1.1286
1378	livestock sector	<table><tr><td>Term:</td><td>livestock sector</td></tr><tr><td>No. of occurrences:</td><td>29</td></tr><tr><td>Score:</td><td>1.13</td></tr></table>	1.2277	0.003	29	2	1.1264
410	connection	<table><tr><td>Term:</td><td>connection</td></tr><tr><td>No. of occurrences:</td><td>29</td></tr><tr><td>Score:</td><td>1.03</td></tr></table>	0.5899	-0.2776	29	2	1.0307
41	african country	<table><tr><td>Term:</td><td>african country</td></tr><tr><td>No. of occurrences:</td><td>29</td></tr><tr><td>Score:</td><td>0.83</td></tr></table>	0.4898	-0.6015	29	2	0.8276
86	animal feed	<table><tr><td>Term:</td><td>animal feed</td></tr><tr><td>No. of occurrences:</td><td>29</td></tr><tr><td>Score:</td><td>0.74</td></tr></table>	0.9349	0.1195	29	2	0.7435
1428	man	<table><tr><td>Term:</td><td>man</td></tr><tr><td>No. of occurrences:</td><td>29</td></tr><tr><td>Score:</td><td>0.74</td></tr></table>	0.9089	-0.2167	29	2	0.7369
879	food shortage	<table><tr><td>Term:</td><td>food shortage</td></tr><tr><td>No. of occurrences:</td><td>29</td></tr><tr><td>Score:</td><td>0.40</td></tr></table>	0.754	-0.3141	29	2	0.4021
16	acclimation	<table><tr><td>Term:</td><td>acclimation</td></tr><tr><td>No. of occurrences:</td><td>29</td></tr><tr><td>Score:</td><td>1.39</td></tr></table>	-0.6305	0.7737	29	3	1.3907
1424	major threat	<table><tr><td>Term:</td><td>major threat</td></tr><tr><td>No. of occurrences:</td><td>29</td></tr><tr><td>Score:</td><td>1.17</td></tr></table>	0.2026	0.3216	29	3	1.168
502	crop wild relative	<table><tr><td>Term:</td><td>crop wild relative</td></tr><tr><td>No. of occurrences:</td><td>29</td></tr><tr><td>Score:</td><td>1.02</td></tr></table>	0.4719	0.4823	29	3	1.0203
2420	temperature regime	<table><tr><td>Term:</td><td>temperature regime</td></tr><tr><td>No. of occurrences:</td><td>29</td></tr><tr><td>Score:</td><td>0.94</td></tr></table>	-1.1499	0.3983	29	3	0.9425
1628	new variety	<table><tr><td>Term:</td><td>new variety</td></tr><tr><td>No. of occurrences:</td><td>29</td></tr><tr><td>Score:</td><td>0.94</td></tr></table>	0.0937	0.3502	29	3	0.9358
2132	sequencing	<table><tr><td>Term:</td><td>sequencing</td></tr><tr><td>No. of occurrences:</td><td>29</td></tr><tr><td>Score:</td><td>0.89</td></tr></table>	0.3146	0.6539	29	3	0.8855
1270	kernel	<table><tr><td>Term:</td><td>kernel</td></tr><tr><td>No. of occurrences:</td><td>29</td></tr><tr><td>Score:</td><td>0.75</td></tr></table>	-0.5704	0.5264	29	3	0.7481
312	chromosome	<table><tr><td>Term:</td><td>chromosome</td></tr><tr><td>No. of occurrences:</td><td>29</td></tr><tr><td>Score:</td><td>0.73</td></tr></table>	-0.3297	1.022	29	3	0.7261
1779	pea	<table><tr><td>Term:</td><td>pea</td></tr><tr><td>No. of occurrences:</td><td>29</td></tr><tr><td>Score:</td><td>0.62</td></tr></table>	-0.0639	0.3189	29	3	0.6205
256	carbon cycle	<table><tr><td>Term:</td><td>carbon cycle</td></tr><tr><td>No. of occurrences:</td><td>29</td></tr><tr><td>Score:</td><td>1.65</td></tr></table>	0.2121	-0.067	29	4	1.6489
1784	perennial crop	<table><tr><td>Term:</td><td>perennial crop</td></tr><tr><td>No. of occurrences:</td><td>29</td></tr><tr><td>Score:</td><td>1.40</td></tr></table>	0.5512	0.3651	29	4	1.4029
1867	potassium	<table><tr><td>Term:</td><td>potassium</td></tr><tr><td>No. of occurrences:</td><td>29</td></tr><tr><td>Score:</td><td>1.27</td></tr></table>	-0.075	0.6088	29	4	1.2663
1725	organic carbon	<table><tr><td>Term:</td><td>organic carbon</td></tr><tr><td>No. of occurrences:</td><td>29</td></tr><tr><td>Score:</td><td>0.82</td></tr></table>	0.0516	0.6037	29	4	0.8213
2639	year field experiment	<table><tr><td>Term:</td><td>year field experiment</td></tr><tr><td>No. of occurrences:</td><td>29</td></tr><tr><td>Score:</td><td>0.58</td></tr></table>	-0.4772	0.4607	29	4	0.5788
139	austria	<table><tr><td>Term:</td><td>austria</td></tr><tr><td>No. of occurrences:</td><td>28</td></tr><tr><td>Score:</td><td>1.22</td></tr></table>	-0.5091	-0.1325	28	1	1.2232
1719	optimum	<table><tr><td>Term:</td><td>optimum</td></tr><tr><td>No. of occurrences:</td><td>28</td></tr><tr><td>Score:</td><td>1.19</td></tr></table>	-0.5783	0.0167	28	1	1.1926
1700	observed yield	<table><tr><td>Term:</td><td>observed yield</td></tr><tr><td>No. of occurrences:</td><td>28</td></tr><tr><td>Score:</td><td>1.16</td></tr></table>	-0.9143	-0.3053	28	1	1.1586
442	corn belt	<table><tr><td>Term:</td><td>corn belt</td></tr><tr><td>No. of occurrences:</td><td>28</td></tr><tr><td>Score:</td><td>1.11</td></tr></table>	-0.3586	-0.3294	28	1	1.1098
112	aquacrop	<table><tr><td>Term:</td><td>aquacrop</td></tr><tr><td>No. of occurrences:</td><td>28</td></tr><tr><td>Score:</td><td>0.96</td></tr></table>	-0.8327	-0.3784	28	1	0.9619
359	climatic scenario	<table><tr><td>Term:</td><td>climatic scenario</td></tr><tr><td>No. of occurrences:</td><td>28</td></tr><tr><td>Score:</td><td>0.96</td></tr></table>	-0.6007	-0.1405	28	1	0.9594
2286	soybean production	<table><tr><td>Term:</td><td>soybean production</td></tr><tr><td>No. of occurrences:</td><td>28</td></tr><tr><td>Score:</td><td>0.94</td></tr></table>	-0.6918	-0.2812	28	1	0.9387
2270	southeast	<table><tr><td>Term:</td><td>southeast</td></tr><tr><td>No. of occurrences:</td><td>28</td></tr><tr><td>Score:</td><td>0.86</td></tr></table>	-0.4978	-0.4876	28	1	0.8638
1414	maize grain yield	<table><tr><td>Term:</td><td>maize grain yield</td></tr><tr><td>No. of occurrences:</td><td>28</td></tr><tr><td>Score:</td><td>0.82</td></tr></table>	-0.6252	-0.0911	28	1	0.8233
1796	phenological stage	<table><tr><td>Term:</td><td>phenological stage</td></tr><tr><td>No. of occurrences:</td><td>28</td></tr><tr><td>Score:</td><td>0.74</td></tr></table>	-1.0577	0.1059	28	1	0.7404
288	ceres maize	<table><tr><td>Term:</td><td>ceres maize</td></tr><tr><td>No. of occurrences:</td><td>28</td></tr><tr><td>Score:</td><td>0.72</td></tr></table>	-1.051	-0.2932	28	1	0.7241
917	future climate projection	<table><tr><td>Term:</td><td>future climate projection</td></tr><tr><td>No. of occurrences:</td><td>28</td></tr><tr><td>Score:</td><td>0.67</td></tr></table>	-0.3945	-0.5134	28	1	0.6722
1415	maize growth	<table><tr><td>Term:</td><td>maize growth</td></tr><tr><td>No. of occurrences:</td><td>28</td></tr><tr><td>Score:</td><td>0.63</td></tr></table>	-0.9814	-0.1299	28	1	0.6259
395	communication	<table><tr><td>Term:</td><td>communication</td></tr><tr><td>No. of occurrences:</td><td>28</td></tr><tr><td>Score:</td><td>2.16</td></tr></table>	0.5591	-0.2815	28	2	2.1586
368	co benefit	<table><tr><td>Term:</td><td>co benefit</td></tr><tr><td>No. of occurrences:</td><td>28</td></tr><tr><td>Score:</td><td>2.03</td></tr></table>	0.9918	-0.0862	28	2	2.028
239	calory	<table><tr><td>Term:</td><td>calory</td></tr><tr><td>No. of occurrences:</td><td>28</td></tr><tr><td>Score:</td><td>1.53</td></tr></table>	0.6243	-0.0232	28	2	1.5256
403	comprehensive assessment	<table><tr><td>Term:</td><td>comprehensive assessment</td></tr><tr><td>No. of occurrences:</td><td>28</td></tr><tr><td>Score:</td><td>1.35</td></tr></table>	0.7426	-0.1836	28	2	1.354
833	fiber	<table><tr><td>Term:</td><td>fiber</td></tr><tr><td>No. of occurrences:</td><td>28</td></tr><tr><td>Score:</td><td>1.31</td></tr></table>	0.7341	0.4175	28	2	1.3143
1978	recognition	<table><tr><td>Term:</td><td>recognition</td></tr><tr><td>No. of occurrences:</td><td>28</td></tr><tr><td>Score:</td><td>1.04</td></tr></table>	0.8619	0.0325	28	2	1.0356
1887	practitioner	<table><tr><td>Term:</td><td>practitioner</td></tr><tr><td>No. of occurrences:</td><td>28</td></tr><tr><td>Score:</td><td>0.90</td></tr></table>	1.0181	-0.4002	28	2	0.9032
793	extension service	<table><tr><td>Term:</td><td>extension service</td></tr><tr><td>No. of occurrences:</td><td>28</td></tr><tr><td>Score:</td><td>0.86</td></tr></table>	0.5726	-0.3676	28	2	0.864
398	company	<table><tr><td>Term:</td><td>company</td></tr><tr><td>No. of occurrences:</td><td>28</td></tr><tr><td>Score:</td><td>0.81</td></tr></table>	0.7611	0.2351	28	2	0.8088
1943	questionnaire	<table><tr><td>Term:</td><td>questionnaire</td></tr><tr><td>No. of occurrences:</td><td>28</td></tr><tr><td>Score:</td><td>0.76</td></tr></table>	0.6362	-0.6024	28	2	0.7635
307	child	<table><tr><td>Term:</td><td>child</td></tr><tr><td>No. of occurrences:</td><td>28</td></tr><tr><td>Score:</td><td>0.72</td></tr></table>	0.9766	-0.3486	28	2	0.7225
944	gender	<table><tr><td>Term:</td><td>gender</td></tr><tr><td>No. of occurrences:</td><td>28</td></tr><tr><td>Score:</td><td>0.44</td></tr></table>	1.0393	-0.5759	28	2	0.4415
2071	rural livelihood	<table><tr><td>Term:</td><td>rural livelihood</td></tr><tr><td>No. of occurrences:</td><td>28</td></tr><tr><td>Score:</td><td>0.44</td></tr></table>	0.8692	-0.5239	28	2	0.4405
818	farming community	<table><tr><td>Term:</td><td>farming community</td></tr><tr><td>No. of occurrences:</td><td>28</td></tr><tr><td>Score:</td><td>0.41</td></tr></table>	0.6304	-0.5067	28	2	0.4106
601	discovery	<table><tr><td>Term:</td><td>discovery</td></tr><tr><td>No. of occurrences:</td><td>28</td></tr><tr><td>Score:</td><td>2.20</td></tr></table>	0.3223	0.7986	28	3	2.2033
1385	loci	<table><tr><td>Term:</td><td>loci</td></tr><tr><td>No. of occurrences:</td><td>28</td></tr><tr><td>Score:</td><td>1.17</td></tr></table>	-0.0527	0.9296	28	3	1.1719
2523	vegetative growth	<table><tr><td>Term:</td><td>vegetative growth</td></tr><tr><td>No. of occurrences:</td><td>28</td></tr><tr><td>Score:</td><td>0.89</td></tr></table>	-0.8775	0.6714	28	3	0.8872
618	donor	<table><tr><td>Term:</td><td>donor</td></tr><tr><td>No. of occurrences:</td><td>28</td></tr><tr><td>Score:</td><td>0.77</td></tr></table>	0.2703	0.3514	28	3	0.7688
1852	pollen	<table><tr><td>Term:</td><td>pollen</td></tr><tr><td>No. of occurrences:</td><td>28</td></tr><tr><td>Score:</td><td>0.72</td></tr></table>	-0.354	0.1791	28	3	0.7165
698	elevated carbon dioxide	<table><tr><td>Term:</td><td>elevated carbon dioxide</td></tr><tr><td>No. of occurrences:</td><td>28</td></tr><tr><td>Score:</td><td>0.69</td></tr></table>	-0.8998	0.5522	28	3	0.6926
1102	high yielding	<table><tr><td>Term:</td><td>high yielding</td></tr><tr><td>No. of occurrences:</td><td>28</td></tr><tr><td>Score:</td><td>0.64</td></tr></table>	-0.2013	0.4929	28	3	0.6404
2266	sorghum bicolor	<table><tr><td>Term:</td><td>sorghum bicolor</td></tr><tr><td>No. of occurrences:</td><td>28</td></tr><tr><td>Score:</td><td>0.61</td></tr></table>	-0.5004	0.369	28	3	0.6128
311	chlorophyll content	<table><tr><td>Term:</td><td>chlorophyll content</td></tr><tr><td>No. of occurrences:</td><td>28</td></tr><tr><td>Score:</td><td>0.35</td></tr></table>	-0.7268	0.6703	28	3	0.349
178	biochar amendment	<table><tr><td>Term:</td><td>biochar amendment</td></tr><tr><td>No. of occurrences:</td><td>28</td></tr><tr><td>Score:</td><td>1.68</td></tr></table>	0.2478	0.8505	28	4	1.6802
2488	turnover	<table><tr><td>Term:</td><td>turnover</td></tr><tr><td>No. of occurrences:</td><td>28</td></tr><tr><td>Score:</td><td>1.54</td></tr></table>	-0.0379	0.5597	28	4	1.5406
2225	soil health	<table><tr><td>Term:</td><td>soil health</td></tr><tr><td>No. of occurrences:</td><td>28</td></tr><tr><td>Score:</td><td>1.34</td></tr></table>	0.6054	0.3155	28	4	1.336
755	environmental issue	<table><tr><td>Term:</td><td>environmental issue</td></tr><tr><td>No. of occurrences:</td><td>28</td></tr><tr><td>Score:</td><td>1.28</td></tr></table>	0.7031	0.1477	28	4	1.2788
260	carbon dynamic	<table><tr><td>Term:</td><td>carbon dynamic</td></tr><tr><td>No. of occurrences:</td><td>28</td></tr><tr><td>Score:</td><td>1.10</td></tr></table>	0.0096	0.242	28	4	1.0951
1507	mineral fertilizer	<table><tr><td>Term:</td><td>mineral fertilizer</td></tr><tr><td>No. of occurrences:</td><td>28</td></tr><tr><td>Score:</td><td>0.81</td></tr></table>	0.4454	0.2759	28	4	0.8133
1585	n rate	<table><tr><td>Term:</td><td>n rate</td></tr><tr><td>No. of occurrences:</td><td>28</td></tr><tr><td>Score:</td><td>0.79</td></tr></table>	-0.2598	0.3341	28	4	0.7869
1582	n leaching	<table><tr><td>Term:</td><td>n leaching</td></tr><tr><td>No. of occurrences:</td><td>28</td></tr><tr><td>Score:</td><td>0.60</td></tr></table>	-0.4538	0.1787	28	4	0.5962
1209	integrated assessment model	<table><tr><td>Term:</td><td>integrated assessment model</td></tr><tr><td>No. of occurrences:</td><td>27</td></tr><tr><td>Score:</td><td>2.13</td></tr></table>	0.1688	-0.4411	27	1	2.1344
1096	high resolution	<table><tr><td>Term:</td><td>high resolution</td></tr><tr><td>No. of occurrences:</td><td>27</td></tr><tr><td>Score:</td><td>1.16</td></tr></table>	-0.4575	-0.4153	27	1	1.1634
2478	transplanting	<table><tr><td>Term:</td><td>transplanting</td></tr><tr><td>No. of occurrences:</td><td>27</td></tr><tr><td>Score:</td><td>0.79</td></tr></table>	-0.7944	0.2658	27	1	0.7885
2328	statistical method	<table><tr><td>Term:</td><td>statistical method</td></tr><tr><td>No. of occurrences:</td><td>27</td></tr><tr><td>Score:</td><td>0.78</td></tr></table>	-0.49	-0.5634	27	1	0.7848
2378	supplemental irrigation	<table><tr><td>Term:</td><td>supplemental irrigation</td></tr><tr><td>No. of occurrences:</td><td>27</td></tr><tr><td>Score:</td><td>0.76</td></tr></table>	-0.4408	-0.1148	27	1	0.7604
2383	surface runoff	<table><tr><td>Term:</td><td>surface runoff</td></tr><tr><td>No. of occurrences:</td><td>27</td></tr><tr><td>Score:</td><td>0.71</td></tr></table>	-0.3747	-0.4291	27	1	0.7098
534	current trend	<table><tr><td>Term:</td><td>current trend</td></tr><tr><td>No. of occurrences:</td><td>27</td></tr><tr><td>Score:</td><td>2.26</td></tr></table>	0.7596	-0.1344	27	2	2.259
2388	sustainable development goal	<table><tr><td>Term:</td><td>sustainable development goal</td></tr><tr><td>No. of occurrences:</td><td>27</td></tr><tr><td>Score:</td><td>2.18</td></tr></table>	1.165	-0.3243	27	2	2.184
1223	international trade	<table><tr><td>Term:</td><td>international trade</td></tr><tr><td>No. of occurrences:</td><td>27</td></tr><tr><td>Score:</td><td>1.87</td></tr></table>	0.8504	-0.2926	27	2	1.8707
1859	portfolio	<table><tr><td>Term:</td><td>portfolio</td></tr><tr><td>No. of occurrences:</td><td>27</td></tr><tr><td>Score:</td><td>1.74</td></tr></table>	0.9878	-0.3152	27	2	1.7417
1282	key issue	<table><tr><td>Term:</td><td>key issue</td></tr><tr><td>No. of occurrences:</td><td>27</td></tr><tr><td>Score:</td><td>1.24</td></tr></table>	0.5708	-0.1479	27	2	1.2443
1374	livestock product	<table><tr><td>Term:</td><td>livestock product</td></tr><tr><td>No. of occurrences:</td><td>27</td></tr><tr><td>Score:</td><td>1.16</td></tr></table>	1.3684	0.001	27	2	1.16
2183	small scale farmer	<table><tr><td>Term:</td><td>small scale farmer</td></tr><tr><td>No. of occurrences:</td><td>27</td></tr><tr><td>Score:</td><td>1.06</td></tr></table>	0.7374	-0.5332	27	2	1.059
995	global environmental change	<table><tr><td>Term:</td><td>global environmental change</td></tr><tr><td>No. of occurrences:</td><td>27</td></tr><tr><td>Score:</td><td>0.99</td></tr></table>	0.8254	-0.2068	27	2	0.9913
305	chemistry	<table><tr><td>Term:</td><td>chemistry</td></tr><tr><td>No. of occurrences:</td><td>27</td></tr><tr><td>Score:</td><td>0.95</td></tr></table>	0.5176	0.394	27	2	0.9488
850	fishing	<table><tr><td>Term:</td><td>fishing</td></tr><tr><td>No. of occurrences:</td><td>27</td></tr><tr><td>Score:</td><td>0.84</td></tr></table>	0.8698	-0.498	27	2	0.8421
790	expertise	<table><tr><td>Term:</td><td>expertise</td></tr><tr><td>No. of occurrences:</td><td>27</td></tr><tr><td>Score:</td><td>0.80</td></tr></table>	0.7954	-0.1565	27	2	0.8002
1129	household income	<table><tr><td>Term:</td><td>household income</td></tr><tr><td>No. of occurrences:</td><td>27</td></tr><tr><td>Score:</td><td>0.62</td></tr></table>	0.7203	-0.5551	27	2	0.6204
2466	toxicity	<table><tr><td>Term:</td><td>toxicity</td></tr><tr><td>No. of occurrences:</td><td>27</td></tr><tr><td>Score:</td><td>1.59</td></tr></table>	0.5156	0.6651	27	3	1.5856
152	bacterium	<table><tr><td>Term:</td><td>bacterium</td></tr><tr><td>No. of occurrences:</td><td>27</td></tr><tr><td>Score:</td><td>1.51</td></tr></table>	0.1991	0.6379	27	3	1.5135
590	developmental stage	<table><tr><td>Term:</td><td>developmental stage</td></tr><tr><td>No. of occurrences:</td><td>27</td></tr><tr><td>Score:</td><td>1.37</td></tr></table>	-0.4008	0.6648	27	3	1.373
957	genetic gain	<table><tr><td>Term:</td><td>genetic gain</td></tr><tr><td>No. of occurrences:</td><td>27</td></tr><tr><td>Score:</td><td>1.34</td></tr></table>	-0.1923	0.8594	27	3	1.3434
1494	microorganism	<table><tr><td>Term:</td><td>microorganism</td></tr><tr><td>No. of occurrences:</td><td>27</td></tr><tr><td>Score:</td><td>1.23</td></tr></table>	0.5395	0.7051	27	3	1.229
1477	metabolite	<table><tr><td>Term:</td><td>metabolite</td></tr><tr><td>No. of occurrences:</td><td>27</td></tr><tr><td>Score:</td><td>1.15</td></tr></table>	-0.0821	0.8369	27	3	1.1538
604	disease resistance	<table><tr><td>Term:</td><td>disease resistance</td></tr><tr><td>No. of occurrences:</td><td>27</td></tr><tr><td>Score:</td><td>1.08</td></tr></table>	-0.0803	0.7133	27	3	1.0795
1803	photoperiod	<table><tr><td>Term:</td><td>photoperiod</td></tr><tr><td>No. of occurrences:</td><td>27</td></tr><tr><td>Score:</td><td>1.08</td></tr></table>	-0.818	0.518	27	3	1.0759
1646	nitrogen fertilization	<table><tr><td>Term:</td><td>nitrogen fertilization</td></tr><tr><td>No. of occurrences:</td><td>27</td></tr><tr><td>Score:</td><td>1.02</td></tr></table>	-0.6399	0.3338	27	3	1.0238
1551	morphology	<table><tr><td>Term:</td><td>morphology</td></tr><tr><td>No. of occurrences:</td><td>27</td></tr><tr><td>Score:</td><td>0.89</td></tr></table>	-0.3974	0.5416	27	3	0.8922
651	ear	<table><tr><td>Term:</td><td>ear</td></tr><tr><td>No. of occurrences:</td><td>27</td></tr><tr><td>Score:</td><td>0.67</td></tr></table>	-1.046	0.4741	27	3	0.6744
1611	negative correlation	<table><tr><td>Term:</td><td>negative correlation</td></tr><tr><td>No. of occurrences:</td><td>27</td></tr><tr><td>Score:</td><td>0.58</td></tr></table>	-0.4219	0.0791	27	3	0.5781
1272	kernel weight	<table><tr><td>Term:</td><td>kernel weight</td></tr><tr><td>No. of occurrences:</td><td>27</td></tr><tr><td>Score:</td><td>0.50</td></tr></table>	-0.9661	0.6201	27	3	0.5026
2251	soil texture	<table><tr><td>Term:</td><td>soil texture</td></tr><tr><td>No. of occurrences:</td><td>27</td></tr><tr><td>Score:</td><td>1.65</td></tr></table>	-0.2536	0.0792	27	4	1.6502
427	control treatment	<table><tr><td>Term:</td><td>control treatment</td></tr><tr><td>No. of occurrences:</td><td>27</td></tr><tr><td>Score:</td><td>1.00</td></tr></table>	-0.5339	0.5739	27	4	1.0037
2055	root biomass	<table><tr><td>Term:</td><td>root biomass</td></tr><tr><td>No. of occurrences:</td><td>27</td></tr><tr><td>Score:</td><td>0.90</td></tr></table>	-0.2193	0.7258	27	4	0.9038
2221	soil depth	<table><tr><td>Term:</td><td>soil depth</td></tr><tr><td>No. of occurrences:</td><td>27</td></tr><tr><td>Score:</td><td>0.81</td></tr></table>	-0.0002	0.316	27	4	0.8072
777	ethanol production	<table><tr><td>Term:</td><td>ethanol production</td></tr><tr><td>No. of occurrences:</td><td>27</td></tr><tr><td>Score:</td><td>0.75</td></tr></table>	0.9175	0.2355	27	4	0.7491
1763	parameter value	<table><tr><td>Term:</td><td>parameter value</td></tr><tr><td>No. of occurrences:</td><td>26</td></tr><tr><td>Score:</td><td>1.36</td></tr></table>	-0.8123	-0.3298	26	1	1.3559
1418	maize productivity	<table><tr><td>Term:</td><td>maize productivity</td></tr><tr><td>No. of occurrences:</td><td>26</td></tr><tr><td>Score:</td><td>0.97</td></tr></table>	-0.6548	-0.1305	26	1	0.9681
495	crop simulation	<table><tr><td>Term:</td><td>crop simulation</td></tr><tr><td>No. of occurrences:</td><td>26</td></tr><tr><td>Score:</td><td>0.97</td></tr></table>	-0.916	-0.2919	26	1	0.9653
446	correlation coefficient	<table><tr><td>Term:</td><td>correlation coefficient</td></tr><tr><td>No. of occurrences:</td><td>26</td></tr><tr><td>Score:</td><td>0.94</td></tr></table>	-0.7298	-0.2793	26	1	0.9408
1257	irrigation water use	<table><tr><td>Term:</td><td>irrigation water use</td></tr><tr><td>No. of occurrences:</td><td>26</td></tr><tr><td>Score:</td><td>0.91</td></tr></table>	-0.1845	-0.4818	26	1	0.9117
2429	temporal pattern	<table><tr><td>Term:</td><td>temporal pattern</td></tr><tr><td>No. of occurrences:</td><td>26</td></tr><tr><td>Score:</td><td>0.90</td></tr></table>	-0.4992	-0.3667	26	1	0.9001
2423	temperature stress	<table><tr><td>Term:</td><td>temperature stress</td></tr><tr><td>No. of occurrences:</td><td>26</td></tr><tr><td>Score:</td><td>0.82</td></tr></table>	-0.9055	0.2013	26	1	0.8178
2105	seasonal rainfall	<table><tr><td>Term:</td><td>seasonal rainfall</td></tr><tr><td>No. of occurrences:</td><td>26</td></tr><tr><td>Score:</td><td>0.78</td></tr></table>	-0.3573	-0.3966	26	1	0.7752
1324	late rice	<table><tr><td>Term:</td><td>late rice</td></tr><tr><td>No. of occurrences:</td><td>26</td></tr><tr><td>Score:</td><td>0.74</td></tr></table>	-0.653	-0.0961	26	1	0.7413
942	gdd	<table><tr><td>Term:</td><td>gdd</td></tr><tr><td>No. of occurrences:</td><td>26</td></tr><tr><td>Score:</td><td>0.70</td></tr></table>	-1.0205	-0.1983	26	1	0.6994
1780	peanut	<table><tr><td>Term:</td><td>peanut</td></tr><tr><td>No. of occurrences:</td><td>26</td></tr><tr><td>Score:</td><td>0.68</td></tr></table>	-0.5153	-0.0704	26	1	0.6764
345	climate record	<table><tr><td>Term:</td><td>climate record</td></tr><tr><td>No. of occurrences:</td><td>26</td></tr><tr><td>Score:</td><td>0.65</td></tr></table>	-0.5501	-0.4721	26	1	0.6536
610	diurnal temperature range	<table><tr><td>Term:</td><td>diurnal temperature range</td></tr><tr><td>No. of occurrences:</td><td>26</td></tr><tr><td>Score:</td><td>0.61</td></tr></table>	-0.9862	-0.4426	26	1	0.6131
1432	mann kendall test	<table><tr><td>Term:</td><td>mann kendall test</td></tr><tr><td>No. of occurrences:</td><td>26</td></tr><tr><td>Score:</td><td>0.59</td></tr></table>	-0.5539	-0.6421	26	1	0.5945
356	climatic data	<table><tr><td>Term:</td><td>climatic data</td></tr><tr><td>No. of occurrences:</td><td>26</td></tr><tr><td>Score:</td><td>0.47</td></tr></table>	-0.4879	-0.2747	26	1	0.4687
2439	thousand	<table><tr><td>Term:</td><td>thousand</td></tr><tr><td>No. of occurrences:</td><td>26</td></tr><tr><td>Score:</td><td>2.57</td></tr></table>	0.5411	-0.0954	26	2	2.5738
1549	more food	<table><tr><td>Term:</td><td>more food</td></tr><tr><td>No. of occurrences:</td><td>26</td></tr><tr><td>Score:</td><td>2.40</td></tr></table>	0.8158	-0.0077	26	2	2.4037
1276	key component	<table><tr><td>Term:</td><td>key component</td></tr><tr><td>No. of occurrences:</td><td>26</td></tr><tr><td>Score:</td><td>2.00</td></tr></table>	0.4305	0.0989	26	2	2.0039
1189	infectious disease	<table><tr><td>Term:</td><td>infectious disease</td></tr><tr><td>No. of occurrences:</td><td>26</td></tr><tr><td>Score:</td><td>1.80</td></tr></table>	1.028	-0.2296	26	2	1.8042
1187	inequality	<table><tr><td>Term:</td><td>inequality</td></tr><tr><td>No. of occurrences:</td><td>26</td></tr><tr><td>Score:</td><td>1.34</td></tr></table>	0.9802	-0.5355	26	2	1.3367
240	cambodia	<table><tr><td>Term:</td><td>cambodia</td></tr><tr><td>No. of occurrences:</td><td>26</td></tr><tr><td>Score:</td><td>1.31</td></tr></table>	0.0954	-0.5959	26	2	1.3065
1316	landscape scale	<table><tr><td>Term:</td><td>landscape scale</td></tr><tr><td>No. of occurrences:</td><td>26</td></tr><tr><td>Score:</td><td>1.24</td></tr></table>	0.7009	-0.1861	26	2	1.2443
351	climate smart agriculture	<table><tr><td>Term:</td><td>climate smart agriculture</td></tr><tr><td>No. of occurrences:</td><td>26</td></tr><tr><td>Score:</td><td>1.05</td></tr></table>	0.7498	-0.3224	26	2	1.0526
388	collapse	<table><tr><td>Term:</td><td>collapse</td></tr><tr><td>No. of occurrences:</td><td>26</td></tr><tr><td>Score:</td><td>1.01</td></tr></table>	0.4796	-0.4481	26	2	1.012
2559	water resource management	<table><tr><td>Term:</td><td>water resource management</td></tr><tr><td>No. of occurrences:</td><td>26</td></tr><tr><td>Score:</td><td>0.96</td></tr></table>	0.1584	-0.5103	26	2	0.9595
220	breed	<table><tr><td>Term:</td><td>breed</td></tr><tr><td>No. of occurrences:</td><td>26</td></tr><tr><td>Score:</td><td>0.95</td></tr></table>	1.0502	0.296	26	2	0.9462
865	food crisis	<table><tr><td>Term:</td><td>food crisis</td></tr><tr><td>No. of occurrences:</td><td>26</td></tr><tr><td>Score:</td><td>0.93</td></tr></table>	0.9143	-0.5193	26	2	0.9286
2530	vision	<table><tr><td>Term:</td><td>vision</td></tr><tr><td>No. of occurrences:</td><td>26</td></tr><tr><td>Score:</td><td>0.87</td></tr></table>	1.1978	-0.1706	26	2	0.8732
671	ecological system	<table><tr><td>Term:</td><td>ecological system</td></tr><tr><td>No. of occurrences:</td><td>26</td></tr><tr><td>Score:</td><td>0.60</td></tr></table>	0.492	-0.2914	26	2	0.6045
2124	self	<table><tr><td>Term:</td><td>self</td></tr><tr><td>No. of occurrences:</td><td>26</td></tr><tr><td>Score:</td><td>0.52</td></tr></table>	0.4034	-0.4888	26	2	0.5213
1910	produce	<table><tr><td>Term:</td><td>produce</td></tr><tr><td>No. of occurrences:</td><td>26</td></tr><tr><td>Score:</td><td>0.50</td></tr></table>	0.7153	0.0226	26	2	0.5022
2564	water status	<table><tr><td>Term:</td><td>water status</td></tr><tr><td>No. of occurrences:</td><td>26</td></tr><tr><td>Score:</td><td>1.16</td></tr></table>	-0.7076	0.4718	26	3	1.1629
1820	plant breeder	<table><tr><td>Term:</td><td>plant breeder</td></tr><tr><td>No. of occurrences:</td><td>26</td></tr><tr><td>Score:</td><td>1.13</td></tr></table>	-0.1658	0.6109	26	3	1.1294
2056	root growth	<table><tr><td>Term:</td><td>root growth</td></tr><tr><td>No. of occurrences:</td><td>26</td></tr><tr><td>Score:</td><td>0.87</td></tr></table>	-0.6254	0.4125	26	3	0.87
697	elevated atmospheric co2 concentration	<table><tr><td>Term:</td><td>elevated atmospheric co2 concentration</td></tr><tr><td>No. of occurrences:</td><td>26</td></tr><tr><td>Score:</td><td>0.85</td></tr></table>	-0.9832	0.2114	26	3	0.8478
633	drought resistance	<table><tr><td>Term:</td><td>drought resistance</td></tr><tr><td>No. of occurrences:</td><td>26</td></tr><tr><td>Score:</td><td>0.69</td></tr></table>	-0.4968	0.7629	26	3	0.6866
364	cluster analysis	<table><tr><td>Term:</td><td>cluster analysis</td></tr><tr><td>No. of occurrences:</td><td>26</td></tr><tr><td>Score:</td><td>0.54</td></tr></table>	-0.2157	-0.0044	26	3	0.5399
1822	plant density	<table><tr><td>Term:</td><td>plant density</td></tr><tr><td>No. of occurrences:</td><td>26</td></tr><tr><td>Score:</td><td>0.47</td></tr></table>	-0.5758	0.2668	26	3	0.4662
306	chickpea	<table><tr><td>Term:</td><td>chickpea</td></tr><tr><td>No. of occurrences:</td><td>26</td></tr><tr><td>Score:</td><td>0.42</td></tr></table>	-0.4534	0.2975	26	3	0.4213
1684	nutrient cycling	<table><tr><td>Term:</td><td>nutrient cycling</td></tr><tr><td>No. of occurrences:</td><td>26</td></tr><tr><td>Score:</td><td>2.05</td></tr></table>	0.5209	0.3065	26	4	2.0523
2456	topsoil	<table><tr><td>Term:</td><td>topsoil</td></tr><tr><td>No. of occurrences:</td><td>26</td></tr><tr><td>Score:</td><td>1.92</td></tr></table>	-0.0738	0.3226	26	4	1.924
196	biogas	<table><tr><td>Term:</td><td>biogas</td></tr><tr><td>No. of occurrences:</td><td>26</td></tr><tr><td>Score:</td><td>1.40</td></tr></table>	1.1448	0.3935	26	4	1.4017
731	energy system	<table><tr><td>Term:</td><td>energy system</td></tr><tr><td>No. of occurrences:</td><td>26</td></tr><tr><td>Score:</td><td>1.27</td></tr></table>	1.1162	-0.05	26	4	1.2681
1726	organic farming	<table><tr><td>Term:</td><td>organic farming</td></tr><tr><td>No. of occurrences:</td><td>26</td></tr><tr><td>Score:</td><td>1.25</td></tr></table>	0.719	0.2608	26	4	1.255
1641	nitrate leaching	<table><tr><td>Term:</td><td>nitrate leaching</td></tr><tr><td>No. of occurrences:</td><td>26</td></tr><tr><td>Score:</td><td>1.23</td></tr></table>	-0.0956	0.3585	26	4	1.2329
722	energy efficiency	<table><tr><td>Term:</td><td>energy efficiency</td></tr><tr><td>No. of occurrences:</td><td>26</td></tr><tr><td>Score:</td><td>1.23</td></tr></table>	0.994	0.2669	26	4	1.2294
402	compost	<table><tr><td>Term:</td><td>compost</td></tr><tr><td>No. of occurrences:</td><td>26</td></tr><tr><td>Score:</td><td>1.19</td></tr></table>	0.5076	0.6437	26	4	1.1902
1964	raw material	<table><tr><td>Term:</td><td>raw material</td></tr><tr><td>No. of occurrences:</td><td>26</td></tr><tr><td>Score:</td><td>1.08</td></tr></table>	1.1375	0.5423	26	4	1.0778
2045	rice system	<table><tr><td>Term:</td><td>rice system</td></tr><tr><td>No. of occurrences:</td><td>26</td></tr><tr><td>Score:</td><td>0.96</td></tr></table>	-0.241	0.3019	26	4	0.9648
2074	rye	<table><tr><td>Term:</td><td>rye</td></tr><tr><td>No. of occurrences:</td><td>26</td></tr><tr><td>Score:</td><td>0.73</td></tr></table>	-0.2526	0.1782	26	4	0.7287
193	biofuel crop	<table><tr><td>Term:</td><td>biofuel crop</td></tr><tr><td>No. of occurrences:</td><td>26</td></tr><tr><td>Score:</td><td>0.64</td></tr></table>	0.4846	0.0586	26	4	0.6438
1584	n management	<table><tr><td>Term:</td><td>n management</td></tr><tr><td>No. of occurrences:</td><td>26</td></tr><tr><td>Score:</td><td>0.56</td></tr></table>	-0.2737	0.4099	26	4	0.5568
1816	pixel	<table><tr><td>Term:</td><td>pixel</td></tr><tr><td>No. of occurrences:</td><td>25</td></tr><tr><td>Score:</td><td>1.78</td></tr></table>	-0.2845	-0.2777	25	1	1.7849
599	discharge	<table><tr><td>Term:</td><td>discharge</td></tr><tr><td>No. of occurrences:</td><td>25</td></tr><tr><td>Score:</td><td>1.51</td></tr></table>	-0.1821	-0.5662	25	1	1.5116
68	agronomic management	<table><tr><td>Term:</td><td>agronomic management</td></tr><tr><td>No. of occurrences:</td><td>25</td></tr><tr><td>Score:</td><td>1.32</td></tr></table>	-0.6935	-0.0836	25	1	1.3193
2144	shortening	<table><tr><td>Term:</td><td>shortening</td></tr><tr><td>No. of occurrences:</td><td>25</td></tr><tr><td>Score:</td><td>1.27</td></tr></table>	-0.9395	-0.1444	25	1	1.2731
629	drought impact	<table><tr><td>Term:</td><td>drought impact</td></tr><tr><td>No. of occurrences:</td><td>25</td></tr><tr><td>Score:</td><td>1.04</td></tr></table>	-0.2545	-0.5429	25	1	1.0365
1673	northwest	<table><tr><td>Term:</td><td>northwest</td></tr><tr><td>No. of occurrences:</td><td>25</td></tr><tr><td>Score:</td><td>1.03</td></tr></table>	-0.6334	-0.4924	25	1	1.0296
2343	streamflow	<table><tr><td>Term:</td><td>streamflow</td></tr><tr><td>No. of occurrences:</td><td>25</td></tr><tr><td>Score:</td><td>0.98</td></tr></table>	-0.4212	-0.6712	25	1	0.9775
1252	irrigation strategy	<table><tr><td>Term:</td><td>irrigation strategy</td></tr><tr><td>No. of occurrences:</td><td>25</td></tr><tr><td>Score:</td><td>0.93</td></tr></table>	-0.6296	-0.2471	25	1	0.9312
2058	root mean square error	<table><tr><td>Term:</td><td>root mean square error</td></tr><tr><td>No. of occurrences:</td><td>25</td></tr><tr><td>Score:</td><td>0.91</td></tr></table>	-0.9237	-0.2941	25	1	0.9114
1666	northeastern china	<table><tr><td>Term:</td><td>northeastern china</td></tr><tr><td>No. of occurrences:</td><td>25</td></tr><tr><td>Score:</td><td>0.84</td></tr></table>	-0.6936	-0.2861	25	1	0.8439
1311	land use scenario	<table><tr><td>Term:</td><td>land use scenario</td></tr><tr><td>No. of occurrences:</td><td>25</td></tr><tr><td>Score:</td><td>0.84</td></tr></table>	0.1194	-0.3866	25	1	0.8387
1997	remote sensing data	<table><tr><td>Term:</td><td>remote sensing data</td></tr><tr><td>No. of occurrences:</td><td>25</td></tr><tr><td>Score:</td><td>0.83</td></tr></table>	-0.2218	-0.503	25	1	0.8269
2418	temperature extreme	<table><tr><td>Term:</td><td>temperature extreme</td></tr><tr><td>No. of occurrences:</td><td>25</td></tr><tr><td>Score:</td><td>0.77</td></tr></table>	-0.5117	0.0119	25	1	0.7708
1760	par	<table><tr><td>Term:</td><td>par</td></tr><tr><td>No. of occurrences:</td><td>25</td></tr><tr><td>Score:</td><td>0.74</td></tr></table>	-0.4997	-0.0465	25	1	0.7442
2227	soil loss	<table><tr><td>Term:</td><td>soil loss</td></tr><tr><td>No. of occurrences:</td><td>25</td></tr><tr><td>Score:</td><td>0.74</td></tr></table>	-0.2772	-0.5689	25	1	0.7407
500	crop water use	<table><tr><td>Term:</td><td>crop water use</td></tr><tr><td>No. of occurrences:</td><td>25</td></tr><tr><td>Score:</td><td>0.73</td></tr></table>	-0.4932	-0.219	25	1	0.7291
1359	linear relationship	<table><tr><td>Term:</td><td>linear relationship</td></tr><tr><td>No. of occurrences:</td><td>25</td></tr><tr><td>Score:</td><td>0.72</td></tr></table>	-0.7505	-0.2031	25	1	0.7187
2163	significant trend	<table><tr><td>Term:</td><td>significant trend</td></tr><tr><td>No. of occurrences:</td><td>25</td></tr><tr><td>Score:</td><td>0.68</td></tr></table>	-0.6829	-0.4593	25	1	0.6782
1674	northwest china	<table><tr><td>Term:</td><td>northwest china</td></tr><tr><td>No. of occurrences:</td><td>25</td></tr><tr><td>Score:</td><td>0.61</td></tr></table>	-0.3491	-0.2033	25	1	0.6076
330	climate change study	<table><tr><td>Term:</td><td>climate change study</td></tr><tr><td>No. of occurrences:</td><td>25</td></tr><tr><td>Score:</td><td>0.60</td></tr></table>	-0.7475	-0.1764	25	1	0.603
1068	hadcm3	<table><tr><td>Term:</td><td>hadcm3</td></tr><tr><td>No. of occurrences:</td><td>25</td></tr><tr><td>Score:</td><td>0.59</td></tr></table>	-0.8801	-0.5807	25	1	0.5867
1357	linear regression	<table><tr><td>Term:</td><td>linear regression</td></tr><tr><td>No. of occurrences:</td><td>25</td></tr><tr><td>Score:</td><td>0.46</td></tr></table>	-0.74	-0.3555	25	1	0.4554
560	decreasing trend	<table><tr><td>Term:</td><td>decreasing trend</td></tr><tr><td>No. of occurrences:</td><td>25</td></tr><tr><td>Score:</td><td>0.45</td></tr></table>	-0.6978	-0.5036	25	1	0.4504
48	agricultural expansion	<table><tr><td>Term:</td><td>agricultural expansion</td></tr><tr><td>No. of occurrences:</td><td>25</td></tr><tr><td>Score:</td><td>5.20</td></tr></table>	0.6792	-0.2352	25	2	5.2021
532	current state	<table><tr><td>Term:</td><td>current state</td></tr><tr><td>No. of occurrences:</td><td>25</td></tr><tr><td>Score:</td><td>2.80</td></tr></table>	0.7389	-0.0014	25	2	2.8037
683	ecosystem function	<table><tr><td>Term:</td><td>ecosystem function</td></tr><tr><td>No. of occurrences:</td><td>25</td></tr><tr><td>Score:</td><td>2.22</td></tr></table>	0.4091	0.0897	25	2	2.2223
31	adaptation planning	<table><tr><td>Term:</td><td>adaptation planning</td></tr><tr><td>No. of occurrences:</td><td>25</td></tr><tr><td>Score:</td><td>1.86</td></tr></table>	0.4979	-0.6633	25	2	1.8638
448	country level	<table><tr><td>Term:</td><td>country level</td></tr><tr><td>No. of occurrences:</td><td>25</td></tr><tr><td>Score:</td><td>1.32</td></tr></table>	0.4718	-0.3973	25	2	1.3193
986	global agriculture	<table><tr><td>Term:</td><td>global agriculture</td></tr><tr><td>No. of occurrences:</td><td>25</td></tr><tr><td>Score:</td><td>1.27</td></tr></table>	0.6851	-0.0758	25	2	1.2729
1848	policy option	<table><tr><td>Term:</td><td>policy option</td></tr><tr><td>No. of occurrences:</td><td>25</td></tr><tr><td>Score:</td><td>0.99</td></tr></table>	0.6426	-0.4167	25	2	0.9938
405	conceptual framework	<table><tr><td>Term:</td><td>conceptual framework</td></tr><tr><td>No. of occurrences:</td><td>25</td></tr><tr><td>Score:</td><td>0.97</td></tr></table>	0.7661	-0.4087	25	2	0.9695
61	agriculture sector	<table><tr><td>Term:</td><td>agriculture sector</td></tr><tr><td>No. of occurrences:</td><td>25</td></tr><tr><td>Score:</td><td>0.69</td></tr></table>	0.5856	-0.4054	25	2	0.6893
440	coordination	<table><tr><td>Term:</td><td>coordination</td></tr><tr><td>No. of occurrences:</td><td>25</td></tr><tr><td>Score:</td><td>0.69</td></tr></table>	0.5869	-0.2137	25	2	0.6893
1362	list	<table><tr><td>Term:</td><td>list</td></tr><tr><td>No. of occurrences:</td><td>25</td></tr><tr><td>Score:</td><td>0.59</td></tr></table>	0.67	-0.0344	25	2	0.5949
1900	preservation	<table><tr><td>Term:</td><td>preservation</td></tr><tr><td>No. of occurrences:</td><td>25</td></tr><tr><td>Score:</td><td>0.44</td></tr></table>	0.5656	0.1683	25	2	0.4446
244	candidate gene	<table><tr><td>Term:</td><td>candidate gene</td></tr><tr><td>No. of occurrences:</td><td>25</td></tr><tr><td>Score:</td><td>2.33</td></tr></table>	-0.0294	0.9589	25	3	2.33
10	abiotic stress tolerance	<table><tr><td>Term:</td><td>abiotic stress tolerance</td></tr><tr><td>No. of occurrences:</td><td>25</td></tr><tr><td>Score:</td><td>1.28</td></tr></table>	-0.1101	0.9191	25	3	1.2779
536	cwr	<table><tr><td>Term:</td><td>cwr</td></tr><tr><td>No. of occurrences:</td><td>25</td></tr><tr><td>Score:</td><td>1.21</td></tr></table>	0.1558	0.2245	25	3	1.2112
1577	n concentration	<table><tr><td>Term:</td><td>n concentration</td></tr><tr><td>No. of occurrences:</td><td>25</td></tr><tr><td>Score:</td><td>1.17</td></tr></table>	-0.5876	0.5539	25	3	1.1729
666	eco	<table><tr><td>Term:</td><td>eco</td></tr><tr><td>No. of occurrences:</td><td>25</td></tr><tr><td>Score:</td><td>0.87</td></tr></table>	-0.2566	0.6493	25	3	0.8662
2042	rice plant	<table><tr><td>Term:</td><td>rice plant</td></tr><tr><td>No. of occurrences:</td><td>25</td></tr><tr><td>Score:</td><td>0.84</td></tr></table>	-0.5428	0.6015	25	3	0.8442
1539	moench	<table><tr><td>Term:</td><td>moench</td></tr><tr><td>No. of occurrences:</td><td>25</td></tr><tr><td>Score:</td><td>0.83</td></tr></table>	-0.5728	0.4872	25	3	0.8284
937	gas exchange	<table><tr><td>Term:</td><td>gas exchange</td></tr><tr><td>No. of occurrences:</td><td>25</td></tr><tr><td>Score:</td><td>0.75</td></tr></table>	-0.803	0.6289	25	3	0.7479
1058	growth condition	<table><tr><td>Term:</td><td>growth condition</td></tr><tr><td>No. of occurrences:</td><td>25</td></tr><tr><td>Score:</td><td>0.70</td></tr></table>	-0.4058	0.4607	25	3	0.7035
1105	higher grain yield	<table><tr><td>Term:</td><td>higher grain yield</td></tr><tr><td>No. of occurrences:</td><td>25</td></tr><tr><td>Score:</td><td>0.60</td></tr></table>	-0.5912	0.448	25	3	0.6012
2557	water regime	<table><tr><td>Term:</td><td>water regime</td></tr><tr><td>No. of occurrences:</td><td>25</td></tr><tr><td>Score:</td><td>0.49</td></tr></table>	-0.8322	0.4911	25	3	0.4923
2018	residue retention	<table><tr><td>Term:</td><td>residue retention</td></tr><tr><td>No. of occurrences:</td><td>25</td></tr><tr><td>Score:</td><td>1.46</td></tr></table>	0.0987	0.2092	25	4	1.4575
2212	soil amendment	<table><tr><td>Term:</td><td>soil amendment</td></tr><tr><td>No. of occurrences:</td><td>25</td></tr><tr><td>Score:</td><td>1.33</td></tr></table>	0.3671	0.6675	25	4	1.3348
2000	renewable energy source	<table><tr><td>Term:</td><td>renewable energy source</td></tr><tr><td>No. of occurrences:</td><td>25</td></tr><tr><td>Score:</td><td>1.19</td></tr></table>	1.106	0.3492	25	4	1.1876
392	combustion	<table><tr><td>Term:</td><td>combustion</td></tr><tr><td>No. of occurrences:</td><td>25</td></tr><tr><td>Score:</td><td>1.17</td></tr></table>	1.0917	0.3077	25	4	1.175
1915	production scenario	<table><tr><td>Term:</td><td>production scenario</td></tr><tr><td>No. of occurrences:</td><td>25</td></tr><tr><td>Score:</td><td>1.06</td></tr></table>	0.5011	0.0197	25	4	1.0616
2249	soil surface	<table><tr><td>Term:</td><td>soil surface</td></tr><tr><td>No. of occurrences:</td><td>25</td></tr><tr><td>Score:</td><td>0.92</td></tr></table>	-0.1183	0.367	25	4	0.9227
2017	residue management	<table><tr><td>Term:</td><td>residue management</td></tr><tr><td>No. of occurrences:</td><td>25</td></tr><tr><td>Score:</td><td>0.89</td></tr></table>	0.1669	0.1699	25	4	0.8902
908	functional unit	<table><tr><td>Term:</td><td>functional unit</td></tr><tr><td>No. of occurrences:</td><td>25</td></tr><tr><td>Score:</td><td>0.74</td></tr></table>	1.2592	0.5068	25	4	0.7449
51	agricultural management practice	<table><tr><td>Term:</td><td>agricultural management practice</td></tr><tr><td>No. of occurrences:</td><td>25</td></tr><tr><td>Score:</td><td>0.72</td></tr></table>	-0.0461	-0.009	25	4	0.7179
1201	inorganic fertilizer	<table><tr><td>Term:</td><td>inorganic fertilizer</td></tr><tr><td>No. of occurrences:</td><td>25</td></tr><tr><td>Score:</td><td>0.57</td></tr></table>	0.0036	0.5206	25	4	0.5683
355	climate zone	<table><tr><td>Term:</td><td>climate zone</td></tr><tr><td>No. of occurrences:</td><td>24</td></tr><tr><td>Score:</td><td>1.61</td></tr></table>	-0.542	-0.4189	24	1	1.6083
1899	present climate	<table><tr><td>Term:</td><td>present climate</td></tr><tr><td>No. of occurrences:</td><td>24</td></tr><tr><td>Score:</td><td>0.94</td></tr></table>	-0.6689	-0.6582	24	1	0.9397
787	experimental site	<table><tr><td>Term:</td><td>experimental site</td></tr><tr><td>No. of occurrences:</td><td>24</td></tr><tr><td>Score:</td><td>0.89</td></tr></table>	-0.6832	-0.0573	24	1	0.8943
766	epic model	<table><tr><td>Term:</td><td>epic model</td></tr><tr><td>No. of occurrences:</td><td>24</td></tr><tr><td>Score:</td><td>0.81</td></tr></table>	-0.8085	-0.2117	24	1	0.8084
503	crop yield change	<table><tr><td>Term:</td><td>crop yield change</td></tr><tr><td>No. of occurrences:</td><td>24</td></tr><tr><td>Score:</td><td>0.80</td></tr></table>	-0.5957	-0.6186	24	1	0.7956
1863	positive trend	<table><tr><td>Term:</td><td>positive trend</td></tr><tr><td>No. of occurrences:</td><td>24</td></tr><tr><td>Score:</td><td>0.79</td></tr></table>	-0.5202	-0.5691	24	1	0.79
2100	season precipitation	<table><tr><td>Term:</td><td>season precipitation</td></tr><tr><td>No. of occurrences:</td><td>24</td></tr><tr><td>Score:</td><td>0.75</td></tr></table>	-0.7598	-0.5808	24	1	0.7506
361	climatic variation	<table><tr><td>Term:</td><td>climatic variation</td></tr><tr><td>No. of occurrences:</td><td>24</td></tr><tr><td>Score:</td><td>0.74</td></tr></table>	-0.5905	-0.417	24	1	0.7391
1672	northern region	<table><tr><td>Term:</td><td>northern region</td></tr><tr><td>No. of occurrences:</td><td>24</td></tr><tr><td>Score:</td><td>0.63</td></tr></table>	-0.4564	-0.5195	24	1	0.6317
2099	season length	<table><tr><td>Term:</td><td>season length</td></tr><tr><td>No. of occurrences:</td><td>24</td></tr><tr><td>Score:</td><td>0.61</td></tr></table>	-0.6305	-0.2911	24	1	0.6128
1712	ongoing climate change	<table><tr><td>Term:</td><td>ongoing climate change</td></tr><tr><td>No. of occurrences:</td><td>24</td></tr><tr><td>Score:</td><td>0.61</td></tr></table>	-0.6358	-0.2442	24	1	0.6104
553	dam	<table><tr><td>Term:</td><td>dam</td></tr><tr><td>No. of occurrences:</td><td>24</td></tr><tr><td>Score:</td><td>1.08</td></tr></table>	0.5901	-0.5403	24	2	1.0758
589	development strategy	<table><tr><td>Term:</td><td>development strategy</td></tr><tr><td>No. of occurrences:</td><td>24</td></tr><tr><td>Score:</td><td>0.90</td></tr></table>	0.5505	-0.464	24	2	0.8951
804	famine	<table><tr><td>Term:</td><td>famine</td></tr><tr><td>No. of occurrences:</td><td>24</td></tr><tr><td>Score:</td><td>0.79</td></tr></table>	0.5002	-0.3885	24	2	0.79
2202	social ecological system	<table><tr><td>Term:</td><td>social ecological system</td></tr><tr><td>No. of occurrences:</td><td>24</td></tr><tr><td>Score:</td><td>0.79</td></tr></table>	0.999	-0.5109	24	2	0.7885
2580	wellbeing	<table><tr><td>Term:</td><td>wellbeing</td></tr><tr><td>No. of occurrences:</td><td>24</td></tr><tr><td>Score:</td><td>0.75</td></tr></table>	0.855	-0.4782	24	2	0.7499
1497	middle east	<table><tr><td>Term:</td><td>middle east</td></tr><tr><td>No. of occurrences:</td><td>24</td></tr><tr><td>Score:</td><td>0.75</td></tr></table>	0.6	-0.0445	24	2	0.7475
1048	gross domestic product	<table><tr><td>Term:</td><td>gross domestic product</td></tr><tr><td>No. of occurrences:</td><td>24</td></tr><tr><td>Score:</td><td>0.74</td></tr></table>	0.7148	-0.5467	24	2	0.7381
238	call	<table><tr><td>Term:</td><td>call</td></tr><tr><td>No. of occurrences:</td><td>24</td></tr><tr><td>Score:</td><td>0.72</td></tr></table>	0.7251	-0.2482	24	2	0.7213
690	effective strategy	<table><tr><td>Term:</td><td>effective strategy</td></tr><tr><td>No. of occurrences:</td><td>24</td></tr><tr><td>Score:</td><td>0.68</td></tr></table>	0.6805	0.0015	24	2	0.6833
431	convention	<table><tr><td>Term:</td><td>convention</td></tr><tr><td>No. of occurrences:</td><td>24</td></tr><tr><td>Score:</td><td>0.56</td></tr></table>	0.9154	-0.2514	24	2	0.5571
2421	temperature response	<table><tr><td>Term:</td><td>temperature response</td></tr><tr><td>No. of occurrences:</td><td>24</td></tr><tr><td>Score:</td><td>2.27</td></tr></table>	-0.9644	0.3079	24	3	2.2726
595	differentiation	<table><tr><td>Term:</td><td>differentiation</td></tr><tr><td>No. of occurrences:</td><td>24</td></tr><tr><td>Score:</td><td>1.53</td></tr></table>	-0.3115	0.3747	24	3	1.5301
1571	mycotoxin	<table><tr><td>Term:</td><td>mycotoxin</td></tr><tr><td>No. of occurrences:</td><td>24</td></tr><tr><td>Score:</td><td>1.42</td></tr></table>	0.288	0.5078	24	3	1.4174
2607	wild relative	<table><tr><td>Term:</td><td>wild relative</td></tr><tr><td>No. of occurrences:</td><td>24</td></tr><tr><td>Score:</td><td>1.34</td></tr></table>	0.3906	0.5586	24	3	1.3382
1018	grain legume	<table><tr><td>Term:</td><td>grain legume</td></tr><tr><td>No. of occurrences:</td><td>24</td></tr><tr><td>Score:</td><td>1.22</td></tr></table>	0.1869	0.5514	24	3	1.22
115	arabidopsis	<table><tr><td>Term:</td><td>arabidopsis</td></tr><tr><td>No. of occurrences:</td><td>24</td></tr><tr><td>Score:</td><td>1.17</td></tr></table>	-0.0659	0.9614	24	3	1.1714
1746	ozone concentration	<table><tr><td>Term:</td><td>ozone concentration</td></tr><tr><td>No. of occurrences:</td><td>24</td></tr><tr><td>Score:</td><td>1.11</td></tr></table>	-0.1313	0.6696	24	3	1.1055
1157	ideotype	<table><tr><td>Term:</td><td>ideotype</td></tr><tr><td>No. of occurrences:</td><td>24</td></tr><tr><td>Score:</td><td>1.01</td></tr></table>	-0.77	0.5036	24	3	1.0061
1365	little effect	<table><tr><td>Term:</td><td>little effect</td></tr><tr><td>No. of occurrences:</td><td>24</td></tr><tr><td>Score:</td><td>0.97</td></tr></table>	-0.8733	0.1798	24	3	0.9675
258	carbon dioxide concentration	<table><tr><td>Term:</td><td>carbon dioxide concentration</td></tr><tr><td>No. of occurrences:</td><td>24</td></tr><tr><td>Score:</td><td>0.92</td></tr></table>	-0.9273	0.1477	24	3	0.925
1692	nutritional value	<table><tr><td>Term:</td><td>nutritional value</td></tr><tr><td>No. of occurrences:</td><td>24</td></tr><tr><td>Score:</td><td>0.72</td></tr></table>	0.5174	0.5848	24	3	0.7183
2517	var	<table><tr><td>Term:</td><td>var</td></tr><tr><td>No. of occurrences:</td><td>24</td></tr><tr><td>Score:</td><td>0.41</td></tr></table>	-0.3398	0.5243	24	3	0.409
375	co2 eq	<table><tr><td>Term:</td><td>co2 eq</td></tr><tr><td>No. of occurrences:</td><td>24</td></tr><tr><td>Score:</td><td>2.08</td></tr></table>	0.991	0.4156	24	4	2.0774
592	diesel	<table><tr><td>Term:</td><td>diesel</td></tr><tr><td>No. of occurrences:</td><td>24</td></tr><tr><td>Score:</td><td>1.09</td></tr></table>	1.1474	0.4232	24	4	1.0945
2502	urea	<table><tr><td>Term:</td><td>urea</td></tr><tr><td>No. of occurrences:</td><td>24</td></tr><tr><td>Score:</td><td>0.84</td></tr></table>	0.1617	0.607	24	4	0.8392
1914	production process	<table><tr><td>Term:</td><td>production process</td></tr><tr><td>No. of occurrences:</td><td>24</td></tr><tr><td>Score:</td><td>0.72</td></tr></table>	0.9762	0.2024	24	4	0.7239
2652	yield impact	<table><tr><td>Term:</td><td>yield impact</td></tr><tr><td>No. of occurrences:</td><td>23</td></tr><tr><td>Score:</td><td>2.26</td></tr></table>	-0.435	-0.3172	23	1	2.2579
1468	median	<table><tr><td>Term:</td><td>median</td></tr><tr><td>No. of occurrences:</td><td>23</td></tr><tr><td>Score:</td><td>2.22</td></tr></table>	-0.4237	-0.4091	23	1	2.2179
483	crop modeling	<table><tr><td>Term:</td><td>crop modeling</td></tr><tr><td>No. of occurrences:</td><td>23</td></tr><tr><td>Score:</td><td>1.69</td></tr></table>	-0.8473	-0.1751	23	1	1.6905
49	agricultural impact	<table><tr><td>Term:</td><td>agricultural impact</td></tr><tr><td>No. of occurrences:</td><td>23</td></tr><tr><td>Score:</td><td>1.63</td></tr></table>	-0.3072	-0.4996	23	1	1.6269
1538	modis	<table><tr><td>Term:</td><td>modis</td></tr><tr><td>No. of occurrences:</td><td>23</td></tr><tr><td>Score:</td><td>1.53</td></tr></table>	-0.3194	-0.443	23	1	1.5343
2275	southern europe	<table><tr><td>Term:</td><td>southern europe</td></tr><tr><td>No. of occurrences:</td><td>23</td></tr><tr><td>Score:</td><td>1.41</td></tr></table>	-0.3307	-0.4615	23	1	1.4089
2657	yield projection	<table><tr><td>Term:</td><td>yield projection</td></tr><tr><td>No. of occurrences:</td><td>23</td></tr><tr><td>Score:</td><td>1.25</td></tr></table>	-0.8861	-0.5378	23	1	1.2463
1895	precipitation variability	<table><tr><td>Term:</td><td>precipitation variability</td></tr><tr><td>No. of occurrences:</td><td>23</td></tr><tr><td>Score:</td><td>1.13</td></tr></table>	-0.3685	-0.5085	23	1	1.1323
2222	soil evaporation	<table><tr><td>Term:</td><td>soil evaporation</td></tr><tr><td>No. of occurrences:</td><td>23</td></tr><tr><td>Score:</td><td>1.04</td></tr></table>	-0.5325	-0.3605	23	1	1.0447
1608	nebraska	<table><tr><td>Term:</td><td>nebraska</td></tr><tr><td>No. of occurrences:</td><td>23</td></tr><tr><td>Score:</td><td>1.00</td></tr></table>	-0.591	-0.3989	23	1	1.001
1323	lars wg	<table><tr><td>Term:</td><td>lars wg</td></tr><tr><td>No. of occurrences:</td><td>23</td></tr><tr><td>Score:</td><td>0.95</td></tr></table>	-0.9875	-0.5375	23	1	0.9512
1239	irrigated maize	<table><tr><td>Term:</td><td>irrigated maize</td></tr><tr><td>No. of occurrences:</td><td>23</td></tr><tr><td>Score:</td><td>0.91</td></tr></table>	-0.8136	-0.3571	23	1	0.9122
2277	southern region	<table><tr><td>Term:</td><td>southern region</td></tr><tr><td>No. of occurrences:</td><td>23</td></tr><tr><td>Score:</td><td>0.90</td></tr></table>	-0.753	-0.5033	23	1	0.9019
325	climate change impact study	<table><tr><td>Term:</td><td>climate change impact study</td></tr><tr><td>No. of occurrences:</td><td>23</td></tr><tr><td>Score:</td><td>0.86</td></tr></table>	-0.9711	-0.4653	23	1	0.8566
693	el nino southern oscillation	<table><tr><td>Term:</td><td>el nino southern oscillation</td></tr><tr><td>No. of occurrences:</td><td>23</td></tr><tr><td>Score:</td><td>0.78</td></tr></table>	-0.4182	-0.6052	23	1	0.783
1908	probability distribution	<table><tr><td>Term:</td><td>probability distribution</td></tr><tr><td>No. of occurrences:</td><td>23</td></tr><tr><td>Score:</td><td>0.73</td></tr></table>	-0.4879	-0.5677	23	1	0.7342
2285	soybean glycine max	<table><tr><td>Term:</td><td>soybean glycine max</td></tr><tr><td>No. of occurrences:</td><td>23</td></tr><tr><td>Score:</td><td>0.68</td></tr></table>	-0.835	0.2411	23	1	0.6796
2278	southwest	<table><tr><td>Term:</td><td>southwest</td></tr><tr><td>No. of occurrences:</td><td>23</td></tr><tr><td>Score:</td><td>0.68</td></tr></table>	-0.4665	-0.5759	23	1	0.6788
2309	spring maize	<table><tr><td>Term:</td><td>spring maize</td></tr><tr><td>No. of occurrences:</td><td>23</td></tr><tr><td>Score:</td><td>0.62</td></tr></table>	-0.9816	-0.3838	23	1	0.6187
1403	lower reach	<table><tr><td>Term:</td><td>lower reach</td></tr><tr><td>No. of occurrences:</td><td>23</td></tr><tr><td>Score:</td><td>0.58</td></tr></table>	-0.7174	-0.2638	23	1	0.5834
443	corn production	<table><tr><td>Term:</td><td>corn production</td></tr><tr><td>No. of occurrences:</td><td>23</td></tr><tr><td>Score:</td><td>0.56</td></tr></table>	-0.3278	-0.272	23	1	0.5642
1798	phenophase	<table><tr><td>Term:</td><td>phenophase</td></tr><tr><td>No. of occurrences:</td><td>23</td></tr><tr><td>Score:</td><td>0.55</td></tr></table>	-0.8559	-0.1584	23	1	0.5456
1126	hour	<table><tr><td>Term:</td><td>hour</td></tr><tr><td>No. of occurrences:</td><td>23</td></tr><tr><td>Score:</td><td>0.42</td></tr></table>	-0.612	-0.0381	23	1	0.4223
1875	potential productivity	<table><tr><td>Term:</td><td>potential productivity</td></tr><tr><td>No. of occurrences:</td><td>23</td></tr><tr><td>Score:</td><td>0.40</td></tr></table>	-0.537	-0.3746	23	1	0.4041
997	global food system	<table><tr><td>Term:</td><td>global food system</td></tr><tr><td>No. of occurrences:</td><td>23</td></tr><tr><td>Score:</td><td>2.17</td></tr></table>	1.3305	-0.2513	23	2	2.1674
1599	natural environment	<table><tr><td>Term:</td><td>natural environment</td></tr><tr><td>No. of occurrences:</td><td>23</td></tr><tr><td>Score:</td><td>2.01</td></tr></table>	0.6097	-0.1102	23	2	2.0067
1265	journal	<table><tr><td>Term:</td><td>journal</td></tr><tr><td>No. of occurrences:</td><td>23</td></tr><tr><td>Score:</td><td>1.68</td></tr></table>	0.8075	-0.2454	23	2	1.6798
2020	resource management	<table><tr><td>Term:</td><td>resource management</td></tr><tr><td>No. of occurrences:</td><td>23</td></tr><tr><td>Score:</td><td>1.43</td></tr></table>	0.5223	-0.1991	23	2	1.4254
1339	learning	<table><tr><td>Term:</td><td>learning</td></tr><tr><td>No. of occurrences:</td><td>23</td></tr><tr><td>Score:</td><td>1.22</td></tr></table>	0.7781	-0.4857	23	2	1.2161
863	food chain	<table><tr><td>Term:</td><td>food chain</td></tr><tr><td>No. of occurrences:</td><td>23</td></tr><tr><td>Score:</td><td>0.93</td></tr></table>	1.1229	0.075	23	2	0.9287
1974	recent development	<table><tr><td>Term:</td><td>recent development</td></tr><tr><td>No. of occurrences:</td><td>23</td></tr><tr><td>Score:</td><td>0.88</td></tr></table>	0.5663	0.2089	23	2	0.8827
1094	high priority	<table><tr><td>Term:</td><td>high priority</td></tr><tr><td>No. of occurrences:</td><td>23</td></tr><tr><td>Score:</td><td>0.85</td></tr></table>	0.5505	0.1555	23	2	0.8494
87	animal health	<table><tr><td>Term:</td><td>animal health</td></tr><tr><td>No. of occurrences:</td><td>23</td></tr><tr><td>Score:</td><td>0.84</td></tr></table>	0.8082	0.1231	23	2	0.8439
971	geography	<table><tr><td>Term:</td><td>geography</td></tr><tr><td>No. of occurrences:</td><td>23</td></tr><tr><td>Score:</td><td>0.67</td></tr></table>	0.3108	-0.4735	23	2	0.6675
760	environmental risk	<table><tr><td>Term:</td><td>environmental risk</td></tr><tr><td>No. of occurrences:</td><td>23</td></tr><tr><td>Score:</td><td>0.64</td></tr></table>	0.5832	0.2062	23	2	0.6371
819	farming household	<table><tr><td>Term:</td><td>farming household</td></tr><tr><td>No. of occurrences:</td><td>23</td></tr><tr><td>Score:</td><td>0.60</td></tr></table>	0.6665	-0.5962	23	2	0.5976
408	conference	<table><tr><td>Term:</td><td>conference</td></tr><tr><td>No. of occurrences:</td><td>23</td></tr><tr><td>Score:</td><td>0.55</td></tr></table>	1.1761	-0.2327	23	2	0.5538
399	competitiveness	<table><tr><td>Term:</td><td>competitiveness</td></tr><tr><td>No. of occurrences:</td><td>23</td></tr><tr><td>Score:</td><td>0.52</td></tr></table>	0.7681	-0.0957	23	2	0.5167
2610	willingness	<table><tr><td>Term:</td><td>willingness</td></tr><tr><td>No. of occurrences:</td><td>23</td></tr><tr><td>Score:</td><td>0.37</td></tr></table>	0.6512	-0.5331	23	2	0.3706
2476	transpiration efficiency	<table><tr><td>Term:</td><td>transpiration efficiency</td></tr><tr><td>No. of occurrences:</td><td>23</td></tr><tr><td>Score:</td><td>1.49</td></tr></table>	-1.1151	0.292	23	3	1.4919
1340	legume crop	<table><tr><td>Term:</td><td>legume crop</td></tr><tr><td>No. of occurrences:</td><td>23</td></tr><tr><td>Score:</td><td>1.36</td></tr></table>	0.1756	0.4834	23	3	1.3605
1023	grain size	<table><tr><td>Term:</td><td>grain size</td></tr><tr><td>No. of occurrences:</td><td>23</td></tr><tr><td>Score:</td><td>1.18</td></tr></table>	-0.8449	0.4571	23	3	1.1791
1622	new insight	<table><tr><td>Term:</td><td>new insight</td></tr><tr><td>No. of occurrences:</td><td>23</td></tr><tr><td>Score:</td><td>1.02</td></tr></table>	-0.0287	0.1635	23	3	1.0204
616	domestication	<table><tr><td>Term:</td><td>domestication</td></tr><tr><td>No. of occurrences:</td><td>23</td></tr><tr><td>Score:</td><td>1.01</td></tr></table>	0.3516	0.5492	23	3	1.01
2472	transcription factor	<table><tr><td>Term:</td><td>transcription factor</td></tr><tr><td>No. of occurrences:</td><td>23</td></tr><tr><td>Score:</td><td>0.94</td></tr></table>	-0.0171	0.9718	23	3	0.9428
961	genetic variability	<table><tr><td>Term:</td><td>genetic variability</td></tr><tr><td>No. of occurrences:</td><td>23</td></tr><tr><td>Score:</td><td>0.93</td></tr></table>	-0.4474	0.6646	23	3	0.934
952	genetic background	<table><tr><td>Term:</td><td>genetic background</td></tr><tr><td>No. of occurrences:</td><td>23</td></tr><tr><td>Score:</td><td>0.91</td></tr></table>	-0.1518	0.8497	23	3	0.913
699	elevated co	<table><tr><td>Term:</td><td>elevated co</td></tr><tr><td>No. of occurrences:</td><td>23</td></tr><tr><td>Score:</td><td>0.90</td></tr></table>	-0.8774	0.266	23	3	0.8987
1061	growth parameter	<table><tr><td>Term:</td><td>growth parameter</td></tr><tr><td>No. of occurrences:</td><td>23</td></tr><tr><td>Score:</td><td>0.77</td></tr></table>	-0.7774	0.4804	23	3	0.7739
2565	water uptake	<table><tr><td>Term:</td><td>water uptake</td></tr><tr><td>No. of occurrences:</td><td>23</td></tr><tr><td>Score:</td><td>0.73</td></tr></table>	-0.6552	0.478	23	3	0.7279
2569	waterlogging	<table><tr><td>Term:</td><td>waterlogging</td></tr><tr><td>No. of occurrences:</td><td>23</td></tr><tr><td>Score:</td><td>0.59</td></tr></table>	-0.4536	0.2429	23	3	0.5882
1940	quality trait	<table><tr><td>Term:</td><td>quality trait</td></tr><tr><td>No. of occurrences:</td><td>23</td></tr><tr><td>Score:</td><td>0.47</td></tr></table>	-0.3536	0.7007	23	3	0.4664
1938	pyrolysis	<table><tr><td>Term:</td><td>pyrolysis</td></tr><tr><td>No. of occurrences:</td><td>23</td></tr><tr><td>Score:</td><td>2.05</td></tr></table>	0.7082	0.5818	23	4	2.0477
1491	microbe	<table><tr><td>Term:</td><td>microbe</td></tr><tr><td>No. of occurrences:</td><td>23</td></tr><tr><td>Score:</td><td>1.71</td></tr></table>	0.4194	0.6732	23	4	1.7147
102	anthropogenic emission	<table><tr><td>Term:</td><td>anthropogenic emission</td></tr><tr><td>No. of occurrences:</td><td>23</td></tr><tr><td>Score:</td><td>1.50</td></tr></table>	0.649	0.3023	23	4	1.499
2627	wood	<table><tr><td>Term:</td><td>wood</td></tr><tr><td>No. of occurrences:</td><td>23</td></tr><tr><td>Score:</td><td>1.42</td></tr></table>	0.8355	0.2443	23	4	1.4247
1683	nutrient availability	<table><tr><td>Term:</td><td>nutrient availability</td></tr><tr><td>No. of occurrences:</td><td>23</td></tr><tr><td>Score:</td><td>1.37</td></tr></table>	-0.1196	0.3716	23	4	1.3655
2318	stabilization	<table><tr><td>Term:</td><td>stabilization</td></tr><tr><td>No. of occurrences:</td><td>23</td></tr><tr><td>Score:</td><td>1.12</td></tr></table>	0.1959	0.3273	23	4	1.1237
2047	rice wheat	<table><tr><td>Term:</td><td>rice wheat</td></tr><tr><td>No. of occurrences:</td><td>23</td></tr><tr><td>Score:</td><td>0.58</td></tr></table>	-0.4713	0.1447	23	4	0.5767
588	development stage	<table><tr><td>Term:</td><td>development stage</td></tr><tr><td>No. of occurrences:</td><td>22</td></tr><tr><td>Score:</td><td>1.41</td></tr></table>	-0.773	0.1508	22	1	1.4072
333	climate extreme	<table><tr><td>Term:</td><td>climate extreme</td></tr><tr><td>No. of occurrences:</td><td>22</td></tr><tr><td>Score:</td><td>1.35</td></tr></table>	-0.3635	-0.5677	22	1	1.351
2641	year variation	<table><tr><td>Term:</td><td>year variation</td></tr><tr><td>No. of occurrences:</td><td>22</td></tr><tr><td>Score:</td><td>1.20</td></tr></table>	-0.3538	-0.2299	22	1	1.1991
1016	gpp	<table><tr><td>Term:</td><td>gpp</td></tr><tr><td>No. of occurrences:</td><td>22</td></tr><tr><td>Score:</td><td>1.12</td></tr></table>	-0.7093	-0.1471	22	1	1.125
25	active radiation	<table><tr><td>Term:</td><td>active radiation</td></tr><tr><td>No. of occurrences:</td><td>22</td></tr><tr><td>Score:</td><td>1.03</td></tr></table>	-0.778	-0.0175	22	1	1.0268
1951	rainfall change	<table><tr><td>Term:</td><td>rainfall change</td></tr><tr><td>No. of occurrences:</td><td>22</td></tr><tr><td>Score:</td><td>0.94</td></tr></table>	-0.4356	-0.4546	22	1	0.9445
2438	thermal time	<table><tr><td>Term:</td><td>thermal time</td></tr><tr><td>No. of occurrences:</td><td>22</td></tr><tr><td>Score:</td><td>0.91</td></tr></table>	-1.0448	-0.0592	22	1	0.9053
2650	yield formation	<table><tr><td>Term:</td><td>yield formation</td></tr><tr><td>No. of occurrences:</td><td>22</td></tr><tr><td>Score:</td><td>0.88</td></tr></table>	-1.0063	0.0987	22	1	0.8768
1069	hadley centre	<table><tr><td>Term:</td><td>hadley centre</td></tr><tr><td>No. of occurrences:</td><td>22</td></tr><tr><td>Score:</td><td>0.82</td></tr></table>	-0.7853	-0.6488	22	1	0.8171
3	a1b scenario	<table><tr><td>Term:</td><td>a1b scenario</td></tr><tr><td>No. of occurrences:</td><td>22</td></tr><tr><td>Score:</td><td>0.77</td></tr></table>	-0.6535	-0.5452	22	1	0.7728
653	early rice	<table><tr><td>Term:</td><td>early rice</td></tr><tr><td>No. of occurrences:</td><td>22</td></tr><tr><td>Score:</td><td>0.76</td></tr></table>	-0.7751	-0.0903	22	1	0.757
472	crop duration	<table><tr><td>Term:</td><td>crop duration</td></tr><tr><td>No. of occurrences:</td><td>22</td></tr><tr><td>Score:</td><td>0.69</td></tr></table>	-0.9573	-0.0878	22	1	0.6874
1412	maize cultivar	<table><tr><td>Term:</td><td>maize cultivar</td></tr><tr><td>No. of occurrences:</td><td>22</td></tr><tr><td>Score:</td><td>0.67</td></tr></table>	-1.0138	-0.1872	22	1	0.6744
1697	observed data	<table><tr><td>Term:</td><td>observed data</td></tr><tr><td>No. of occurrences:</td><td>22</td></tr><tr><td>Score:</td><td>0.65</td></tr></table>	-1.05	-0.4085	22	1	0.6465
528	current climate condition	<table><tr><td>Term:</td><td>current climate condition</td></tr><tr><td>No. of occurrences:</td><td>22</td></tr><tr><td>Score:</td><td>0.64</td></tr></table>	-0.6828	-0.1154	22	1	0.6437
1957	rainy day	<table><tr><td>Term:</td><td>rainy day</td></tr><tr><td>No. of occurrences:</td><td>22</td></tr><tr><td>Score:</td><td>0.55</td></tr></table>	-0.3012	-0.4371	22	1	0.5546
2546	water allocation	<table><tr><td>Term:</td><td>water allocation</td></tr><tr><td>No. of occurrences:</td><td>22</td></tr><tr><td>Score:</td><td>0.52</td></tr></table>	0.1089	-0.6276	22	1	0.5197
1970	reach	<table><tr><td>Term:</td><td>reach</td></tr><tr><td>No. of occurrences:</td><td>22</td></tr><tr><td>Score:</td><td>0.52</td></tr></table>	0.1481	-0.4722	22	1	0.5155
2379	supplementary irrigation	<table><tr><td>Term:</td><td>supplementary irrigation</td></tr><tr><td>No. of occurrences:</td><td>22</td></tr><tr><td>Score:</td><td>0.46</td></tr></table>	-0.6035	-0.2662	22	1	0.4592
794	extinction	<table><tr><td>Term:</td><td>extinction</td></tr><tr><td>No. of occurrences:</td><td>22</td></tr><tr><td>Score:</td><td>2.43</td></tr></table>	0.6165	0.123	22	2	2.4284
658	earth system	<table><tr><td>Term:</td><td>earth system</td></tr><tr><td>No. of occurrences:</td><td>22</td></tr><tr><td>Score:</td><td>1.53</td></tr></table>	0.4528	-0.3907	22	2	1.5302
1517	mitigation policy	<table><tr><td>Term:</td><td>mitigation policy</td></tr><tr><td>No. of occurrences:</td><td>22</td></tr><tr><td>Score:</td><td>1.41</td></tr></table>	0.7941	-0.0803	22	2	1.414
2095	scientific literature	<table><tr><td>Term:</td><td>scientific literature</td></tr><tr><td>No. of occurrences:</td><td>22</td></tr><tr><td>Score:</td><td>1.33</td></tr></table>	0.4666	-0.4539	22	2	1.3305
878	food self sufficiency	<table><tr><td>Term:</td><td>food self sufficiency</td></tr><tr><td>No. of occurrences:</td><td>22</td></tr><tr><td>Score:</td><td>1.16</td></tr></table>	0.6633	-0.5022	22	2	1.1645
1076	health impact	<table><tr><td>Term:</td><td>health impact</td></tr><tr><td>No. of occurrences:</td><td>22</td></tr><tr><td>Score:</td><td>1.09</td></tr></table>	0.9438	-0.3192	22	2	1.094
1845	policy intervention	<table><tr><td>Term:</td><td>policy intervention</td></tr><tr><td>No. of occurrences:</td><td>22</td></tr><tr><td>Score:</td><td>1.04</td></tr></table>	0.6684	-0.5694	22	2	1.0389
2508	utilisation	<table><tr><td>Term:</td><td>utilisation</td></tr><tr><td>No. of occurrences:</td><td>22</td></tr><tr><td>Score:</td><td>0.98</td></tr></table>	1.0181	0.1552	22	2	0.9841
1933	public	<table><tr><td>Term:</td><td>public</td></tr><tr><td>No. of occurrences:</td><td>22</td></tr><tr><td>Score:</td><td>0.98</td></tr></table>	0.8054	0.0098	22	2	0.982
1789	pest management	<table><tr><td>Term:</td><td>pest management</td></tr><tr><td>No. of occurrences:</td><td>22</td></tr><tr><td>Score:</td><td>0.95</td></tr></table>	0.6056	0.1175	22	2	0.9472
44	agricultural commodity	<table><tr><td>Term:</td><td>agricultural commodity</td></tr><tr><td>No. of occurrences:</td><td>22</td></tr><tr><td>Score:</td><td>0.88</td></tr></table>	0.8964	-0.1747	22	2	0.8782
1843	policy development	<table><tr><td>Term:</td><td>policy development</td></tr><tr><td>No. of occurrences:</td><td>22</td></tr><tr><td>Score:</td><td>0.83</td></tr></table>	1.0705	-0.3294	22	2	0.8314
1015	government policy	<table><tr><td>Term:</td><td>government policy</td></tr><tr><td>No. of occurrences:</td><td>22</td></tr><tr><td>Score:</td><td>0.76</td></tr></table>	1.1099	-0.2734	22	2	0.7597
1233	involvement	<table><tr><td>Term:</td><td>involvement</td></tr><tr><td>No. of occurrences:</td><td>22</td></tr><tr><td>Score:</td><td>0.71</td></tr></table>	0.8041	-0.19	22	2	0.708
1844	policy implication	<table><tr><td>Term:</td><td>policy implication</td></tr><tr><td>No. of occurrences:</td><td>22</td></tr><tr><td>Score:</td><td>0.65</td></tr></table>	0.732	-0.5621	22	2	0.6488
1017	grain filling	<table><tr><td>Term:</td><td>grain filling</td></tr><tr><td>No. of occurrences:</td><td>22</td></tr><tr><td>Score:</td><td>1.45</td></tr></table>	-1.1118	0.3021	22	3	1.452
2332	sterility	<table><tr><td>Term:</td><td>sterility</td></tr><tr><td>No. of occurrences:</td><td>22</td></tr><tr><td>Score:</td><td>1.14</td></tr></table>	-0.8537	0.3774	22	3	1.1417
1839	plasticity	<table><tr><td>Term:</td><td>plasticity</td></tr><tr><td>No. of occurrences:</td><td>22</td></tr><tr><td>Score:</td><td>1.02</td></tr></table>	-0.0862	0.6545	22	3	1.0153
1027	grapevine	<table><tr><td>Term:</td><td>grapevine</td></tr><tr><td>No. of occurrences:</td><td>22</td></tr><tr><td>Score:</td><td>1.00</td></tr></table>	-0.268	0.4192	22	3	1.0012
1805	photosynthetic capacity	<table><tr><td>Term:</td><td>photosynthetic capacity</td></tr><tr><td>No. of occurrences:</td><td>22</td></tr><tr><td>Score:</td><td>0.93</td></tr></table>	-0.6465	0.5093	22	3	0.9277
2477	transpiration rate	<table><tr><td>Term:</td><td>transpiration rate</td></tr><tr><td>No. of occurrences:</td><td>22</td></tr><tr><td>Score:</td><td>0.85</td></tr></table>	-0.9894	0.4187	22	3	0.8514
2432	terminal drought	<table><tr><td>Term:</td><td>terminal drought</td></tr><tr><td>No. of occurrences:</td><td>22</td></tr><tr><td>Score:</td><td>0.77</td></tr></table>	-0.7896	0.6983	22	3	0.7672
1416	maize hybrid	<table><tr><td>Term:</td><td>maize hybrid</td></tr><tr><td>No. of occurrences:</td><td>22</td></tr><tr><td>Score:</td><td>0.64</td></tr></table>	-0.6909	0.2571	22	3	0.6394
310	chlorophyll	<table><tr><td>Term:</td><td>chlorophyll</td></tr><tr><td>No. of occurrences:</td><td>22</td></tr><tr><td>Score:</td><td>0.62</td></tr></table>	-0.6289	0.7523	22	3	0.6189
412	consecutive year	<table><tr><td>Term:</td><td>consecutive year</td></tr><tr><td>No. of occurrences:</td><td>22</td></tr><tr><td>Score:</td><td>0.56</td></tr></table>	-0.5439	0.6377	22	3	0.5558
638	drought tolerant	<table><tr><td>Term:</td><td>drought tolerant</td></tr><tr><td>No. of occurrences:</td><td>22</td></tr><tr><td>Score:</td><td>0.53</td></tr></table>	-0.0417	0.4745	22	3	0.5265
1514	mitigate climate change	<table><tr><td>Term:</td><td>mitigate climate change</td></tr><tr><td>No. of occurrences:</td><td>22</td></tr><tr><td>Score:</td><td>1.65</td></tr></table>	0.5594	0.403	22	4	1.6495
1044	greenhouse gas mitigation	<table><tr><td>Term:</td><td>greenhouse gas mitigation</td></tr><tr><td>No. of occurrences:</td><td>22</td></tr><tr><td>Score:</td><td>1.64</td></tr></table>	0.9625	-0.0048	22	4	1.6425
2230	soil moisture content	<table><tr><td>Term:</td><td>soil moisture content</td></tr><tr><td>No. of occurrences:</td><td>22</td></tr><tr><td>Score:</td><td>1.64</td></tr></table>	-0.4839	0.1422	22	4	1.6362
716	energy balance	<table><tr><td>Term:</td><td>energy balance</td></tr><tr><td>No. of occurrences:</td><td>22</td></tr><tr><td>Score:</td><td>1.55</td></tr></table>	0.7058	0.4469	22	4	1.5516
262	carbon flux	<table><tr><td>Term:</td><td>carbon flux</td></tr><tr><td>No. of occurrences:</td><td>22</td></tr><tr><td>Score:</td><td>1.35</td></tr></table>	-0.2235	0.1301	22	4	1.3523
1421	major contributor	<table><tr><td>Term:</td><td>major contributor</td></tr><tr><td>No. of occurrences:</td><td>22</td></tr><tr><td>Score:</td><td>1.22</td></tr></table>	0.9233	0.2242	22	4	1.2231
581	denitrification	<table><tr><td>Term:</td><td>denitrification</td></tr><tr><td>No. of occurrences:</td><td>22</td></tr><tr><td>Score:</td><td>1.22</td></tr></table>	0.0127	0.576	22	4	1.2174
723	energy input	<table><tr><td>Term:</td><td>energy input</td></tr><tr><td>No. of occurrences:</td><td>22</td></tr><tr><td>Score:</td><td>1.19</td></tr></table>	0.7311	0.2703	22	4	1.1913
743	environmental burden	<table><tr><td>Term:</td><td>environmental burden</td></tr><tr><td>No. of occurrences:</td><td>22</td></tr><tr><td>Score:</td><td>1.12</td></tr></table>	1.2278	0.4325	22	4	1.1164
317	clay content	<table><tr><td>Term:</td><td>clay content</td></tr><tr><td>No. of occurrences:</td><td>22</td></tr><tr><td>Score:</td><td>1.11</td></tr></table>	-0.1528	0.1836	22	4	1.1094
2463	total nitrogen	<table><tr><td>Term:</td><td>total nitrogen</td></tr><tr><td>No. of occurrences:</td><td>22</td></tr><tr><td>Score:</td><td>1.10</td></tr></table>	-0.2608	0.1639	22	4	1.0962
2196	soc level	<table><tr><td>Term:</td><td>soc level</td></tr><tr><td>No. of occurrences:</td><td>22</td></tr><tr><td>Score:</td><td>1.06</td></tr></table>	-0.0708	0.3684	22	4	1.0644
456	cradle	<table><tr><td>Term:</td><td>cradle</td></tr><tr><td>No. of occurrences:</td><td>22</td></tr><tr><td>Score:</td><td>0.94</td></tr></table>	1.2558	0.4878	22	4	0.9426
1752	paddy soil	<table><tr><td>Term:</td><td>paddy soil</td></tr><tr><td>No. of occurrences:</td><td>22</td></tr><tr><td>Score:</td><td>0.76</td></tr></table>	0.0012	0.5713	22	4	0.7572
1574	n application	<table><tr><td>Term:</td><td>n application</td></tr><tr><td>No. of occurrences:</td><td>22</td></tr><tr><td>Score:</td><td>0.74</td></tr></table>	-0.4916	0.3606	22	4	0.7398
614	dndc	<table><tr><td>Term:</td><td>dndc</td></tr><tr><td>No. of occurrences:</td><td>22</td></tr><tr><td>Score:</td><td>0.68</td></tr></table>	-0.3925	0.2359	22	4	0.6773
829	fertilization rate	<table><tr><td>Term:</td><td>fertilization rate</td></tr><tr><td>No. of occurrences:</td><td>22</td></tr><tr><td>Score:</td><td>0.65</td></tr></table>	-0.5651	0.2217	22	4	0.65
2425	temperature variability	<table><tr><td>Term:</td><td>temperature variability</td></tr><tr><td>No. of occurrences:</td><td>21</td></tr><tr><td>Score:</td><td>1.76</td></tr></table>	-0.7566	-0.3302	21	1	1.7565
1522	model improvement	<table><tr><td>Term:</td><td>model improvement</td></tr><tr><td>No. of occurrences:</td><td>21</td></tr><tr><td>Score:</td><td>1.68</td></tr></table>	-0.8863	0.0573	21	1	1.6753
1112	historical period	<table><tr><td>Term:</td><td>historical period</td></tr><tr><td>No. of occurrences:</td><td>21</td></tr><tr><td>Score:</td><td>1.33</td></tr></table>	-0.5561	-0.5091	21	1	1.3269
20	accurate prediction	<table><tr><td>Term:</td><td>accurate prediction</td></tr><tr><td>No. of occurrences:</td><td>21</td></tr><tr><td>Score:</td><td>1.23</td></tr></table>	-0.5346	0.006	21	1	1.2269
2450	time slice	<table><tr><td>Term:</td><td>time slice</td></tr><tr><td>No. of occurrences:</td><td>21</td></tr><tr><td>Score:</td><td>1.19</td></tr></table>	-0.4523	-0.3777	21	1	1.1916
2625	wofost	<table><tr><td>Term:</td><td>wofost</td></tr><tr><td>No. of occurrences:</td><td>21</td></tr><tr><td>Score:</td><td>1.14</td></tr></table>	-1.0754	-0.1273	21	1	1.1403
2372	summer precipitation	<table><tr><td>Term:</td><td>summer precipitation</td></tr><tr><td>No. of occurrences:</td><td>21</td></tr><tr><td>Score:</td><td>1.09</td></tr></table>	-0.6101	-0.4156	21	1	1.0896
1987	regional climate change	<table><tr><td>Term:</td><td>regional climate change</td></tr><tr><td>No. of occurrences:</td><td>21</td></tr><tr><td>Score:</td><td>1.08</td></tr></table>	-0.2741	-0.4898	21	1	1.0827
475	crop growth period	<table><tr><td>Term:</td><td>crop growth period</td></tr><tr><td>No. of occurrences:</td><td>21</td></tr><tr><td>Score:</td><td>0.95</td></tr></table>	-0.7407	-0.2792	21	1	0.9481
1268	kansas	<table><tr><td>Term:</td><td>kansas</td></tr><tr><td>No. of occurrences:</td><td>21</td></tr><tr><td>Score:</td><td>0.92</td></tr></table>	-0.6712	-0.4693	21	1	0.9239
770	erosion productivity impact calculator	<table><tr><td>Term:</td><td>erosion productivity impact calculator</td></tr><tr><td>No. of occurrences:</td><td>21</td></tr><tr><td>Score:</td><td>0.83</td></tr></table>	-0.934	-0.3996	21	1	0.8304
1982	reference evapotranspiration	<table><tr><td>Term:</td><td>reference evapotranspiration</td></tr><tr><td>No. of occurrences:</td><td>21</td></tr><tr><td>Score:</td><td>0.80</td></tr></table>	-0.8625	-0.5316	21	1	0.8019
1613	negative trend	<table><tr><td>Term:</td><td>negative trend</td></tr><tr><td>No. of occurrences:</td><td>21</td></tr><tr><td>Score:</td><td>0.78</td></tr></table>	-0.4263	-0.404	21	1	0.7823
1054	groundwater level	<table><tr><td>Term:</td><td>groundwater level</td></tr><tr><td>No. of occurrences:</td><td>21</td></tr><tr><td>Score:</td><td>0.77</td></tr></table>	-0.046	-0.5237	21	1	0.7721
153	barley yield	<table><tr><td>Term:</td><td>barley yield</td></tr><tr><td>No. of occurrences:</td><td>21</td></tr><tr><td>Score:</td><td>0.75</td></tr></table>	-0.7248	-0.2822	21	1	0.7464
1114	historical weather data	<table><tr><td>Term:</td><td>historical weather data</td></tr><tr><td>No. of occurrences:</td><td>21</td></tr><tr><td>Score:</td><td>0.70</td></tr></table>	-0.6832	-0.2311	21	1	0.6988
2426	temperature variation	<table><tr><td>Term:</td><td>temperature variation</td></tr><tr><td>No. of occurrences:</td><td>21</td></tr><tr><td>Score:</td><td>0.69</td></tr></table>	-0.9786	-0.1116	21	1	0.6873
2612	wind speed	<table><tr><td>Term:</td><td>wind speed</td></tr><tr><td>No. of occurrences:</td><td>21</td></tr><tr><td>Score:</td><td>0.62</td></tr></table>	-0.8546	-0.4386	21	1	0.6201
663	eastern china	<table><tr><td>Term:</td><td>eastern china</td></tr><tr><td>No. of occurrences:</td><td>21</td></tr><tr><td>Score:</td><td>0.60</td></tr></table>	-0.6681	-0.3621	21	1	0.5977
1865	possible effect	<table><tr><td>Term:</td><td>possible effect</td></tr><tr><td>No. of occurrences:</td><td>21</td></tr><tr><td>Score:</td><td>0.58</td></tr></table>	-0.7066	-0.2736	21	1	0.575
539	daily data	<table><tr><td>Term:</td><td>daily data</td></tr><tr><td>No. of occurrences:</td><td>21</td></tr><tr><td>Score:</td><td>0.57</td></tr></table>	-0.6433	-0.674	21	1	0.5747
2648	yield estimate	<table><tr><td>Term:</td><td>yield estimate</td></tr><tr><td>No. of occurrences:</td><td>21</td></tr><tr><td>Score:</td><td>0.56</td></tr></table>	-0.5397	-0.3509	21	1	0.5565
665	eastern region	<table><tr><td>Term:</td><td>eastern region</td></tr><tr><td>No. of occurrences:</td><td>21</td></tr><tr><td>Score:</td><td>0.52</td></tr></table>	-0.6318	-0.3348	21	1	0.5151
493	crop season	<table><tr><td>Term:</td><td>crop season</td></tr><tr><td>No. of occurrences:</td><td>21</td></tr><tr><td>Score:</td><td>0.50</td></tr></table>	-0.6925	-0.0268	21	1	0.5038
1869	potato yield	<table><tr><td>Term:</td><td>potato yield</td></tr><tr><td>No. of occurrences:</td><td>21</td></tr><tr><td>Score:</td><td>0.48</td></tr></table>	-0.4826	-0.1499	21	1	0.4814
538	czech republic	<table><tr><td>Term:</td><td>czech republic</td></tr><tr><td>No. of occurrences:</td><td>21</td></tr><tr><td>Score:</td><td>0.47</td></tr></table>	-0.6135	-0.2979	21	1	0.4685
1605	natural system	<table><tr><td>Term:</td><td>natural system</td></tr><tr><td>No. of occurrences:</td><td>21</td></tr><tr><td>Score:</td><td>3.16</td></tr></table>	0.6707	-0.1502	21	2	3.1604
2503	urgency	<table><tr><td>Term:</td><td>urgency</td></tr><tr><td>No. of occurrences:</td><td>21</td></tr><tr><td>Score:</td><td>2.96</td></tr></table>	0.8854	-0.034	21	2	2.9596
893	fragmentation	<table><tr><td>Term:</td><td>fragmentation</td></tr><tr><td>No. of occurrences:</td><td>21</td></tr><tr><td>Score:</td><td>2.04</td></tr></table>	0.5183	-0.3063	21	2	2.0424
901	freshwater resource	<table><tr><td>Term:</td><td>freshwater resource</td></tr><tr><td>No. of occurrences:</td><td>21</td></tr><tr><td>Score:</td><td>1.67</td></tr></table>	0.7178	-0.2691	21	2	1.6733
914	future challenge	<table><tr><td>Term:</td><td>future challenge</td></tr><tr><td>No. of occurrences:</td><td>21</td></tr><tr><td>Score:</td><td>1.57</td></tr></table>	0.3725	-0.1	21	2	1.5693
1905	prioritization	<table><tr><td>Term:</td><td>prioritization</td></tr><tr><td>No. of occurrences:</td><td>21</td></tr><tr><td>Score:</td><td>1.51</td></tr></table>	0.3552	-0.1111	21	2	1.5117
1117	holistic approach	<table><tr><td>Term:</td><td>holistic approach</td></tr><tr><td>No. of occurrences:</td><td>21</td></tr><tr><td>Score:</td><td>1.49</td></tr></table>	0.9879	-0.0277	21	2	1.489
5	abandonment	<table><tr><td>Term:</td><td>abandonment</td></tr><tr><td>No. of occurrences:</td><td>21</td></tr><tr><td>Score:</td><td>1.34</td></tr></table>	0.5952	-0.2855	21	2	1.335
1781	peer	<table><tr><td>Term:</td><td>peer</td></tr><tr><td>No. of occurrences:</td><td>21</td></tr><tr><td>Score:</td><td>1.20</td></tr></table>	0.7017	-0.1798	21	2	1.2003
2243	soil resource	<table><tr><td>Term:</td><td>soil resource</td></tr><tr><td>No. of occurrences:</td><td>21</td></tr><tr><td>Score:</td><td>1.19</td></tr></table>	0.7755	0.1594	21	2	1.1919
1716	opinion	<table><tr><td>Term:</td><td>opinion</td></tr><tr><td>No. of occurrences:</td><td>21</td></tr><tr><td>Score:</td><td>1.13</td></tr></table>	0.7071	-0.189	21	2	1.1337
1691	nutritional security	<table><tr><td>Term:</td><td>nutritional security</td></tr><tr><td>No. of occurrences:</td><td>21</td></tr><tr><td>Score:</td><td>1.09</td></tr></table>	0.6775	-0.0014	21	2	1.093
511	cropland expansion	<table><tr><td>Term:</td><td>cropland expansion</td></tr><tr><td>No. of occurrences:</td><td>21</td></tr><tr><td>Score:</td><td>1.08</td></tr></table>	0.4252	-0.4677	21	2	1.0808
2490	uganda	<table><tr><td>Term:</td><td>uganda</td></tr><tr><td>No. of occurrences:</td><td>21</td></tr><tr><td>Score:</td><td>1.04</td></tr></table>	0.5669	-0.5454	21	2	1.0361
315	claim	<table><tr><td>Term:</td><td>claim</td></tr><tr><td>No. of occurrences:</td><td>21</td></tr><tr><td>Score:</td><td>1.03</td></tr></table>	0.9247	-0.1764	21	2	1.0258
1689	nutrition security	<table><tr><td>Term:</td><td>nutrition security</td></tr><tr><td>No. of occurrences:</td><td>21</td></tr><tr><td>Score:</td><td>0.91</td></tr></table>	1.1609	-0.3908	21	2	0.9104
552	dairy farm	<table><tr><td>Term:</td><td>dairy farm</td></tr><tr><td>No. of occurrences:</td><td>21</td></tr><tr><td>Score:</td><td>0.89</td></tr></table>	0.8959	0.0081	21	2	0.8935
691	egg	<table><tr><td>Term:</td><td>egg</td></tr><tr><td>No. of occurrences:</td><td>21</td></tr><tr><td>Score:</td><td>0.88</td></tr></table>	1.0824	0.1017	21	2	0.8783
811	farm size	<table><tr><td>Term:</td><td>farm size</td></tr><tr><td>No. of occurrences:</td><td>21</td></tr><tr><td>Score:</td><td>0.74</td></tr></table>	0.7388	-0.4456	21	2	0.744
1555	motivation	<table><tr><td>Term:</td><td>motivation</td></tr><tr><td>No. of occurrences:</td><td>21</td></tr><tr><td>Score:</td><td>0.64</td></tr></table>	0.4768	-0.4351	21	2	0.6413
37	address	<table><tr><td>Term:</td><td>address</td></tr><tr><td>No. of occurrences:</td><td>21</td></tr><tr><td>Score:</td><td>0.56</td></tr></table>	0.9219	0.0903	21	2	0.5619
275	cc by nc nd license	<table><tr><td>Term:</td><td>cc by nc nd license</td></tr><tr><td>No. of occurrences:</td><td>21</td></tr><tr><td>Score:</td><td>1.78</td></tr></table>	-0.3004	0.2591	21	3	1.7836
762	environmental stress	<table><tr><td>Term:</td><td>environmental stress</td></tr><tr><td>No. of occurrences:</td><td>21</td></tr><tr><td>Score:</td><td>1.21</td></tr></table>	0.0033	0.4836	21	3	1.2106
1827	plant material	<table><tr><td>Term:</td><td>plant material</td></tr><tr><td>No. of occurrences:</td><td>21</td></tr><tr><td>Score:</td><td>1.08</td></tr></table>	0.1601	0.5343	21	3	1.081
1912	production environment	<table><tr><td>Term:</td><td>production environment</td></tr><tr><td>No. of occurrences:</td><td>21</td></tr><tr><td>Score:</td><td>1.06</td></tr></table>	0.096	0.3397	21	3	1.0647
283	central role	<table><tr><td>Term:</td><td>central role</td></tr><tr><td>No. of occurrences:</td><td>21</td></tr><tr><td>Score:</td><td>1.06</td></tr></table>	0.2798	0.2985	21	3	1.0574
1063	growth response	<table><tr><td>Term:</td><td>growth response</td></tr><tr><td>No. of occurrences:</td><td>21</td></tr><tr><td>Score:</td><td>0.98</td></tr></table>	-0.9797	0.5338	21	3	0.9833
2025	responsiveness	<table><tr><td>Term:</td><td>responsiveness</td></tr><tr><td>No. of occurrences:</td><td>21</td></tr><tr><td>Score:</td><td>0.91</td></tr></table>	-0.4943	0.4914	21	3	0.913
821	fatty acid	<table><tr><td>Term:</td><td>fatty acid</td></tr><tr><td>No. of occurrences:</td><td>21</td></tr><tr><td>Score:</td><td>0.82</td></tr></table>	0.5346	0.5709	21	3	0.8206
7	abiotic factor	<table><tr><td>Term:</td><td>abiotic factor</td></tr><tr><td>No. of occurrences:</td><td>21</td></tr><tr><td>Score:</td><td>0.81</td></tr></table>	-0.3396	0.4461	21	3	0.8057
1057	growth chamber	<table><tr><td>Term:</td><td>growth chamber</td></tr><tr><td>No. of occurrences:</td><td>21</td></tr><tr><td>Score:</td><td>0.78</td></tr></table>	-0.7863	0.6357	21	3	0.7761
2654	yield penalty	<table><tr><td>Term:</td><td>yield penalty</td></tr><tr><td>No. of occurrences:</td><td>21</td></tr><tr><td>Score:</td><td>0.70</td></tr></table>	-0.5468	0.4329	21	3	0.7041
1168	important trait	<table><tr><td>Term:</td><td>important trait</td></tr><tr><td>No. of occurrences:</td><td>21</td></tr><tr><td>Score:</td><td>0.61</td></tr></table>	-0.0361	0.5869	21	3	0.6145
1450	maturation	<table><tr><td>Term:</td><td>maturation</td></tr><tr><td>No. of occurrences:</td><td>21</td></tr><tr><td>Score:</td><td>0.57</td></tr></table>	-0.6486	0.3494	21	3	0.5652
2386	sustainable crop production	<table><tr><td>Term:</td><td>sustainable crop production</td></tr><tr><td>No. of occurrences:</td><td>21</td></tr><tr><td>Score:</td><td>0.54</td></tr></table>	0.0278	0.4374	21	3	0.5435
1959	randomized complete block design	<table><tr><td>Term:</td><td>randomized complete block design</td></tr><tr><td>No. of occurrences:</td><td>21</td></tr><tr><td>Score:</td><td>0.51</td></tr></table>	-0.7973	0.3812	21	3	0.5102
1724	organic c	<table><tr><td>Term:</td><td>organic c</td></tr><tr><td>No. of occurrences:</td><td>21</td></tr><tr><td>Score:</td><td>1.41</td></tr></table>	0.0861	0.6074	21	4	1.4076
188	bioenergy crop production	<table><tr><td>Term:</td><td>bioenergy crop production</td></tr><tr><td>No. of occurrences:</td><td>21</td></tr><tr><td>Score:</td><td>1.32</td></tr></table>	0.4865	-0.01	21	4	1.3169
198	biogeochemical model	<table><tr><td>Term:</td><td>biogeochemical model</td></tr><tr><td>No. of occurrences:</td><td>21</td></tr><tr><td>Score:</td><td>1.10</td></tr></table>	-0.2036	0.0887	21	4	1.0965
376	co2 equivalent	<table><tr><td>Term:</td><td>co2 equivalent</td></tr><tr><td>No. of occurrences:</td><td>21</td></tr><tr><td>Score:</td><td>1.00</td></tr></table>	1.0651	0.3974	21	4	0.9987
383	coal	<table><tr><td>Term:</td><td>coal</td></tr><tr><td>No. of occurrences:</td><td>21</td></tr><tr><td>Score:</td><td>0.96</td></tr></table>	1.0905	0.2562	21	4	0.9581
1456	maximum yield	<table><tr><td>Term:</td><td>maximum yield</td></tr><tr><td>No. of occurrences:</td><td>21</td></tr><tr><td>Score:</td><td>0.94</td></tr></table>	-0.4667	0.2043	21	4	0.9379
2363	substrate	<table><tr><td>Term:</td><td>substrate</td></tr><tr><td>No. of occurrences:</td><td>21</td></tr><tr><td>Score:</td><td>0.93</td></tr></table>	0.3481	0.6924	21	4	0.9265
1288	kg m	<table><tr><td>Term:</td><td>kg m</td></tr><tr><td>No. of occurrences:</td><td>21</td></tr><tr><td>Score:</td><td>0.84</td></tr></table>	-0.3404	0.1499	21	4	0.8394
2036	rice grain yield	<table><tr><td>Term:</td><td>rice grain yield</td></tr><tr><td>No. of occurrences:</td><td>21</td></tr><tr><td>Score:</td><td>0.84</td></tr></table>	-0.6634	0.3739	21	4	0.8377
1727	organic fertilizer	<table><tr><td>Term:</td><td>organic fertilizer</td></tr><tr><td>No. of occurrences:</td><td>21</td></tr><tr><td>Score:</td><td>0.82</td></tr></table>	0.5391	0.2594	21	4	0.822
2083	sand	<table><tr><td>Term:</td><td>sand</td></tr><tr><td>No. of occurrences:</td><td>21</td></tr><tr><td>Score:</td><td>0.53</td></tr></table>	-0.3736	0.1876	21	4	0.5326
509	crop yield variability	<table><tr><td>Term:</td><td>crop yield variability</td></tr><tr><td>No. of occurrences:</td><td>20</td></tr><tr><td>Score:</td><td>1.69</td></tr></table>	-0.5796	-0.4129	20	1	1.6945
482	crop model simulation	<table><tr><td>Term:</td><td>crop model simulation</td></tr><tr><td>No. of occurrences:</td><td>20</td></tr><tr><td>Score:</td><td>1.50</td></tr></table>	-0.7869	-0.4616	20	1	1.4962
844	final yield	<table><tr><td>Term:</td><td>final yield</td></tr><tr><td>No. of occurrences:</td><td>20</td></tr><tr><td>Score:</td><td>1.41</td></tr></table>	-0.9429	0.009	20	1	1.4144
2039	rice model	<table><tr><td>Term:</td><td>rice model</td></tr><tr><td>No. of occurrences:</td><td>20</td></tr><tr><td>Score:</td><td>1.15</td></tr></table>	-1.0018	-0.1313	20	1	1.1505
1534	moderate resolution imaging spectroradiometer	<table><tr><td>Term:</td><td>moderate resolution imaging spectroradiometer</td></tr><tr><td>No. of occurrences:</td><td>20</td></tr><tr><td>Score:</td><td>1.05</td></tr></table>	-0.3047	-0.4272	20	1	1.0456
1651	nitrogen uptake	<table><tr><td>Term:</td><td>nitrogen uptake</td></tr><tr><td>No. of occurrences:</td><td>20</td></tr><tr><td>Score:</td><td>0.96</td></tr></table>	-0.7263	0.25	20	1	0.9599
2560	water resources management	<table><tr><td>Term:</td><td>water resources management</td></tr><tr><td>No. of occurrences:</td><td>20</td></tr><tr><td>Score:</td><td>0.95</td></tr></table>	-0.2695	-0.6789	20	1	0.9494
1159	illinois	<table><tr><td>Term:</td><td>illinois</td></tr><tr><td>No. of occurrences:</td><td>20</td></tr><tr><td>Score:</td><td>0.93</td></tr></table>	-0.5464	-0.3665	20	1	0.93
2567	water yield	<table><tr><td>Term:</td><td>water yield</td></tr><tr><td>No. of occurrences:</td><td>20</td></tr><tr><td>Score:</td><td>0.92</td></tr></table>	-0.0343	-0.5199	20	1	0.9199
450	county level	<table><tr><td>Term:</td><td>county level</td></tr><tr><td>No. of occurrences:</td><td>20</td></tr><tr><td>Score:</td><td>0.88</td></tr></table>	-0.5033	-0.4819	20	1	0.8811
1966	rcms	<table><tr><td>Term:</td><td>rcms</td></tr><tr><td>No. of occurrences:</td><td>20</td></tr><tr><td>Score:</td><td>0.72</td></tr></table>	-0.9395	-0.6617	20	1	0.7232
2614	winter barley	<table><tr><td>Term:</td><td>winter barley</td></tr><tr><td>No. of occurrences:</td><td>20</td></tr><tr><td>Score:</td><td>0.70</td></tr></table>	-0.726	0.1479	20	1	0.7041
2431	temporal trend	<table><tr><td>Term:</td><td>temporal trend</td></tr><tr><td>No. of occurrences:</td><td>20</td></tr><tr><td>Score:</td><td>0.70</td></tr></table>	-0.44	-0.432	20	1	0.6968
357	climatic impact	<table><tr><td>Term:</td><td>climatic impact</td></tr><tr><td>No. of occurrences:</td><td>20</td></tr><tr><td>Score:</td><td>0.68</td></tr></table>	-0.3458	-0.6629	20	1	0.6822
113	aquacrop model	<table><tr><td>Term:</td><td>aquacrop model</td></tr><tr><td>No. of occurrences:</td><td>20</td></tr><tr><td>Score:</td><td>0.64</td></tr></table>	-0.8749	-0.3296	20	1	0.6398
466	crop data	<table><tr><td>Term:</td><td>crop data</td></tr><tr><td>No. of occurrences:</td><td>20</td></tr><tr><td>Score:</td><td>0.62</td></tr></table>	-0.5651	-0.3213	20	1	0.616
2521	vegetation period	<table><tr><td>Term:</td><td>vegetation period</td></tr><tr><td>No. of occurrences:</td><td>20</td></tr><tr><td>Score:</td><td>0.50</td></tr></table>	-0.7189	0.0103	20	1	0.5022
2377	sunshine hour	<table><tr><td>Term:</td><td>sunshine hour</td></tr><tr><td>No. of occurrences:</td><td>20</td></tr><tr><td>Score:</td><td>0.45</td></tr></table>	-0.8546	-0.3964	20	1	0.4454
1720	optimum temperature	<table><tr><td>Term:</td><td>optimum temperature</td></tr><tr><td>No. of occurrences:</td><td>20</td></tr><tr><td>Score:</td><td>0.44</td></tr></table>	-0.9499	0.0845	20	1	0.4441
2302	spi	<table><tr><td>Term:</td><td>spi</td></tr><tr><td>No. of occurrences:</td><td>20</td></tr><tr><td>Score:</td><td>0.38</td></tr></table>	-0.5336	-0.6815	20	1	0.3775
2449	time series data	<table><tr><td>Term:</td><td>time series data</td></tr><tr><td>No. of occurrences:</td><td>20</td></tr><tr><td>Score:</td><td>0.37</td></tr></table>	-0.0776	-0.5108	20	1	0.3699
2647	yield distribution	<table><tr><td>Term:</td><td>yield distribution</td></tr><tr><td>No. of occurrences:</td><td>20</td></tr><tr><td>Score:</td><td>0.34</td></tr></table>	-0.6304	-0.5925	20	1	0.3388
2012	research need	<table><tr><td>Term:</td><td>research need</td></tr><tr><td>No. of occurrences:</td><td>20</td></tr><tr><td>Score:</td><td>2.85</td></tr></table>	0.4116	-0.3368	20	2	2.8472
1275	key challenge	<table><tr><td>Term:</td><td>key challenge</td></tr><tr><td>No. of occurrences:</td><td>20</td></tr><tr><td>Score:</td><td>2.14</td></tr></table>	0.8542	-0.0641	20	2	2.1441
2148	significant challenge	<table><tr><td>Term:</td><td>significant challenge</td></tr><tr><td>No. of occurrences:</td><td>20</td></tr><tr><td>Score:</td><td>2.14</td></tr></table>	0.6057	-0.4673	20	2	2.1364
2014	research question	<table><tr><td>Term:</td><td>research question</td></tr><tr><td>No. of occurrences:</td><td>20</td></tr><tr><td>Score:</td><td>2.12</td></tr></table>	0.6111	-0.303	20	2	2.1173
411	connectivity	<table><tr><td>Term:</td><td>connectivity</td></tr><tr><td>No. of occurrences:</td><td>20</td></tr><tr><td>Score:</td><td>2.02</td></tr></table>	0.8078	-0.375	20	2	2.0223
1138	human diet	<table><tr><td>Term:</td><td>human diet</td></tr><tr><td>No. of occurrences:</td><td>20</td></tr><tr><td>Score:</td><td>1.74</td></tr></table>	1.0843	0.2094	20	2	1.7351
1443	marine ecosystem	<table><tr><td>Term:</td><td>marine ecosystem</td></tr><tr><td>No. of occurrences:</td><td>20</td></tr><tr><td>Score:</td><td>1.67</td></tr></table>	1.0286	-0.424	20	2	1.6717
1298	land availability	<table><tr><td>Term:</td><td>land availability</td></tr><tr><td>No. of occurrences:</td><td>20</td></tr><tr><td>Score:</td><td>1.67</td></tr></table>	1.0537	-0.237	20	2	1.6702
2631	world food security	<table><tr><td>Term:</td><td>world food security</td></tr><tr><td>No. of occurrences:</td><td>20</td></tr><tr><td>Score:</td><td>1.62</td></tr></table>	0.5297	-0.0055	20	2	1.6238
1647	nitrogen fixation	<table><tr><td>Term:</td><td>nitrogen fixation</td></tr><tr><td>No. of occurrences:</td><td>20</td></tr><tr><td>Score:</td><td>1.59</td></tr></table>	0.5812	0.445	20	2	1.5931
323	climate change adaptation strategy	<table><tr><td>Term:</td><td>climate change adaptation strategy</td></tr><tr><td>No. of occurrences:</td><td>20</td></tr><tr><td>Score:</td><td>1.46</td></tr></table>	0.0688	-0.5133	20	2	1.4606
1878	potential threat	<table><tr><td>Term:</td><td>potential threat</td></tr><tr><td>No. of occurrences:</td><td>20</td></tr><tr><td>Score:</td><td>1.45</td></tr></table>	0.8625	-0.1894	20	2	1.4499
1165	important contribution	<table><tr><td>Term:</td><td>important contribution</td></tr><tr><td>No. of occurrences:</td><td>20</td></tr><tr><td>Score:</td><td>1.41</td></tr></table>	0.5142	-0.267	20	2	1.4081
1703	ocean acidification	<table><tr><td>Term:</td><td>ocean acidification</td></tr><tr><td>No. of occurrences:</td><td>20</td></tr><tr><td>Score:</td><td>1.16</td></tr></table>	0.9484	-0.2269	20	2	1.1611
160	beef	<table><tr><td>Term:</td><td>beef</td></tr><tr><td>No. of occurrences:</td><td>20</td></tr><tr><td>Score:</td><td>0.98</td></tr></table>	1.362	0.0878	20	2	0.9824
1118	home	<table><tr><td>Term:</td><td>home</td></tr><tr><td>No. of occurrences:</td><td>20</td></tr><tr><td>Score:</td><td>0.97</td></tr></table>	0.8077	-0.1982	20	2	0.972
174	bio	<table><tr><td>Term:</td><td>bio</td></tr><tr><td>No. of occurrences:</td><td>20</td></tr><tr><td>Score:</td><td>0.97</td></tr></table>	0.6629	-0.1265	20	2	0.966
454	cow	<table><tr><td>Term:</td><td>cow</td></tr><tr><td>No. of occurrences:</td><td>20</td></tr><tr><td>Score:</td><td>0.93</td></tr></table>	1.0521	0.1286	20	2	0.9339
1881	poverty alleviation	<table><tr><td>Term:</td><td>poverty alleviation</td></tr><tr><td>No. of occurrences:</td><td>20</td></tr><tr><td>Score:</td><td>0.91</td></tr></table>	1.0208	-0.3979	20	2	0.9076
2024	responsibility	<table><tr><td>Term:</td><td>responsibility</td></tr><tr><td>No. of occurrences:</td><td>20</td></tr><tr><td>Score:</td><td>0.85</td></tr></table>	1.1118	-0.4165	20	2	0.8541
2413	technological change	<table><tr><td>Term:</td><td>technological change</td></tr><tr><td>No. of occurrences:</td><td>20</td></tr><tr><td>Score:</td><td>0.82</td></tr></table>	0.5364	-0.3371	20	2	0.8227
2359	subsistence farmer	<table><tr><td>Term:</td><td>subsistence farmer</td></tr><tr><td>No. of occurrences:</td><td>20</td></tr><tr><td>Score:</td><td>0.79</td></tr></table>	0.7373	-0.2155	20	2	0.7891
216	border	<table><tr><td>Term:</td><td>border</td></tr><tr><td>No. of occurrences:</td><td>20</td></tr><tr><td>Score:</td><td>0.76</td></tr></table>	0.5083	-0.2341	20	2	0.7595
347	climate resilience	<table><tr><td>Term:</td><td>climate resilience</td></tr><tr><td>No. of occurrences:</td><td>20</td></tr><tr><td>Score:</td><td>0.74</td></tr></table>	0.3586	-0.0526	20	2	0.7426
1130	household level	<table><tr><td>Term:</td><td>household level</td></tr><tr><td>No. of occurrences:</td><td>20</td></tr><tr><td>Score:</td><td>0.73</td></tr></table>	0.7728	-0.5354	20	2	0.7318
151	backdrop	<table><tr><td>Term:</td><td>backdrop</td></tr><tr><td>No. of occurrences:</td><td>20</td></tr><tr><td>Score:</td><td>0.73</td></tr></table>	0.7405	-0.151	20	2	0.7275
1174	inability	<table><tr><td>Term:</td><td>inability</td></tr><tr><td>No. of occurrences:</td><td>20</td></tr><tr><td>Score:</td><td>0.70</td></tr></table>	0.5299	-0.4611	20	2	0.6957
1193	inhabitant	<table><tr><td>Term:</td><td>inhabitant</td></tr><tr><td>No. of occurrences:</td><td>20</td></tr><tr><td>Score:</td><td>0.67</td></tr></table>	0.6255	-0.4771	20	2	0.6693
586	destruction	<table><tr><td>Term:</td><td>destruction</td></tr><tr><td>No. of occurrences:</td><td>20</td></tr><tr><td>Score:</td><td>0.60</td></tr></table>	0.7405	-0.3129	20	2	0.5954
2166	silage	<table><tr><td>Term:</td><td>silage</td></tr><tr><td>No. of occurrences:</td><td>20</td></tr><tr><td>Score:</td><td>0.57</td></tr></table>	0.3677	0.1653	20	2	0.5687
119	arctic	<table><tr><td>Term:</td><td>arctic</td></tr><tr><td>No. of occurrences:</td><td>20</td></tr><tr><td>Score:</td><td>0.51</td></tr></table>	1.0121	-0.2779	20	2	0.5083
1956	rainwater harvesting	<table><tr><td>Term:</td><td>rainwater harvesting</td></tr><tr><td>No. of occurrences:</td><td>20</td></tr><tr><td>Score:</td><td>0.39</td></tr></table>	0.3406	-0.4212	20	2	0.3855
2486	tropospheric ozone	<table><tr><td>Term:</td><td>tropospheric ozone</td></tr><tr><td>No. of occurrences:</td><td>20</td></tr><tr><td>Score:</td><td>2.10</td></tr></table>	-0.1838	0.6497	20	3	2.1041
936	g m	<table><tr><td>Term:</td><td>g m</td></tr><tr><td>No. of occurrences:</td><td>20</td></tr><tr><td>Score:</td><td>1.21</td></tr></table>	-0.7716	0.4538	20	3	1.2055
1337	leaf senescence	<table><tr><td>Term:</td><td>leaf senescence</td></tr><tr><td>No. of occurrences:</td><td>20</td></tr><tr><td>Score:</td><td>1.20</td></tr></table>	-0.693	0.6329	20	3	1.1968
2175	single nucleotide polymorphism	<table><tr><td>Term:</td><td>single nucleotide polymorphism</td></tr><tr><td>No. of occurrences:</td><td>20</td></tr><tr><td>Score:</td><td>1.10</td></tr></table>	-0.0807	1.0382	20	3	1.1027
2189	snp	<table><tr><td>Term:</td><td>snp</td></tr><tr><td>No. of occurrences:</td><td>20</td></tr><tr><td>Score:</td><td>0.91</td></tr></table>	-0.0814	1.0005	20	3	0.9092
1884	ppb	<table><tr><td>Term:</td><td>ppb</td></tr><tr><td>No. of occurrences:</td><td>20</td></tr><tr><td>Score:</td><td>0.83</td></tr></table>	-0.2425	0.4338	20	3	0.827
2261	solanum tuberosum l	<table><tr><td>Term:</td><td>solanum tuberosum l</td></tr><tr><td>No. of occurrences:</td><td>20</td></tr><tr><td>Score:</td><td>0.71</td></tr></table>	-0.4656	0.2837	20	3	0.7117
2258	soil water deficit	<table><tr><td>Term:</td><td>soil water deficit</td></tr><tr><td>No. of occurrences:</td><td>20</td></tr><tr><td>Score:</td><td>0.64</td></tr></table>	-0.5144	0.139	20	3	0.6416
1808	physiological maturity	<table><tr><td>Term:</td><td>physiological maturity</td></tr><tr><td>No. of occurrences:</td><td>20</td></tr><tr><td>Score:</td><td>0.56</td></tr></table>	-1.0756	0.3204	20	3	0.5594
1569	mustard	<table><tr><td>Term:</td><td>mustard</td></tr><tr><td>No. of occurrences:</td><td>20</td></tr><tr><td>Score:</td><td>0.32</td></tr></table>	-0.4793	0.2652	20	3	0.322
1492	microbial biomass	<table><tr><td>Term:</td><td>microbial biomass</td></tr><tr><td>No. of occurrences:</td><td>20</td></tr><tr><td>Score:</td><td>1.66</td></tr></table>	0.2477	0.6177	20	4	1.6642
746	environmental consequence	<table><tr><td>Term:</td><td>environmental consequence</td></tr><tr><td>No. of occurrences:</td><td>20</td></tr><tr><td>Score:</td><td>1.55</td></tr></table>	0.7771	0.098	20	4	1.5536
826	fermentation	<table><tr><td>Term:</td><td>fermentation</td></tr><tr><td>No. of occurrences:</td><td>20</td></tr><tr><td>Score:</td><td>1.54</td></tr></table>	0.8883	0.4862	20	4	1.5364
1285	kg co	<table><tr><td>Term:</td><td>kg co</td></tr><tr><td>No. of occurrences:</td><td>20</td></tr><tr><td>Score:</td><td>1.45</td></tr></table>	0.8319	0.3739	20	4	1.4504
230	c loss	<table><tr><td>Term:</td><td>c loss</td></tr><tr><td>No. of occurrences:</td><td>20</td></tr><tr><td>Score:</td><td>1.15</td></tr></table>	0.1141	0.4516	20	4	1.1495
2200	soc storage	<table><tr><td>Term:</td><td>soc storage</td></tr><tr><td>No. of occurrences:</td><td>20</td></tr><tr><td>Score:</td><td>0.93</td></tr></table>	0.0075	0.358	20	4	0.9291
231	c pool	<table><tr><td>Term:</td><td>c pool</td></tr><tr><td>No. of occurrences:</td><td>20</td></tr><tr><td>Score:</td><td>0.77</td></tr></table>	0.3909	0.4362	20	4	0.7749
820	farmyard manure	<table><tr><td>Term:</td><td>farmyard manure</td></tr><tr><td>No. of occurrences:</td><td>20</td></tr><tr><td>Score:</td><td>0.75</td></tr></table>	-0.1469	0.4832	20	4	0.753
2218	soil carbon stock	<table><tr><td>Term:</td><td>soil carbon stock</td></tr><tr><td>No. of occurrences:</td><td>20</td></tr><tr><td>Score:</td><td>0.74</td></tr></table>	0.287	0.1885	20	4	0.744
2062	row	<table><tr><td>Term:</td><td>row</td></tr><tr><td>No. of occurrences:</td><td>20</td></tr><tr><td>Score:</td><td>0.72</td></tr></table>	-0.5371	0.381	20	4	0.7168
1677	npk	<table><tr><td>Term:</td><td>npk</td></tr><tr><td>No. of occurrences:</td><td>20</td></tr><tr><td>Score:</td><td>0.63</td></tr></table>	-0.035	0.6851	20	4	0.6252
1185	indo gangetic plains	<table><tr><td>Term:</td><td>indo gangetic plains</td></tr><tr><td>No. of occurrences:</td><td>20</td></tr><tr><td>Score:</td><td>0.57</td></tr></table>	-0.1887	0.0095	20	4	0.5743
316	clay	<table><tr><td>Term:</td><td>clay</td></tr><tr><td>No. of occurrences:</td><td>20</td></tr><tr><td>Score:</td><td>0.51</td></tr></table>	-0.3901	0.1254	20	4	0.5144
934	g c m	<table><tr><td>Term:</td><td>g c m</td></tr><tr><td>No. of occurrences:</td><td>20</td></tr><tr><td>Score:</td><td>0.43</td></tr></table>	-0.3027	0.0769	20	4	0.4334
1563	multi model ensemble	<table><tr><td>Term:</td><td>multi model ensemble</td></tr><tr><td>No. of occurrences:</td><td>19</td></tr><tr><td>Score:</td><td>2.41</td></tr></table>	-0.7059	-0.4415	19	1	2.4105
659	earth system model	<table><tr><td>Term:</td><td>earth system model</td></tr><tr><td>No. of occurrences:</td><td>19</td></tr><tr><td>Score:</td><td>1.60</td></tr></table>	-0.3305	-0.4362	19	1	1.5992
1521	model evaluation	<table><tr><td>Term:</td><td>model evaluation</td></tr><tr><td>No. of occurrences:</td><td>19</td></tr><tr><td>Score:</td><td>1.55</td></tr></table>	-0.9462	-0.265	19	1	1.5549
2399	swat model	<table><tr><td>Term:</td><td>swat model</td></tr><tr><td>No. of occurrences:</td><td>19</td></tr><tr><td>Score:</td><td>1.43</td></tr></table>	-0.339	-0.6015	19	1	1.4292
33	adaption	<table><tr><td>Term:</td><td>adaption</td></tr><tr><td>No. of occurrences:</td><td>19</td></tr><tr><td>Score:</td><td>1.08</td></tr></table>	-0.4884	-0.0281	19	1	1.0804
1019	grain maize	<table><tr><td>Term:</td><td>grain maize</td></tr><tr><td>No. of occurrences:</td><td>19</td></tr><tr><td>Score:</td><td>1.05</td></tr></table>	-0.4533	-0.195	19	1	1.0474
2276	southern part	<table><tr><td>Term:</td><td>southern part</td></tr><tr><td>No. of occurrences:</td><td>19</td></tr><tr><td>Score:</td><td>1.00</td></tr></table>	-0.7232	-0.593	19	1	0.9986
340	climate model projection	<table><tr><td>Term:</td><td>climate model projection</td></tr><tr><td>No. of occurrences:</td><td>19</td></tr><tr><td>Score:</td><td>0.97</td></tr></table>	-0.5304	-0.5615	19	1	0.9693
1463	mean value	<table><tr><td>Term:</td><td>mean value</td></tr><tr><td>No. of occurrences:</td><td>19</td></tr><tr><td>Score:</td><td>0.97</td></tr></table>	-0.5106	-0.4006	19	1	0.9688
2030	rice area	<table><tr><td>Term:</td><td>rice area</td></tr><tr><td>No. of occurrences:</td><td>19</td></tr><tr><td>Score:</td><td>0.97</td></tr></table>	-0.3721	-0.5177	19	1	0.9686
98	annual yield	<table><tr><td>Term:</td><td>annual yield</td></tr><tr><td>No. of occurrences:</td><td>19</td></tr><tr><td>Score:</td><td>0.92</td></tr></table>	-0.4302	-0.1158	19	1	0.9218
1973	recent climate change	<table><tr><td>Term:</td><td>recent climate change</td></tr><tr><td>No. of occurrences:</td><td>19</td></tr><tr><td>Score:</td><td>0.81</td></tr></table>	-0.3918	-0.2822	19	1	0.8095
504	crop yield data	<table><tr><td>Term:</td><td>crop yield data</td></tr><tr><td>No. of occurrences:</td><td>19</td></tr><tr><td>Score:</td><td>0.79</td></tr></table>	-0.4662	-0.5087	19	1	0.7865
46	agricultural drought	<table><tr><td>Term:</td><td>agricultural drought</td></tr><tr><td>No. of occurrences:</td><td>19</td></tr><tr><td>Score:</td><td>0.78</td></tr></table>	-0.4951	-0.6422	19	1	0.7771
2167	silage maize	<table><tr><td>Term:</td><td>silage maize</td></tr><tr><td>No. of occurrences:</td><td>19</td></tr><tr><td>Score:</td><td>0.73</td></tr></table>	-0.4078	0.1291	19	1	0.7344
1625	new south wales	<table><tr><td>Term:</td><td>new south wales</td></tr><tr><td>No. of occurrences:</td><td>19</td></tr><tr><td>Score:</td><td>0.73</td></tr></table>	-0.8706	-0.3944	19	1	0.7296
1550	more water	<table><tr><td>Term:</td><td>more water</td></tr><tr><td>No. of occurrences:</td><td>19</td></tr><tr><td>Score:</td><td>0.73</td></tr></table>	-0.2833	-0.3654	19	1	0.7282
1203	input parameter	<table><tr><td>Term:</td><td>input parameter</td></tr><tr><td>No. of occurrences:</td><td>19</td></tr><tr><td>Score:</td><td>0.72</td></tr></table>	-0.5894	-0.2122	19	1	0.725
1546	monsoon season	<table><tr><td>Term:</td><td>monsoon season</td></tr><tr><td>No. of occurrences:</td><td>19</td></tr><tr><td>Score:</td><td>0.69</td></tr></table>	-0.3793	-0.5578	19	1	0.6946
640	dry day	<table><tr><td>Term:</td><td>dry day</td></tr><tr><td>No. of occurrences:</td><td>19</td></tr><tr><td>Score:</td><td>0.68</td></tr></table>	-0.5981	-0.6419	19	1	0.677
1609	nec	<table><tr><td>Term:</td><td>nec</td></tr><tr><td>No. of occurrences:</td><td>19</td></tr><tr><td>Score:</td><td>0.67</td></tr></table>	-1.0063	-0.5087	19	1	0.669
2636	yangtze river	<table><tr><td>Term:</td><td>yangtze river</td></tr><tr><td>No. of occurrences:</td><td>19</td></tr><tr><td>Score:</td><td>0.66</td></tr></table>	-0.6884	-0.2954	19	1	0.657
1469	mediterranean climate	<table><tr><td>Term:</td><td>mediterranean climate</td></tr><tr><td>No. of occurrences:</td><td>19</td></tr><tr><td>Score:</td><td>0.64</td></tr></table>	-0.5642	-0.0843	19	1	0.6421
2481	trend analysis	<table><tr><td>Term:</td><td>trend analysis</td></tr><tr><td>No. of occurrences:</td><td>19</td></tr><tr><td>Score:</td><td>0.62</td></tr></table>	-0.422	-0.6136	19	1	0.6168
620	double cropping system	<table><tr><td>Term:</td><td>double cropping system</td></tr><tr><td>No. of occurrences:</td><td>19</td></tr><tr><td>Score:</td><td>0.61</td></tr></table>	-0.6347	-0.1325	19	1	0.6141
1011	good agreement	<table><tr><td>Term:</td><td>good agreement</td></tr><tr><td>No. of occurrences:</td><td>19</td></tr><tr><td>Score:</td><td>0.59</td></tr></table>	-0.698	-0.1	19	1	0.59
1545	monsoon rainfall	<table><tr><td>Term:</td><td>monsoon rainfall</td></tr><tr><td>No. of occurrences:</td><td>19</td></tr><tr><td>Score:</td><td>0.58</td></tr></table>	-0.4098	-0.4079	19	1	0.5815
2428	temporal distribution	<table><tr><td>Term:</td><td>temporal distribution</td></tr><tr><td>No. of occurrences:</td><td>19</td></tr><tr><td>Score:</td><td>0.52</td></tr></table>	-0.2274	-0.5596	19	1	0.518
1891	precipitation data	<table><tr><td>Term:</td><td>precipitation data</td></tr><tr><td>No. of occurrences:</td><td>19</td></tr><tr><td>Score:</td><td>0.49</td></tr></table>	-0.7139	-0.6894	19	1	0.4945
2587	wetter	<table><tr><td>Term:</td><td>wetter</td></tr><tr><td>No. of occurrences:</td><td>19</td></tr><tr><td>Score:</td><td>0.45</td></tr></table>	-0.496	-0.5146	19	1	0.4472
1540	moisture stress	<table><tr><td>Term:</td><td>moisture stress</td></tr><tr><td>No. of occurrences:</td><td>19</td></tr><tr><td>Score:</td><td>0.41</td></tr></table>	-0.5917	-0.1333	19	1	0.4101
1083	heilongjiang province	<table><tr><td>Term:</td><td>heilongjiang province</td></tr><tr><td>No. of occurrences:</td><td>19</td></tr><tr><td>Score:</td><td>0.40</td></tr></table>	-0.7268	-0.526	19	1	0.3977
2298	species distribution	<table><tr><td>Term:</td><td>species distribution</td></tr><tr><td>No. of occurrences:</td><td>19</td></tr><tr><td>Score:</td><td>3.25</td></tr></table>	0.2223	-0.2004	19	2	3.253
2495	united nation	<table><tr><td>Term:</td><td>united nation</td></tr><tr><td>No. of occurrences:</td><td>19</td></tr><tr><td>Score:</td><td>2.92</td></tr></table>	0.4622	-0.2417	19	2	2.9197
1612	negative environmental impact	<table><tr><td>Term:</td><td>negative environmental impact</td></tr><tr><td>No. of occurrences:</td><td>19</td></tr><tr><td>Score:</td><td>1.76</td></tr></table>	0.7323	0.0094	19	2	1.7561
1279	key driver	<table><tr><td>Term:</td><td>key driver</td></tr><tr><td>No. of occurrences:</td><td>19</td></tr><tr><td>Score:</td><td>1.69</td></tr></table>	0.87	0.1076	19	2	1.6922
2389	sustainable food production	<table><tr><td>Term:</td><td>sustainable food production</td></tr><tr><td>No. of occurrences:</td><td>19</td></tr><tr><td>Score:</td><td>1.56</td></tr></table>	0.8535	0.0742	19	2	1.5618
338	climate mitigation	<table><tr><td>Term:</td><td>climate mitigation</td></tr><tr><td>No. of occurrences:</td><td>19</td></tr><tr><td>Score:</td><td>1.45</td></tr></table>	0.7455	-0.3129	19	2	1.4517
342	climate policy	<table><tr><td>Term:</td><td>climate policy</td></tr><tr><td>No. of occurrences:</td><td>19</td></tr><tr><td>Score:</td><td>1.40</td></tr></table>	0.9787	-0.298	19	2	1.3992
419	consumption pattern	<table><tr><td>Term:</td><td>consumption pattern</td></tr><tr><td>No. of occurrences:</td><td>19</td></tr><tr><td>Score:</td><td>1.34</td></tr></table>	1.2404	-0.1588	19	2	1.3418
1788	peru	<table><tr><td>Term:</td><td>peru</td></tr><tr><td>No. of occurrences:</td><td>19</td></tr><tr><td>Score:</td><td>1.34</td></tr></table>	0.5887	-0.342	19	2	1.3363
745	environmental concern	<table><tr><td>Term:</td><td>environmental concern</td></tr><tr><td>No. of occurrences:</td><td>19</td></tr><tr><td>Score:</td><td>1.30</td></tr></table>	0.8668	0.0151	19	2	1.3006
2563	water source	<table><tr><td>Term:</td><td>water source</td></tr><tr><td>No. of occurrences:</td><td>19</td></tr><tr><td>Score:</td><td>1.27</td></tr></table>	0.4239	-0.2829	19	2	1.2747
1312	land use system	<table><tr><td>Term:</td><td>land use system</td></tr><tr><td>No. of occurrences:</td><td>19</td></tr><tr><td>Score:</td><td>1.26</td></tr></table>	0.7619	-0.2133	19	2	1.2631
2404	systematic review	<table><tr><td>Term:</td><td>systematic review</td></tr><tr><td>No. of occurrences:</td><td>19</td></tr><tr><td>Score:</td><td>1.23</td></tr></table>	0.8867	-0.2873	19	2	1.2305
1136	human consumption	<table><tr><td>Term:</td><td>human consumption</td></tr><tr><td>No. of occurrences:</td><td>19</td></tr><tr><td>Score:</td><td>1.14</td></tr></table>	1.149	0.1648	19	2	1.1415
1309	land use planning	<table><tr><td>Term:</td><td>land use planning</td></tr><tr><td>No. of occurrences:</td><td>19</td></tr><tr><td>Score:</td><td>1.11</td></tr></table>	0.3012	-0.3627	19	2	1.1078
1926	proposal	<table><tr><td>Term:</td><td>proposal</td></tr><tr><td>No. of occurrences:</td><td>19</td></tr><tr><td>Score:</td><td>1.08</td></tr></table>	1.1756	-0.194	19	2	1.0792
1828	plant pathogen	<table><tr><td>Term:</td><td>plant pathogen</td></tr><tr><td>No. of occurrences:</td><td>19</td></tr><tr><td>Score:</td><td>1.07</td></tr></table>	0.6202	0.2269	19	2	1.0703
2489	typology	<table><tr><td>Term:</td><td>typology</td></tr><tr><td>No. of occurrences:</td><td>19</td></tr><tr><td>Score:</td><td>1.05</td></tr></table>	0.7451	-0.286	19	2	1.0532
2545	wastewater	<table><tr><td>Term:</td><td>wastewater</td></tr><tr><td>No. of occurrences:</td><td>19</td></tr><tr><td>Score:</td><td>0.98</td></tr></table>	1.0412	-0.0298	19	2	0.9761
210	bird	<table><tr><td>Term:</td><td>bird</td></tr><tr><td>No. of occurrences:</td><td>19</td></tr><tr><td>Score:</td><td>0.93</td></tr></table>	0.7283	-0.084	19	2	0.934
678	economic sector	<table><tr><td>Term:</td><td>economic sector</td></tr><tr><td>No. of occurrences:</td><td>19</td></tr><tr><td>Score:</td><td>0.93</td></tr></table>	0.6424	-0.4972	19	2	0.9285
1376	livestock production system	<table><tr><td>Term:</td><td>livestock production system</td></tr><tr><td>No. of occurrences:</td><td>19</td></tr><tr><td>Score:</td><td>0.87</td></tr></table>	1.1986	-0.0251	19	2	0.8661
524	cultivated land	<table><tr><td>Term:</td><td>cultivated land</td></tr><tr><td>No. of occurrences:</td><td>19</td></tr><tr><td>Score:</td><td>0.83</td></tr></table>	0.6788	-0.2283	19	2	0.8337
248	capacity building	<table><tr><td>Term:</td><td>capacity building</td></tr><tr><td>No. of occurrences:</td><td>19</td></tr><tr><td>Score:</td><td>0.80</td></tr></table>	0.9654	-0.5649	19	2	0.796
1230	invasive species	<table><tr><td>Term:</td><td>invasive species</td></tr><tr><td>No. of occurrences:</td><td>19</td></tr><tr><td>Score:</td><td>0.76</td></tr></table>	0.6942	0.0729	19	2	0.7603
1395	long term sustainability	<table><tr><td>Term:</td><td>long term sustainability</td></tr><tr><td>No. of occurrences:</td><td>19</td></tr><tr><td>Score:</td><td>0.71</td></tr></table>	0.5107	-0.3547	19	2	0.7094
1389	long term climate change	<table><tr><td>Term:</td><td>long term climate change</td></tr><tr><td>No. of occurrences:</td><td>19</td></tr><tr><td>Score:</td><td>0.68</td></tr></table>	0.0814	-0.5703	19	2	0.6755
2087	satellite data	<table><tr><td>Term:</td><td>satellite data</td></tr><tr><td>No. of occurrences:</td><td>19</td></tr><tr><td>Score:</td><td>0.62</td></tr></table>	0.0464	-0.4023	19	2	0.6183
1907	private sector	<table><tr><td>Term:</td><td>private sector</td></tr><tr><td>No. of occurrences:</td><td>19</td></tr><tr><td>Score:</td><td>0.57</td></tr></table>	0.8728	-0.2085	19	2	0.5731
771	erratic rainfall	<table><tr><td>Term:</td><td>erratic rainfall</td></tr><tr><td>No. of occurrences:</td><td>19</td></tr><tr><td>Score:</td><td>0.53</td></tr></table>	0.663	-0.5224	19	2	0.532
2070	rural household	<table><tr><td>Term:</td><td>rural household</td></tr><tr><td>No. of occurrences:</td><td>19</td></tr><tr><td>Score:</td><td>0.44</td></tr></table>	0.9618	-0.7429	19	2	0.4398
1544	molecular mechanism	<table><tr><td>Term:</td><td>molecular mechanism</td></tr><tr><td>No. of occurrences:</td><td>19</td></tr><tr><td>Score:</td><td>1.72</td></tr></table>	-0.1652	0.9423	19	3	1.717
2515	vapor pressure deficit	<table><tr><td>Term:</td><td>vapor pressure deficit</td></tr><tr><td>No. of occurrences:</td><td>19</td></tr><tr><td>Score:</td><td>1.52</td></tr></table>	-0.947	0.2597	19	3	1.5231
1652	nitrogen use efficiency	<table><tr><td>Term:</td><td>nitrogen use efficiency</td></tr><tr><td>No. of occurrences:</td><td>19</td></tr><tr><td>Score:</td><td>1.49</td></tr></table>	0.0957	0.4333	19	3	1.4943
2008	reproductive phase	<table><tr><td>Term:</td><td>reproductive phase</td></tr><tr><td>No. of occurrences:</td><td>19</td></tr><tr><td>Score:</td><td>1.01</td></tr></table>	-0.8672	0.4319	19	3	1.0144
2115	seed crop	<table><tr><td>Term:</td><td>seed crop</td></tr><tr><td>No. of occurrences:</td><td>19</td></tr><tr><td>Score:</td><td>1.00</td></tr></table>	-0.3797	0.2776	19	3	0.9989
126	assimilate	<table><tr><td>Term:</td><td>assimilate</td></tr><tr><td>No. of occurrences:</td><td>19</td></tr><tr><td>Score:</td><td>0.85</td></tr></table>	-1.0044	0.35	19	3	0.8549
2669	zinc	<table><tr><td>Term:</td><td>zinc</td></tr><tr><td>No. of occurrences:</td><td>19</td></tr><tr><td>Score:</td><td>0.82</td></tr></table>	0.4604	0.4419	19	3	0.8244
2642	yield advantage	<table><tr><td>Term:</td><td>yield advantage</td></tr><tr><td>No. of occurrences:</td><td>19</td></tr><tr><td>Score:</td><td>0.80</td></tr></table>	-0.4349	0.5734	19	3	0.796
1866	pot	<table><tr><td>Term:</td><td>pot</td></tr><tr><td>No. of occurrences:</td><td>19</td></tr><tr><td>Score:</td><td>0.68</td></tr></table>	-0.9639	0.7707	19	3	0.6789
1200	inoculation	<table><tr><td>Term:</td><td>inoculation</td></tr><tr><td>No. of occurrences:</td><td>19</td></tr><tr><td>Score:</td><td>0.55</td></tr></table>	-0.2087	0.8194	19	3	0.5516
2597	wheat plant	<table><tr><td>Term:</td><td>wheat plant</td></tr><tr><td>No. of occurrences:</td><td>19</td></tr><tr><td>Score:</td><td>0.42</td></tr></table>	-0.674	0.8549	19	3	0.4152
2394	sustainable production	<table><tr><td>Term:</td><td>sustainable production</td></tr><tr><td>No. of occurrences:</td><td>19</td></tr><tr><td>Score:</td><td>3.04</td></tr></table>	0.6986	0.3125	19	4	3.0429
980	ghg mitigation	<table><tr><td>Term:</td><td>ghg mitigation</td></tr><tr><td>No. of occurrences:</td><td>19</td></tr><tr><td>Score:</td><td>1.56</td></tr></table>	1.1119	0.241	19	4	1.5558
2193	soc concentration	<table><tr><td>Term:</td><td>soc concentration</td></tr><tr><td>No. of occurrences:</td><td>19</td></tr><tr><td>Score:</td><td>1.41</td></tr></table>	0.0526	0.551	19	4	1.4121
565	degraded land	<table><tr><td>Term:</td><td>degraded land</td></tr><tr><td>No. of occurrences:</td><td>19</td></tr><tr><td>Score:</td><td>1.32</td></tr></table>	0.9946	0.0547	19	4	1.321
1655	no3	<table><tr><td>Term:</td><td>no3</td></tr><tr><td>No. of occurrences:</td><td>19</td></tr><tr><td>Score:</td><td>1.26</td></tr></table>	0.378	0.7668	19	4	1.2634
432	conventional agriculture	<table><tr><td>Term:</td><td>conventional agriculture</td></tr><tr><td>No. of occurrences:</td><td>19</td></tr><tr><td>Score:</td><td>1.26</td></tr></table>	0.8444	0.2241	19	4	1.2588
43	aggregate	<table><tr><td>Term:</td><td>aggregate</td></tr><tr><td>No. of occurrences:</td><td>19</td></tr><tr><td>Score:</td><td>1.04</td></tr></table>	0.0923	0.3182	19	4	1.036
1190	infiltration	<table><tr><td>Term:</td><td>infiltration</td></tr><tr><td>No. of occurrences:</td><td>19</td></tr><tr><td>Score:</td><td>0.88</td></tr></table>	0.0955	-0.2324	19	4	0.8815
1785	perennial grass	<table><tr><td>Term:</td><td>perennial grass</td></tr><tr><td>No. of occurrences:</td><td>19</td></tr><tr><td>Score:</td><td>0.87</td></tr></table>	0.2077	-0.0442	19	4	0.8746
266	carbon sequestration potential	<table><tr><td>Term:</td><td>carbon sequestration potential</td></tr><tr><td>No. of occurrences:</td><td>19</td></tr><tr><td>Score:</td><td>0.86</td></tr></table>	0.2425	0.1759	19	4	0.8595
1558	mu m	<table><tr><td>Term:</td><td>mu m</td></tr><tr><td>No. of occurrences:</td><td>19</td></tr><tr><td>Score:</td><td>0.84</td></tr></table>	-0.2261	0.5588	19	4	0.8436
1873	potential increase	<table><tr><td>Term:</td><td>potential increase</td></tr><tr><td>No. of occurrences:</td><td>19</td></tr><tr><td>Score:</td><td>0.82</td></tr></table>	-0.4276	0.1081	19	4	0.8179
197	biogas production	<table><tr><td>Term:</td><td>biogas production</td></tr><tr><td>No. of occurrences:</td><td>19</td></tr><tr><td>Score:</td><td>0.80</td></tr></table>	0.8331	0.4719	19	4	0.7959
2361	substitute	<table><tr><td>Term:</td><td>substitute</td></tr><tr><td>No. of occurrences:</td><td>19</td></tr><tr><td>Score:</td><td>0.77</td></tr></table>	0.8457	-0.0279	19	4	0.767
935	g kg	<table><tr><td>Term:</td><td>g kg</td></tr><tr><td>No. of occurrences:</td><td>19</td></tr><tr><td>Score:</td><td>0.73</td></tr></table>	0.0434	0.4531	19	4	0.727
2457	total amount	<table><tr><td>Term:</td><td>total amount</td></tr><tr><td>No. of occurrences:</td><td>19</td></tr><tr><td>Score:</td><td>0.66</td></tr></table>	0.2547	0.2051	19	4	0.6583
797	extreme heat	<table><tr><td>Term:</td><td>extreme heat</td></tr><tr><td>No. of occurrences:</td><td>18</td></tr><tr><td>Score:</td><td>3.78</td></tr></table>	-0.5031	-0.2299	18	1	3.7816
1499	midwestern united state	<table><tr><td>Term:</td><td>midwestern united state</td></tr><tr><td>No. of occurrences:</td><td>18</td></tr><tr><td>Score:</td><td>1.46</td></tr></table>	-0.516	-0.3005	18	1	1.4644
1795	phenological phase	<table><tr><td>Term:</td><td>phenological phase</td></tr><tr><td>No. of occurrences:</td><td>18</td></tr><tr><td>Score:</td><td>1.44</td></tr></table>	-0.8305	-0.1664	18	1	1.4394
498	crop water productivity	<table><tr><td>Term:</td><td>crop water productivity</td></tr><tr><td>No. of occurrences:</td><td>18</td></tr><tr><td>Score:</td><td>1.42</td></tr></table>	-0.4073	-0.4833	18	1	1.4197
380	co2 increase	<table><tr><td>Term:</td><td>co2 increase</td></tr><tr><td>No. of occurrences:</td><td>18</td></tr><tr><td>Score:</td><td>1.26</td></tr></table>	-0.9767	0.0937	18	1	1.2647
1897	predictability	<table><tr><td>Term:</td><td>predictability</td></tr><tr><td>No. of occurrences:</td><td>18</td></tr><tr><td>Score:</td><td>1.15</td></tr></table>	-0.5819	-0.4571	18	1	1.1523
2317	sres scenario	<table><tr><td>Term:</td><td>sres scenario</td></tr><tr><td>No. of occurrences:</td><td>18</td></tr><tr><td>Score:</td><td>1.12</td></tr></table>	-0.4273	-0.5533	18	1	1.1203
628	drought frequency	<table><tr><td>Term:</td><td>drought frequency</td></tr><tr><td>No. of occurrences:</td><td>18</td></tr><tr><td>Score:</td><td>1.12</td></tr></table>	-0.372	-0.6379	18	1	1.1174
19	accurate estimation	<table><tr><td>Term:</td><td>accurate estimation</td></tr><tr><td>No. of occurrences:</td><td>18</td></tr><tr><td>Score:</td><td>1.03</td></tr></table>	-0.3255	-0.0301	18	1	1.0316
906	full irrigation	<table><tr><td>Term:</td><td>full irrigation</td></tr><tr><td>No. of occurrences:</td><td>18</td></tr><tr><td>Score:</td><td>0.99</td></tr></table>	-0.956	0.0751	18	1	0.9886
1161	impact model	<table><tr><td>Term:</td><td>impact model</td></tr><tr><td>No. of occurrences:</td><td>18</td></tr><tr><td>Score:</td><td>0.95</td></tr></table>	-0.6814	-0.7205	18	1	0.9493
83	amplitude	<table><tr><td>Term:</td><td>amplitude</td></tr><tr><td>No. of occurrences:</td><td>18</td></tr><tr><td>Score:</td><td>0.92</td></tr></table>	-0.5908	-0.2492	18	1	0.9239
1452	maturity date	<table><tr><td>Term:</td><td>maturity date</td></tr><tr><td>No. of occurrences:</td><td>18</td></tr><tr><td>Score:</td><td>0.86</td></tr></table>	-1.1012	-0.2495	18	1	0.8611
2180	slight increase	<table><tr><td>Term:</td><td>slight increase</td></tr><tr><td>No. of occurrences:</td><td>18</td></tr><tr><td>Score:</td><td>0.84</td></tr></table>	-0.5051	-0.1748	18	1	0.8421
2511	validity	<table><tr><td>Term:</td><td>validity</td></tr><tr><td>No. of occurrences:</td><td>18</td></tr><tr><td>Score:</td><td>0.82</td></tr></table>	-0.3782	-0.2933	18	1	0.8189
1243	irrigation efficiency	<table><tr><td>Term:</td><td>irrigation efficiency</td></tr><tr><td>No. of occurrences:</td><td>18</td></tr><tr><td>Score:</td><td>0.82</td></tr></table>	-0.0293	-0.4847	18	1	0.8155
1552	most area	<table><tr><td>Term:</td><td>most area</td></tr><tr><td>No. of occurrences:</td><td>18</td></tr><tr><td>Score:</td><td>0.80</td></tr></table>	-0.4512	-0.4626	18	1	0.8003
287	ceres	<table><tr><td>Term:</td><td>ceres</td></tr><tr><td>No. of occurrences:</td><td>18</td></tr><tr><td>Score:</td><td>0.77</td></tr></table>	-1.1081	-0.2187	18	1	0.7744
661	eastern australia	<table><tr><td>Term:</td><td>eastern australia</td></tr><tr><td>No. of occurrences:</td><td>18</td></tr><tr><td>Score:</td><td>0.71</td></tr></table>	-0.6508	-0.491	18	1	0.7119
543	daily minimum temperature	<table><tr><td>Term:</td><td>daily minimum temperature</td></tr><tr><td>No. of occurrences:</td><td>18</td></tr><tr><td>Score:</td><td>0.71</td></tr></table>	-0.9875	-0.2836	18	1	0.7067
1548	monthly precipitation	<table><tr><td>Term:</td><td>monthly precipitation</td></tr><tr><td>No. of occurrences:</td><td>18</td></tr><tr><td>Score:</td><td>0.69</td></tr></table>	-0.885	-0.6998	18	1	0.6921
290	ceres rice	<table><tr><td>Term:</td><td>ceres rice</td></tr><tr><td>No. of occurrences:</td><td>18</td></tr><tr><td>Score:</td><td>0.69</td></tr></table>	-1.0569	-0.0297	18	1	0.6882
343	climate prediction	<table><tr><td>Term:</td><td>climate prediction</td></tr><tr><td>No. of occurrences:</td><td>18</td></tr><tr><td>Score:</td><td>0.64</td></tr></table>	-0.4921	-0.6135	18	1	0.6439
795	extreme drought	<table><tr><td>Term:</td><td>extreme drought</td></tr><tr><td>No. of occurrences:</td><td>18</td></tr><tr><td>Score:</td><td>0.63</td></tr></table>	-0.1275	-0.6641	18	1	0.6314
1648	nitrogen leaching	<table><tr><td>Term:</td><td>nitrogen leaching</td></tr><tr><td>No. of occurrences:</td><td>18</td></tr><tr><td>Score:</td><td>0.63</td></tr></table>	-0.35	-0.1578	18	1	0.6299
1429	management data	<table><tr><td>Term:</td><td>management data</td></tr><tr><td>No. of occurrences:</td><td>18</td></tr><tr><td>Score:</td><td>0.62</td></tr></table>	-0.5503	-0.2397	18	1	0.6209
569	degrees c decade	<table><tr><td>Term:</td><td>degrees c decade</td></tr><tr><td>No. of occurrences:</td><td>18</td></tr><tr><td>Score:</td><td>0.62</td></tr></table>	-0.6957	-0.4668	18	1	0.6189
318	cligen	<table><tr><td>Term:</td><td>cligen</td></tr><tr><td>No. of occurrences:</td><td>18</td></tr><tr><td>Score:</td><td>0.62</td></tr></table>	-0.9152	-0.7838	18	1	0.6164
2583	western region	<table><tr><td>Term:</td><td>western region</td></tr><tr><td>No. of occurrences:</td><td>18</td></tr><tr><td>Score:</td><td>0.61</td></tr></table>	-0.4695	-0.3964	18	1	0.6147
2269	south china	<table><tr><td>Term:</td><td>south china</td></tr><tr><td>No. of occurrences:</td><td>18</td></tr><tr><td>Score:</td><td>0.59</td></tr></table>	-0.2505	-0.1631	18	1	0.5909
1698	observed value	<table><tr><td>Term:</td><td>observed value</td></tr><tr><td>No. of occurrences:</td><td>18</td></tr><tr><td>Score:</td><td>0.49</td></tr></table>	-0.9419	-0.1747	18	1	0.4906
1255	irrigation water demand	<table><tr><td>Term:</td><td>irrigation water demand</td></tr><tr><td>No. of occurrences:</td><td>18</td></tr><tr><td>Score:</td><td>0.49</td></tr></table>	-0.6417	-0.6312	18	1	0.4854
1458	mean air temperature	<table><tr><td>Term:</td><td>mean air temperature</td></tr><tr><td>No. of occurrences:</td><td>18</td></tr><tr><td>Score:</td><td>0.47</td></tr></table>	-0.8567	-0.2675	18	1	0.4736
2353	study location	<table><tr><td>Term:</td><td>study location</td></tr><tr><td>No. of occurrences:</td><td>18</td></tr><tr><td>Score:</td><td>0.45</td></tr></table>	-0.9749	-0.4573	18	1	0.4513
540	daily maximum	<table><tr><td>Term:</td><td>daily maximum</td></tr><tr><td>No. of occurrences:</td><td>18</td></tr><tr><td>Score:</td><td>0.40</td></tr></table>	-0.9933	-0.3115	18	1	0.4013
1251	irrigation scheduling	<table><tr><td>Term:</td><td>irrigation scheduling</td></tr><tr><td>No. of occurrences:</td><td>18</td></tr><tr><td>Score:</td><td>0.38</td></tr></table>	-0.7556	-0.4306	18	1	0.3833
1656	non climatic factor	<table><tr><td>Term:</td><td>non climatic factor</td></tr><tr><td>No. of occurrences:</td><td>18</td></tr><tr><td>Score:</td><td>0.30</td></tr></table>	-0.0887	-0.5513	18	1	0.3001
2267	sorghum yield	<table><tr><td>Term:</td><td>sorghum yield</td></tr><tr><td>No. of occurrences:</td><td>18</td></tr><tr><td>Score:</td><td>0.28</td></tr></table>	-0.905	-0.3518	18	1	0.2838
2010	research agenda	<table><tr><td>Term:</td><td>research agenda</td></tr><tr><td>No. of occurrences:</td><td>18</td></tr><tr><td>Score:</td><td>2.87</td></tr></table>	0.596	-0.0211	18	2	2.8692
1535	modern agriculture	<table><tr><td>Term:</td><td>modern agriculture</td></tr><tr><td>No. of occurrences:</td><td>18</td></tr><tr><td>Score:</td><td>1.40</td></tr></table>	0.6085	0.4633	18	2	1.395
1075	health benefit	<table><tr><td>Term:</td><td>health benefit</td></tr><tr><td>No. of occurrences:</td><td>18</td></tr><tr><td>Score:</td><td>1.38</td></tr></table>	0.8106	0.2371	18	2	1.3822
2013	research priority	<table><tr><td>Term:</td><td>research priority</td></tr><tr><td>No. of occurrences:</td><td>18</td></tr><tr><td>Score:</td><td>1.22</td></tr></table>	0.6572	-0.3438	18	2	1.2201
420	contaminant	<table><tr><td>Term:</td><td>contaminant</td></tr><tr><td>No. of occurrences:</td><td>18</td></tr><tr><td>Score:</td><td>1.22</td></tr></table>	0.606	0.1344	18	2	1.2152
1960	rapid change	<table><tr><td>Term:</td><td>rapid change</td></tr><tr><td>No. of occurrences:</td><td>18</td></tr><tr><td>Score:</td><td>1.12</td></tr></table>	0.6194	-0.1938	18	2	1.1236
1384	local person	<table><tr><td>Term:</td><td>local person</td></tr><tr><td>No. of occurrences:</td><td>18</td></tr><tr><td>Score:</td><td>1.10</td></tr></table>	0.8	-0.6073	18	2	1.0989
517	csa	<table><tr><td>Term:</td><td>csa</td></tr><tr><td>No. of occurrences:</td><td>18</td></tr><tr><td>Score:</td><td>1.09</td></tr></table>	0.8143	-0.2695	18	2	1.0943
65	agroecology	<table><tr><td>Term:</td><td>agroecology</td></tr><tr><td>No. of occurrences:</td><td>18</td></tr><tr><td>Score:</td><td>1.08</td></tr></table>	0.515	-0.2476	18	2	1.0772
1565	multiple benefit	<table><tr><td>Term:</td><td>multiple benefit</td></tr><tr><td>No. of occurrences:</td><td>18</td></tr><tr><td>Score:</td><td>1.05</td></tr></table>	0.7774	-0.249	18	2	1.0534
1919	proliferation	<table><tr><td>Term:</td><td>proliferation</td></tr><tr><td>No. of occurrences:</td><td>18</td></tr><tr><td>Score:</td><td>1.04</td></tr></table>	0.4891	0.3005	18	2	1.0402
983	glacier	<table><tr><td>Term:</td><td>glacier</td></tr><tr><td>No. of occurrences:</td><td>18</td></tr><tr><td>Score:</td><td>1.01</td></tr></table>	0.4381	-0.4832	18	2	1.0068
2299	species diversity	<table><tr><td>Term:</td><td>species diversity</td></tr><tr><td>No. of occurrences:</td><td>18</td></tr><tr><td>Score:</td><td>1.00</td></tr></table>	0.6907	0.2789	18	2	0.995
782	evidence base	<table><tr><td>Term:</td><td>evidence base</td></tr><tr><td>No. of occurrences:</td><td>18</td></tr><tr><td>Score:</td><td>0.97</td></tr></table>	1.1129	-0.3043	18	2	0.9671
929	future prospect	<table><tr><td>Term:</td><td>future prospect</td></tr><tr><td>No. of occurrences:</td><td>18</td></tr><tr><td>Score:</td><td>0.96</td></tr></table>	0.4234	0.0264	18	2	0.9602
2666	zambia	<table><tr><td>Term:</td><td>zambia</td></tr><tr><td>No. of occurrences:</td><td>18</td></tr><tr><td>Score:</td><td>0.92</td></tr></table>	0.5063	-0.4426	18	2	0.9166
1709	oil price	<table><tr><td>Term:</td><td>oil price</td></tr><tr><td>No. of occurrences:</td><td>18</td></tr><tr><td>Score:</td><td>0.89</td></tr></table>	1.25	0.0581	18	2	0.8904
2357	subsistence	<table><tr><td>Term:</td><td>subsistence</td></tr><tr><td>No. of occurrences:</td><td>18</td></tr><tr><td>Score:</td><td>0.85</td></tr></table>	0.7275	-0.3321	18	2	0.8507
2393	sustainable manner	<table><tr><td>Term:</td><td>sustainable manner</td></tr><tr><td>No. of occurrences:</td><td>18</td></tr><tr><td>Score:</td><td>0.83</td></tr></table>	0.9435	-0.0707	18	2	0.8339
812	farm type	<table><tr><td>Term:</td><td>farm type</td></tr><tr><td>No. of occurrences:</td><td>18</td></tr><tr><td>Score:</td><td>0.83</td></tr></table>	0.5503	-0.2445	18	2	0.8258
2555	water pollution	<table><tr><td>Term:</td><td>water pollution</td></tr><tr><td>No. of occurrences:</td><td>18</td></tr><tr><td>Score:</td><td>0.79</td></tr></table>	0.785	-0.0412	18	2	0.7931
2093	scientific evidence	<table><tr><td>Term:</td><td>scientific evidence</td></tr><tr><td>No. of occurrences:</td><td>18</td></tr><tr><td>Score:</td><td>0.74</td></tr></table>	0.5326	-0.3924	18	2	0.7413
120	argument	<table><tr><td>Term:</td><td>argument</td></tr><tr><td>No. of occurrences:</td><td>18</td></tr><tr><td>Score:</td><td>0.71</td></tr></table>	0.8154	0.1031	18	2	0.7115
1619	new crop	<table><tr><td>Term:</td><td>new crop</td></tr><tr><td>No. of occurrences:</td><td>18</td></tr><tr><td>Score:</td><td>0.71</td></tr></table>	0.7728	0.154	18	2	0.7112
199	biological diversity	<table><tr><td>Term:</td><td>biological diversity</td></tr><tr><td>No. of occurrences:</td><td>18</td></tr><tr><td>Score:</td><td>0.71</td></tr></table>	0.9931	-0.1356	18	2	0.7108
1770	participatory approach	<table><tr><td>Term:</td><td>participatory approach</td></tr><tr><td>No. of occurrences:</td><td>18</td></tr><tr><td>Score:</td><td>0.68</td></tr></table>	0.7604	-0.4428	18	2	0.6753
1947	race	<table><tr><td>Term:</td><td>race</td></tr><tr><td>No. of occurrences:</td><td>18</td></tr><tr><td>Score:</td><td>0.62</td></tr></table>	0.3208	0.271	18	2	0.6223
672	economic activity	<table><tr><td>Term:</td><td>economic activity</td></tr><tr><td>No. of occurrences:</td><td>18</td></tr><tr><td>Score:</td><td>0.61</td></tr></table>	0.9205	-0.4543	18	2	0.6102
824	feed production	<table><tr><td>Term:</td><td>feed production</td></tr><tr><td>No. of occurrences:</td><td>18</td></tr><tr><td>Score:</td><td>0.51</td></tr></table>	1.3358	0.1594	18	2	0.5121
147	avoidance	<table><tr><td>Term:</td><td>avoidance</td></tr><tr><td>No. of occurrences:</td><td>18</td></tr><tr><td>Score:</td><td>1.57</td></tr></table>	-0.0117	0.6521	18	3	1.5736
382	co2 treatment	<table><tr><td>Term:</td><td>co2 treatment</td></tr><tr><td>No. of occurrences:</td><td>18</td></tr><tr><td>Score:</td><td>1.39</td></tr></table>	-0.9252	0.7425	18	3	1.3932
2065	rue	<table><tr><td>Term:</td><td>rue</td></tr><tr><td>No. of occurrences:</td><td>18</td></tr><tr><td>Score:</td><td>1.35</td></tr></table>	-0.9911	0.2303	18	3	1.3544
1542	molecular breeding	<table><tr><td>Term:</td><td>molecular breeding</td></tr><tr><td>No. of occurrences:</td><td>18</td></tr><tr><td>Score:</td><td>1.35</td></tr></table>	0.18	0.8846	18	3	1.3502
2558	water relation	<table><tr><td>Term:</td><td>water relation</td></tr><tr><td>No. of occurrences:</td><td>18</td></tr><tr><td>Score:</td><td>1.21</td></tr></table>	-0.7231	0.4202	18	3	1.2109
462	crop breeding	<table><tr><td>Term:</td><td>crop breeding</td></tr><tr><td>No. of occurrences:</td><td>18</td></tr><tr><td>Score:</td><td>1.18</td></tr></table>	0.2232	0.4043	18	3	1.175
834	field capacity	<table><tr><td>Term:</td><td>field capacity</td></tr><tr><td>No. of occurrences:</td><td>18</td></tr><tr><td>Score:</td><td>1.07</td></tr></table>	-0.7826	0.5396	18	3	1.0715
2531	vital role	<table><tr><td>Term:</td><td>vital role</td></tr><tr><td>No. of occurrences:</td><td>18</td></tr><tr><td>Score:</td><td>0.96</td></tr></table>	0.0326	0.0008	18	3	0.9642
1831	plant physiology	<table><tr><td>Term:</td><td>plant physiology</td></tr><tr><td>No. of occurrences:</td><td>18</td></tr><tr><td>Score:</td><td>0.95</td></tr></table>	-0.2551	0.6735	18	3	0.9497
2525	vegetative stage	<table><tr><td>Term:</td><td>vegetative stage</td></tr><tr><td>No. of occurrences:</td><td>18</td></tr><tr><td>Score:</td><td>0.77</td></tr></table>	-0.9469	0.4049	18	3	0.7654
2304	spikelet	<table><tr><td>Term:</td><td>spikelet</td></tr><tr><td>No. of occurrences:</td><td>18</td></tr><tr><td>Score:</td><td>0.71</td></tr></table>	-1.1388	0.5869	18	3	0.7111
394	common bean	<table><tr><td>Term:</td><td>common bean</td></tr><tr><td>No. of occurrences:</td><td>18</td></tr><tr><td>Score:</td><td>0.65</td></tr></table>	-0.2298	0.5563	18	3	0.6494
1586	n supply	<table><tr><td>Term:</td><td>n supply</td></tr><tr><td>No. of occurrences:</td><td>18</td></tr><tr><td>Score:</td><td>0.58</td></tr></table>	-0.6714	0.4739	18	3	0.5752
1254	irrigation treatment	<table><tr><td>Term:</td><td>irrigation treatment</td></tr><tr><td>No. of occurrences:</td><td>18</td></tr><tr><td>Score:</td><td>0.50</td></tr></table>	-1	0.3677	18	3	0.4958
1737	otc	<table><tr><td>Term:</td><td>otc</td></tr><tr><td>No. of occurrences:</td><td>18</td></tr><tr><td>Score:</td><td>0.45</td></tr></table>	-1.0249	0.5911	18	3	0.4512
596	digestibility	<table><tr><td>Term:</td><td>digestibility</td></tr><tr><td>No. of occurrences:</td><td>18</td></tr><tr><td>Score:</td><td>0.29</td></tr></table>	0.2557	0.4864	18	3	0.2946
2412	technical potential	<table><tr><td>Term:</td><td>technical potential</td></tr><tr><td>No. of occurrences:</td><td>18</td></tr><tr><td>Score:</td><td>2.11</td></tr></table>	0.9025	0.1072	18	4	2.1102
1093	high potential	<table><tr><td>Term:</td><td>high potential</td></tr><tr><td>No. of occurrences:</td><td>18</td></tr><tr><td>Score:</td><td>1.93</td></tr></table>	0.3479	0.3959	18	4	1.931
2460	total ghg emission	<table><tr><td>Term:</td><td>total ghg emission</td></tr><tr><td>No. of occurrences:</td><td>18</td></tr><tr><td>Score:</td><td>1.84</td></tr></table>	1.0404	0.4975	18	4	1.8388
2197	soc pool	<table><tr><td>Term:</td><td>soc pool</td></tr><tr><td>No. of occurrences:</td><td>18</td></tr><tr><td>Score:</td><td>1.70</td></tr></table>	0.3208	0.5441	18	4	1.7001
1747	ozone depletion	<table><tr><td>Term:</td><td>ozone depletion</td></tr><tr><td>No. of occurrences:</td><td>18</td></tr><tr><td>Score:</td><td>1.67</td></tr></table>	1.1006	0.546	18	4	1.6747
1167	important strategy	<table><tr><td>Term:</td><td>important strategy</td></tr><tr><td>No. of occurrences:</td><td>18</td></tr><tr><td>Score:</td><td>1.28</td></tr></table>	0.6	0.4565	18	4	1.2838
1444	marine eutrophication	<table><tr><td>Term:</td><td>marine eutrophication</td></tr><tr><td>No. of occurrences:</td><td>18</td></tr><tr><td>Score:</td><td>1.26</td></tr></table>	1.2324	0.5719	18	4	1.2608
1158	igp	<table><tr><td>Term:</td><td>igp</td></tr><tr><td>No. of occurrences:</td><td>18</td></tr><tr><td>Score:</td><td>1.21</td></tr></table>	0.0438	-0.0717	18	4	1.2108
2262	solar energy	<table><tr><td>Term:</td><td>solar energy</td></tr><tr><td>No. of occurrences:</td><td>18</td></tr><tr><td>Score:</td><td>1.12</td></tr></table>	0.7232	0.331	18	4	1.1216
203	biomass crop	<table><tr><td>Term:</td><td>biomass crop</td></tr><tr><td>No. of occurrences:</td><td>18</td></tr><tr><td>Score:</td><td>1.10</td></tr></table>	0.5738	0.433	18	4	1.0976
2440	tier	<table><tr><td>Term:</td><td>tier</td></tr><tr><td>No. of occurrences:</td><td>18</td></tr><tr><td>Score:</td><td>1.06</td></tr></table>	0.3329	0.1546	18	4	1.0571
1708	oil palm	<table><tr><td>Term:</td><td>oil palm</td></tr><tr><td>No. of occurrences:</td><td>18</td></tr><tr><td>Score:</td><td>1.02</td></tr></table>	0.4884	-0.0154	18	4	1.0205
1434	manure application	<table><tr><td>Term:</td><td>manure application</td></tr><tr><td>No. of occurrences:</td><td>18</td></tr><tr><td>Score:</td><td>0.84</td></tr></table>	0.0624	0.5	18	4	0.8397
1037	green manure	<table><tr><td>Term:</td><td>green manure</td></tr><tr><td>No. of occurrences:</td><td>18</td></tr><tr><td>Score:</td><td>0.69</td></tr></table>	0.0634	0.3797	18	4	0.6923
2194	soc content	<table><tr><td>Term:</td><td>soc content</td></tr><tr><td>No. of occurrences:</td><td>18</td></tr><tr><td>Score:</td><td>0.64</td></tr></table>	-0.0688	0.4017	18	4	0.6438
272	catch crop	<table><tr><td>Term:</td><td>catch crop</td></tr><tr><td>No. of occurrences:</td><td>18</td></tr><tr><td>Score:</td><td>0.58</td></tr></table>	-0.2784	0.3388	18	4	0.5836
2048	rice wheat system	<table><tr><td>Term:</td><td>rice wheat system</td></tr><tr><td>No. of occurrences:</td><td>18</td></tr><tr><td>Score:</td><td>0.56</td></tr></table>	-0.2783	0.1844	18	4	0.5642
426	control plot	<table><tr><td>Term:</td><td>control plot</td></tr><tr><td>No. of occurrences:</td><td>18</td></tr><tr><td>Score:</td><td>0.51</td></tr></table>	-0.198	0.2617	18	4	0.5101
1995	relative impact	<table><tr><td>Term:</td><td>relative impact</td></tr><tr><td>No. of occurrences:</td><td>17</td></tr><tr><td>Score:</td><td>1.33</td></tr></table>	-0.3284	-0.585	17	1	1.3303
1059	growth cycle	<table><tr><td>Term:</td><td>growth cycle</td></tr><tr><td>No. of occurrences:</td><td>17</td></tr><tr><td>Score:</td><td>1.21</td></tr></table>	-0.7037	-0.2875	17	1	1.2055
159	baseline yield	<table><tr><td>Term:</td><td>baseline yield</td></tr><tr><td>No. of occurrences:</td><td>17</td></tr><tr><td>Score:</td><td>1.15</td></tr></table>	-0.9197	-0.3752	17	1	1.1467
920	future crop yield	<table><tr><td>Term:</td><td>future crop yield</td></tr><tr><td>No. of occurrences:</td><td>17</td></tr><tr><td>Score:</td><td>1.10</td></tr></table>	-0.6007	-0.3327	17	1	1.0952
358	climatic parameter	<table><tr><td>Term:</td><td>climatic parameter</td></tr><tr><td>No. of occurrences:</td><td>17</td></tr><tr><td>Score:</td><td>1.07</td></tr></table>	-0.8809	-0.058	17	1	1.0715
626	drought effect	<table><tr><td>Term:</td><td>drought effect</td></tr><tr><td>No. of occurrences:</td><td>17</td></tr><tr><td>Score:</td><td>1.06</td></tr></table>	-0.4571	-0.1125	17	1	1.0631
2556	water quantity	<table><tr><td>Term:</td><td>water quantity</td></tr><tr><td>No. of occurrences:</td><td>17</td></tr><tr><td>Score:</td><td>1.01</td></tr></table>	0.2717	-0.458	17	1	1.0065
2114	sediment yield	<table><tr><td>Term:</td><td>sediment yield</td></tr><tr><td>No. of occurrences:</td><td>17</td></tr><tr><td>Score:</td><td>0.96</td></tr></table>	-0.2851	-0.5161	17	1	0.9606
144	average rate	<table><tr><td>Term:</td><td>average rate</td></tr><tr><td>No. of occurrences:</td><td>17</td></tr><tr><td>Score:</td><td>0.91</td></tr></table>	-0.1283	-0.1828	17	1	0.9101
149	b1 scenario	<table><tr><td>Term:</td><td>b1 scenario</td></tr><tr><td>No. of occurrences:</td><td>17</td></tr><tr><td>Score:</td><td>0.91</td></tr></table>	-0.7615	-0.6158	17	1	0.9079
2382	surface air temperature	<table><tr><td>Term:</td><td>surface air temperature</td></tr><tr><td>No. of occurrences:</td><td>17</td></tr><tr><td>Score:</td><td>0.90</td></tr></table>	-0.3765	-0.3855	17	1	0.904
2171	simulation analysis	<table><tr><td>Term:</td><td>simulation analysis</td></tr><tr><td>No. of occurrences:</td><td>17</td></tr><tr><td>Score:</td><td>0.89</td></tr></table>	-0.8137	0.0204	17	1	0.8919
2497	upward trend	<table><tr><td>Term:</td><td>upward trend</td></tr><tr><td>No. of occurrences:</td><td>17</td></tr><tr><td>Score:</td><td>0.83</td></tr></table>	-0.4171	-0.4337	17	1	0.8328
350	climate simulation	<table><tr><td>Term:</td><td>climate simulation</td></tr><tr><td>No. of occurrences:</td><td>17</td></tr><tr><td>Score:</td><td>0.83</td></tr></table>	-0.7697	-0.5579	17	1	0.8321
1741	overall result	<table><tr><td>Term:</td><td>overall result</td></tr><tr><td>No. of occurrences:</td><td>17</td></tr><tr><td>Score:</td><td>0.81</td></tr></table>	-0.2807	-0.4354	17	1	0.8131
2289	spatial difference	<table><tr><td>Term:</td><td>spatial difference</td></tr><tr><td>No. of occurrences:</td><td>17</td></tr><tr><td>Score:</td><td>0.78</td></tr></table>	-0.471	-0.5163	17	1	0.7794
1364	little change	<table><tr><td>Term:</td><td>little change</td></tr><tr><td>No. of occurrences:</td><td>17</td></tr><tr><td>Score:</td><td>0.76</td></tr></table>	-0.6261	-0.0435	17	1	0.7551
571	degrees c rise	<table><tr><td>Term:</td><td>degrees c rise</td></tr><tr><td>No. of occurrences:</td><td>17</td></tr><tr><td>Score:</td><td>0.75</td></tr></table>	-0.8568	-0.2932	17	1	0.7548
1888	preci	<table><tr><td>Term:</td><td>preci</td></tr><tr><td>No. of occurrences:</td><td>17</td></tr><tr><td>Score:</td><td>0.69</td></tr></table>	-0.9574	-0.3682	17	1	0.6892
289	ceres maize model	<table><tr><td>Term:</td><td>ceres maize model</td></tr><tr><td>No. of occurrences:</td><td>17</td></tr><tr><td>Score:</td><td>0.66</td></tr></table>	-1.1715	-0.3409	17	1	0.6604
2584	wet day	<table><tr><td>Term:</td><td>wet day</td></tr><tr><td>No. of occurrences:</td><td>17</td></tr><tr><td>Score:</td><td>0.64</td></tr></table>	-0.7716	-0.6276	17	1	0.6431
2231	soil moisture deficit	<table><tr><td>Term:</td><td>soil moisture deficit</td></tr><tr><td>No. of occurrences:</td><td>17</td></tr><tr><td>Score:</td><td>0.64</td></tr></table>	-0.5879	-0.0303	17	1	0.6424
1742	overestimation	<table><tr><td>Term:</td><td>overestimation</td></tr><tr><td>No. of occurrences:</td><td>17</td></tr><tr><td>Score:</td><td>0.64</td></tr></table>	-0.6999	-0.0337	17	1	0.6418
386	cold stress	<table><tr><td>Term:</td><td>cold stress</td></tr><tr><td>No. of occurrences:</td><td>17</td></tr><tr><td>Score:</td><td>0.64</td></tr></table>	-0.7226	-0.0632	17	1	0.6404
1455	maximum value	<table><tr><td>Term:</td><td>maximum value</td></tr><tr><td>No. of occurrences:</td><td>17</td></tr><tr><td>Score:</td><td>0.59</td></tr></table>	-0.7134	0.125	17	1	0.5887
1862	positive response	<table><tr><td>Term:</td><td>positive response</td></tr><tr><td>No. of occurrences:</td><td>17</td></tr><tr><td>Score:</td><td>0.56</td></tr></table>	-1.0117	0.012	17	1	0.5568
545	daily rainfall	<table><tr><td>Term:</td><td>daily rainfall</td></tr><tr><td>No. of occurrences:</td><td>17</td></tr><tr><td>Score:</td><td>0.53</td></tr></table>	-0.6828	-0.5306	17	1	0.5298
1197	inner mongolia	<table><tr><td>Term:</td><td>inner mongolia</td></tr><tr><td>No. of occurrences:</td><td>17</td></tr><tr><td>Score:</td><td>0.53</td></tr></table>	-0.5185	-0.519	17	1	0.5261
2172	simulation experiment	<table><tr><td>Term:</td><td>simulation experiment</td></tr><tr><td>No. of occurrences:</td><td>17</td></tr><tr><td>Score:</td><td>0.50</td></tr></table>	-0.7925	-0.3416	17	1	0.5043
447	cotton yield	<table><tr><td>Term:</td><td>cotton yield</td></tr><tr><td>No. of occurrences:</td><td>17</td></tr><tr><td>Score:</td><td>0.49</td></tr></table>	-0.8179	-0.2347	17	1	0.4915
519	csm	<table><tr><td>Term:</td><td>csm</td></tr><tr><td>No. of occurrences:</td><td>17</td></tr><tr><td>Score:</td><td>0.47</td></tr></table>	-1.1461	-0.1257	17	1	0.4737
1460	mean annual temperature	<table><tr><td>Term:</td><td>mean annual temperature</td></tr><tr><td>No. of occurrences:</td><td>17</td></tr><tr><td>Score:</td><td>0.45</td></tr></table>	-0.4503	-0.2757	17	1	0.4542
1358	linear regression model	<table><tr><td>Term:</td><td>linear regression model</td></tr><tr><td>No. of occurrences:</td><td>17</td></tr><tr><td>Score:</td><td>0.45</td></tr></table>	-0.5362	-0.5624	17	1	0.4494
1263	jilin	<table><tr><td>Term:</td><td>jilin</td></tr><tr><td>No. of occurrences:</td><td>17</td></tr><tr><td>Score:</td><td>0.41</td></tr></table>	-0.7313	-0.5901	17	1	0.4072
1401	low rainfall	<table><tr><td>Term:</td><td>low rainfall</td></tr><tr><td>No. of occurrences:</td><td>17</td></tr><tr><td>Score:</td><td>0.39</td></tr></table>	-0.5036	-0.0031	17	1	0.394
1480	meteorological factor	<table><tr><td>Term:</td><td>meteorological factor</td></tr><tr><td>No. of occurrences:</td><td>17</td></tr><tr><td>Score:</td><td>0.36</td></tr></table>	-0.5355	-0.3009	17	1	0.3597
107	appropriate adaptation strategy	<table><tr><td>Term:</td><td>appropriate adaptation strategy</td></tr><tr><td>No. of occurrences:</td><td>17</td></tr><tr><td>Score:</td><td>0.32</td></tr></table>	-0.131	-0.5458	17	1	0.3229
2301	spei	<table><tr><td>Term:</td><td>spei</td></tr><tr><td>No. of occurrences:</td><td>17</td></tr><tr><td>Score:</td><td>0.30</td></tr></table>	-0.7301	-0.7124	17	1	0.3039
1854	pollination service	<table><tr><td>Term:</td><td>pollination service</td></tr><tr><td>No. of occurrences:</td><td>17</td></tr><tr><td>Score:</td><td>3.25</td></tr></table>	0.8357	-0.0576	17	2	3.2506
1486	metric ton	<table><tr><td>Term:</td><td>metric ton</td></tr><tr><td>No. of occurrences:</td><td>17</td></tr><tr><td>Score:</td><td>2.87</td></tr></table>	0.5619	-0.0159	17	2	2.8745
606	dispersal	<table><tr><td>Term:</td><td>dispersal</td></tr><tr><td>No. of occurrences:</td><td>17</td></tr><tr><td>Score:</td><td>2.33</td></tr></table>	0.3156	0.1172	17	2	2.332
485	crop pest	<table><tr><td>Term:</td><td>crop pest</td></tr><tr><td>No. of occurrences:</td><td>17</td></tr><tr><td>Score:</td><td>1.52</td></tr></table>	0.528	-0.0876	17	2	1.5187
2150	significant contribution	<table><tr><td>Term:</td><td>significant contribution</td></tr><tr><td>No. of occurrences:</td><td>17</td></tr><tr><td>Score:</td><td>1.51</td></tr></table>	0.7338	-0.096	17	2	1.5059
2414	technological innovation	<table><tr><td>Term:</td><td>technological innovation</td></tr><tr><td>No. of occurrences:</td><td>17</td></tr><tr><td>Score:</td><td>1.45</td></tr></table>	0.4221	-0.1017	17	2	1.4527
676	economic incentive	<table><tr><td>Term:</td><td>economic incentive</td></tr><tr><td>No. of occurrences:</td><td>17</td></tr><tr><td>Score:</td><td>1.43</td></tr></table>	0.5053	-0.0762	17	2	1.4322
2484	tropical country	<table><tr><td>Term:</td><td>tropical country</td></tr><tr><td>No. of occurrences:</td><td>17</td></tr><tr><td>Score:</td><td>1.35</td></tr></table>	0.7212	0.0941	17	2	1.3467
1141	human nutrition	<table><tr><td>Term:</td><td>human nutrition</td></tr><tr><td>No. of occurrences:</td><td>17</td></tr><tr><td>Score:</td><td>1.29</td></tr></table>	0.7795	0.2597	17	2	1.2854
423	continental scale	<table><tr><td>Term:</td><td>continental scale</td></tr><tr><td>No. of occurrences:</td><td>17</td></tr><tr><td>Score:</td><td>1.24</td></tr></table>	0.2149	-0.4383	17	2	1.2363
876	food security challenge	<table><tr><td>Term:</td><td>food security challenge</td></tr><tr><td>No. of occurrences:</td><td>17</td></tr><tr><td>Score:</td><td>1.17</td></tr></table>	0.7048	-0.2428	17	2	1.1734
867	food insecure	<table><tr><td>Term:</td><td>food insecure</td></tr><tr><td>No. of occurrences:</td><td>17</td></tr><tr><td>Score:</td><td>0.99</td></tr></table>	0.8393	-0.3704	17	2	0.9852
923	future generation	<table><tr><td>Term:</td><td>future generation</td></tr><tr><td>No. of occurrences:</td><td>17</td></tr><tr><td>Score:</td><td>0.96</td></tr></table>	0.6664	-0.0055	17	2	0.9599
657	early warning system	<table><tr><td>Term:</td><td>early warning system</td></tr><tr><td>No. of occurrences:</td><td>17</td></tr><tr><td>Score:</td><td>0.94</td></tr></table>	0.3097	-0.5722	17	2	0.9427
1398	low cost	<table><tr><td>Term:</td><td>low cost</td></tr><tr><td>No. of occurrences:</td><td>17</td></tr><tr><td>Score:</td><td>0.93</td></tr></table>	0.3767	-0.1357	17	2	0.928
1985	reforestation	<table><tr><td>Term:</td><td>reforestation</td></tr><tr><td>No. of occurrences:</td><td>17</td></tr><tr><td>Score:</td><td>0.91</td></tr></table>	0.5919	-0.3297	17	2	0.9102
580	demography	<table><tr><td>Term:</td><td>demography</td></tr><tr><td>No. of occurrences:</td><td>17</td></tr><tr><td>Score:</td><td>0.88</td></tr></table>	0.5832	-0.3009	17	2	0.8813
1765	parasite	<table><tr><td>Term:</td><td>parasite</td></tr><tr><td>No. of occurrences:</td><td>17</td></tr><tr><td>Score:</td><td>0.86</td></tr></table>	0.8802	0.0739	17	2	0.8586
2538	vulnerable area	<table><tr><td>Term:</td><td>vulnerable area</td></tr><tr><td>No. of occurrences:</td><td>17</td></tr><tr><td>Score:</td><td>0.82</td></tr></table>	0.3003	-0.417	17	2	0.8206
337	climate information	<table><tr><td>Term:</td><td>climate information</td></tr><tr><td>No. of occurrences:</td><td>17</td></tr><tr><td>Score:</td><td>0.79</td></tr></table>	0.259	-0.645	17	2	0.7943
2072	rural population	<table><tr><td>Term:</td><td>rural population</td></tr><tr><td>No. of occurrences:</td><td>17</td></tr><tr><td>Score:</td><td>0.78</td></tr></table>	0.7521	-0.4082	17	2	0.7817
1903	primary data	<table><tr><td>Term:</td><td>primary data</td></tr><tr><td>No. of occurrences:</td><td>17</td></tr><tr><td>Score:</td><td>0.76</td></tr></table>	0.9306	-0.337	17	2	0.7578
1493	micronutrient	<table><tr><td>Term:</td><td>micronutrient</td></tr><tr><td>No. of occurrences:</td><td>17</td></tr><tr><td>Score:</td><td>0.70</td></tr></table>	0.6286	0.2399	17	2	0.6976
2076	sale	<table><tr><td>Term:</td><td>sale</td></tr><tr><td>No. of occurrences:</td><td>17</td></tr><tr><td>Score:</td><td>0.67</td></tr></table>	0.7734	-0.2854	17	2	0.667
2094	scientific knowledge	<table><tr><td>Term:</td><td>scientific knowledge</td></tr><tr><td>No. of occurrences:</td><td>17</td></tr><tr><td>Score:</td><td>0.64</td></tr></table>	0.5667	0.0236	17	2	0.638
241	cameroon	<table><tr><td>Term:</td><td>cameroon</td></tr><tr><td>No. of occurrences:</td><td>17</td></tr><tr><td>Score:</td><td>0.56</td></tr></table>	-0.05	-0.5462	17	2	0.564
38	adult	<table><tr><td>Term:</td><td>adult</td></tr><tr><td>No. of occurrences:</td><td>17</td></tr><tr><td>Score:</td><td>0.56</td></tr></table>	0.6358	-0.0955	17	2	0.5634
1327	law	<table><tr><td>Term:</td><td>law</td></tr><tr><td>No. of occurrences:</td><td>17</td></tr><tr><td>Score:</td><td>0.52</td></tr></table>	1.1177	-0.1462	17	2	0.5178
1686	nutrient uptake	<table><tr><td>Term:</td><td>nutrient uptake</td></tr><tr><td>No. of occurrences:</td><td>17</td></tr><tr><td>Score:</td><td>1.83</td></tr></table>	-0.1516	0.6572	17	3	1.8335
271	cascade	<table><tr><td>Term:</td><td>cascade</td></tr><tr><td>No. of occurrences:</td><td>17</td></tr><tr><td>Score:</td><td>1.66</td></tr></table>	0.1145	0.5781	17	3	1.6551
874	food quality	<table><tr><td>Term:</td><td>food quality</td></tr><tr><td>No. of occurrences:</td><td>17</td></tr><tr><td>Score:</td><td>1.58</td></tr></table>	0.1321	0.3754	17	3	1.5843
1227	introgression	<table><tr><td>Term:</td><td>introgression</td></tr><tr><td>No. of occurrences:</td><td>17</td></tr><tr><td>Score:</td><td>1.33</td></tr></table>	-0.0352	0.9023	17	3	1.3338
1084	herbivore	<table><tr><td>Term:</td><td>herbivore</td></tr><tr><td>No. of occurrences:</td><td>17</td></tr><tr><td>Score:</td><td>1.22</td></tr></table>	0.1036	0.6204	17	3	1.2215
2536	vpd	<table><tr><td>Term:</td><td>vpd</td></tr><tr><td>No. of occurrences:</td><td>17</td></tr><tr><td>Score:</td><td>1.08</td></tr></table>	-1.043	0.2621	17	3	1.0831
1360	lipid	<table><tr><td>Term:</td><td>lipid</td></tr><tr><td>No. of occurrences:</td><td>17</td></tr><tr><td>Score:</td><td>1.08</td></tr></table>	0.6815	0.6254	17	3	1.0807
1194	inhibition	<table><tr><td>Term:</td><td>inhibition</td></tr><tr><td>No. of occurrences:</td><td>17</td></tr><tr><td>Score:</td><td>0.98</td></tr></table>	0.1933	0.8765	17	3	0.9836
1236	iron	<table><tr><td>Term:</td><td>iron</td></tr><tr><td>No. of occurrences:</td><td>17</td></tr><tr><td>Score:</td><td>0.86</td></tr></table>	0.4661	0.5127	17	3	0.8605
104	aphid	<table><tr><td>Term:</td><td>aphid</td></tr><tr><td>No. of occurrences:</td><td>17</td></tr><tr><td>Score:</td><td>0.82</td></tr></table>	-0.0936	0.6461	17	3	0.8203
1917	progeny	<table><tr><td>Term:</td><td>progeny</td></tr><tr><td>No. of occurrences:</td><td>17</td></tr><tr><td>Score:</td><td>0.82</td></tr></table>	-0.333	0.9168	17	3	0.8183
2125	semi arid environment	<table><tr><td>Term:</td><td>semi arid environment</td></tr><tr><td>No. of occurrences:</td><td>17</td></tr><tr><td>Score:</td><td>0.73</td></tr></table>	-0.7136	0.2951	17	3	0.7293
491	crop science	<table><tr><td>Term:</td><td>crop science</td></tr><tr><td>No. of occurrences:</td><td>17</td></tr><tr><td>Score:</td><td>0.70</td></tr></table>	-0.3753	0.509	17	3	0.7024
2464	total number	<table><tr><td>Term:</td><td>total number</td></tr><tr><td>No. of occurrences:</td><td>17</td></tr><tr><td>Score:</td><td>0.51</td></tr></table>	-0.1794	0.2566	17	3	0.5116
105	appearance	<table><tr><td>Term:</td><td>appearance</td></tr><tr><td>No. of occurrences:</td><td>17</td></tr><tr><td>Score:</td><td>0.47</td></tr></table>	-0.6787	0.1806	17	3	0.466
2444	tiller	<table><tr><td>Term:</td><td>tiller</td></tr><tr><td>No. of occurrences:</td><td>17</td></tr><tr><td>Score:</td><td>0.30</td></tr></table>	-1.0082	0.5506	17	3	0.3045
750	environmental footprint	<table><tr><td>Term:</td><td>environmental footprint</td></tr><tr><td>No. of occurrences:</td><td>17</td></tr><tr><td>Score:</td><td>4.07</td></tr></table>	0.9464	0.2421	17	4	4.0715
2237	soil ph	<table><tr><td>Term:</td><td>soil ph</td></tr><tr><td>No. of occurrences:</td><td>17</td></tr><tr><td>Score:</td><td>2.36</td></tr></table>	0.0389	0.547	17	4	2.3594
1814	pig	<table><tr><td>Term:</td><td>pig</td></tr><tr><td>No. of occurrences:</td><td>17</td></tr><tr><td>Score:</td><td>1.99</td></tr></table>	1.3201	0.3566	17	4	1.9945
2244	soil respiration	<table><tr><td>Term:</td><td>soil respiration</td></tr><tr><td>No. of occurrences:</td><td>17</td></tr><tr><td>Score:</td><td>1.62</td></tr></table>	-0.1431	0.7451	17	4	1.622
2462	total n	<table><tr><td>Term:</td><td>total n</td></tr><tr><td>No. of occurrences:</td><td>17</td></tr><tr><td>Score:</td><td>1.56</td></tr></table>	-0.0072	0.4674	17	4	1.5585
2611	willow	<table><tr><td>Term:</td><td>willow</td></tr><tr><td>No. of occurrences:</td><td>17</td></tr><tr><td>Score:</td><td>1.23</td></tr></table>	0.5846	0.3484	17	4	1.2315
747	environmental cost	<table><tr><td>Term:</td><td>environmental cost</td></tr><tr><td>No. of occurrences:</td><td>17</td></tr><tr><td>Score:</td><td>1.19</td></tr></table>	0.6653	0.1822	17	4	1.1934
1146	human toxicity	<table><tr><td>Term:</td><td>human toxicity</td></tr><tr><td>No. of occurrences:</td><td>17</td></tr><tr><td>Score:</td><td>1.16</td></tr></table>	1.2704	0.5322	17	4	1.1567
939	gasoline	<table><tr><td>Term:</td><td>gasoline</td></tr><tr><td>No. of occurrences:</td><td>17</td></tr><tr><td>Score:</td><td>1.06</td></tr></table>	1.2708	0.4122	17	4	1.055
1857	poplar	<table><tr><td>Term:</td><td>poplar</td></tr><tr><td>No. of occurrences:</td><td>17</td></tr><tr><td>Score:</td><td>1.03</td></tr></table>	0.6162	0.4653	17	4	1.034
1313	land use type	<table><tr><td>Term:</td><td>land use type</td></tr><tr><td>No. of occurrences:</td><td>17</td></tr><tr><td>Score:</td><td>1.02</td></tr></table>	0.3093	-0.2351	17	4	1.0175
1883	power generation	<table><tr><td>Term:</td><td>power generation</td></tr><tr><td>No. of occurrences:</td><td>17</td></tr><tr><td>Score:</td><td>0.97</td></tr></table>	1.0948	0.3144	17	4	0.9725
2239	soil productivity	<table><tr><td>Term:</td><td>soil productivity</td></tr><tr><td>No. of occurrences:</td><td>17</td></tr><tr><td>Score:</td><td>0.86</td></tr></table>	0.226	0.2121	17	4	0.8555
718	energy cost	<table><tr><td>Term:</td><td>energy cost</td></tr><tr><td>No. of occurrences:</td><td>17</td></tr><tr><td>Score:</td><td>0.83</td></tr></table>	0.6774	0.0499	17	4	0.8255
911	furrow	<table><tr><td>Term:</td><td>furrow</td></tr><tr><td>No. of occurrences:</td><td>17</td></tr><tr><td>Score:</td><td>0.81</td></tr></table>	-0.2328	0.1463	17	4	0.8061
1392	long term field experiment	<table><tr><td>Term:</td><td>long term field experiment</td></tr><tr><td>No. of occurrences:</td><td>17</td></tr><tr><td>Score:</td><td>0.64</td></tr></table>	-0.3892	0.3516	17	4	0.6443
226	bulk density	<table><tr><td>Term:</td><td>bulk density</td></tr><tr><td>No. of occurrences:</td><td>17</td></tr><tr><td>Score:</td><td>0.64</td></tr></table>	0.1269	0.4216	17	4	0.6399
1633	nh3	<table><tr><td>Term:</td><td>nh3</td></tr><tr><td>No. of occurrences:</td><td>17</td></tr><tr><td>Score:</td><td>0.62</td></tr></table>	0.8245	0.6188	17	4	0.62
2050	ridge	<table><tr><td>Term:</td><td>ridge</td></tr><tr><td>No. of occurrences:</td><td>17</td></tr><tr><td>Score:</td><td>0.57</td></tr></table>	-0.1659	-0.0412	17	4	0.5731
142	available water resource	<table><tr><td>Term:</td><td>available water resource</td></tr><tr><td>No. of occurrences:</td><td>16</td></tr><tr><td>Score:</td><td>2.14</td></tr></table>	-0.0602	-0.5023	16	1	2.1397
2430	temporal resolution	<table><tr><td>Term:</td><td>temporal resolution</td></tr><tr><td>No. of occurrences:</td><td>16</td></tr><tr><td>Score:</td><td>2.00</td></tr></table>	-0.3049	-0.621	16	1	1.9977
165	benchmark	<table><tr><td>Term:</td><td>benchmark</td></tr><tr><td>No. of occurrences:</td><td>16</td></tr><tr><td>Score:</td><td>1.89</td></tr></table>	-0.5726	-0.396	16	1	1.8881
508	crop yield simulation	<table><tr><td>Term:</td><td>crop yield simulation</td></tr><tr><td>No. of occurrences:</td><td>16</td></tr><tr><td>Score:</td><td>1.87</td></tr></table>	-0.9684	-0.5177	16	1	1.8703
930	future temperature	<table><tr><td>Term:</td><td>future temperature</td></tr><tr><td>No. of occurrences:</td><td>16</td></tr><tr><td>Score:</td><td>1.51</td></tr></table>	-0.7021	-0.3894	16	1	1.5051
1153	hydrologic	<table><tr><td>Term:</td><td>hydrologic</td></tr><tr><td>No. of occurrences:</td><td>16</td></tr><tr><td>Score:</td><td>1.46</td></tr></table>	-0.1081	-0.6316	16	1	1.4596
541	daily maximum temperature	<table><tr><td>Term:</td><td>daily maximum temperature</td></tr><tr><td>No. of occurrences:</td><td>16</td></tr><tr><td>Score:</td><td>1.29</td></tr></table>	-1.0224	-0.217	16	1	1.285
326	climate change impacts	<table><tr><td>Term:</td><td>climate change impacts</td></tr><tr><td>No. of occurrences:</td><td>16</td></tr><tr><td>Score:</td><td>1.27</td></tr></table>	0.0338	-0.6456	16	1	1.271
2106	seasonal temperature	<table><tr><td>Term:</td><td>seasonal temperature</td></tr><tr><td>No. of occurrences:</td><td>16</td></tr><tr><td>Score:</td><td>1.26</td></tr></table>	-1.0368	-0.0848	16	1	1.2624
63	agroclimatic condition	<table><tr><td>Term:</td><td>agroclimatic condition</td></tr><tr><td>No. of occurrences:</td><td>16</td></tr><tr><td>Score:</td><td>1.26</td></tr></table>	-0.684	-0.1566	16	1	1.2623
1325	late sowing	<table><tr><td>Term:</td><td>late sowing</td></tr><tr><td>No. of occurrences:</td><td>16</td></tr><tr><td>Score:</td><td>1.25</td></tr></table>	-0.9758	0.165	16	1	1.2464
2	a1b emission scenario	<table><tr><td>Term:</td><td>a1b emission scenario</td></tr><tr><td>No. of occurrences:</td><td>16</td></tr><tr><td>Score:</td><td>1.21</td></tr></table>	-0.8238	-0.5538	16	1	1.2094
788	experimental study	<table><tr><td>Term:</td><td>experimental study</td></tr><tr><td>No. of occurrences:</td><td>16</td></tr><tr><td>Score:</td><td>1.18</td></tr></table>	-0.8748	0.0212	16	1	1.1847
2310	spring temperature	<table><tr><td>Term:</td><td>spring temperature</td></tr><tr><td>No. of occurrences:</td><td>16</td></tr><tr><td>Score:</td><td>1.10</td></tr></table>	-0.5678	-0.1634	16	1	1.0973
1110	historical climate	<table><tr><td>Term:</td><td>historical climate</td></tr><tr><td>No. of occurrences:</td><td>16</td></tr><tr><td>Score:</td><td>1.05</td></tr></table>	-0.8113	-0.4869	16	1	1.052
623	downward trend	<table><tr><td>Term:</td><td>downward trend</td></tr><tr><td>No. of occurrences:</td><td>16</td></tr><tr><td>Score:</td><td>1.05</td></tr></table>	-0.4231	-0.5219	16	1	1.048
576	degrees x	<table><tr><td>Term:</td><td>degrees x</td></tr><tr><td>No. of occurrences:</td><td>16</td></tr><tr><td>Score:</td><td>1.05</td></tr></table>	-0.4973	-0.4767	16	1	1.0452
2092	scientific basis	<table><tr><td>Term:</td><td>scientific basis</td></tr><tr><td>No. of occurrences:</td><td>16</td></tr><tr><td>Score:</td><td>1.02</td></tr></table>	-0.1397	-0.5341	16	1	1.0167
2326	statistical approach	<table><tr><td>Term:</td><td>statistical approach</td></tr><tr><td>No. of occurrences:</td><td>16</td></tr><tr><td>Score:</td><td>0.97</td></tr></table>	-0.6019	-0.4346	16	1	0.9709
2408	t min	<table><tr><td>Term:</td><td>t min</td></tr><tr><td>No. of occurrences:</td><td>16</td></tr><tr><td>Score:</td><td>0.89</td></tr></table>	-1.0737	-0.2426	16	1	0.8923
1240	irrigated rice	<table><tr><td>Term:</td><td>irrigated rice</td></tr><tr><td>No. of occurrences:</td><td>16</td></tr><tr><td>Score:</td><td>0.83</td></tr></table>	-0.8742	-0.103	16	1	0.8277
1213	inter annual variation	<table><tr><td>Term:</td><td>inter annual variation</td></tr><tr><td>No. of occurrences:</td><td>16</td></tr><tr><td>Score:</td><td>0.82</td></tr></table>	-0.6191	-0.182	16	1	0.8151
652	early planting	<table><tr><td>Term:</td><td>early planting</td></tr><tr><td>No. of occurrences:</td><td>16</td></tr><tr><td>Score:</td><td>0.81</td></tr></table>	-0.9834	-0.1779	16	1	0.8147
1610	nee	<table><tr><td>Term:</td><td>nee</td></tr><tr><td>No. of occurrences:</td><td>16</td></tr><tr><td>Score:</td><td>0.80</td></tr></table>	-0.5876	0.0716	16	1	0.8048
2649	yield forecasting	<table><tr><td>Term:</td><td>yield forecasting</td></tr><tr><td>No. of occurrences:</td><td>16</td></tr><tr><td>Score:</td><td>0.77</td></tr></table>	-0.793	-0.3289	16	1	0.7676
2256	soil water balance	<table><tr><td>Term:</td><td>soil water balance</td></tr><tr><td>No. of occurrences:</td><td>16</td></tr><tr><td>Score:</td><td>0.76</td></tr></table>	-0.8087	-0.426	16	1	0.7613
2374	summer season	<table><tr><td>Term:</td><td>summer season</td></tr><tr><td>No. of occurrences:</td><td>16</td></tr><tr><td>Score:</td><td>0.76</td></tr></table>	-0.6256	-0.174	16	1	0.7585
1993	relative change	<table><tr><td>Term:</td><td>relative change</td></tr><tr><td>No. of occurrences:</td><td>16</td></tr><tr><td>Score:</td><td>0.69</td></tr></table>	-0.6229	-0.3419	16	1	0.6892
2260	soil water storage	<table><tr><td>Term:</td><td>soil water storage</td></tr><tr><td>No. of occurrences:</td><td>16</td></tr><tr><td>Score:</td><td>0.68</td></tr></table>	-0.673	-0.0079	16	1	0.6823
2373	summer rainfall	<table><tr><td>Term:</td><td>summer rainfall</td></tr><tr><td>No. of occurrences:</td><td>16</td></tr><tr><td>Score:</td><td>0.66</td></tr></table>	-0.6166	-0.3506	16	1	0.6646
163	beijing	<table><tr><td>Term:</td><td>beijing</td></tr><tr><td>No. of occurrences:</td><td>16</td></tr><tr><td>Score:</td><td>0.66</td></tr></table>	-0.7241	-0.3583	16	1	0.659
291	ceres rice model	<table><tr><td>Term:</td><td>ceres rice model</td></tr><tr><td>No. of occurrences:</td><td>16</td></tr><tr><td>Score:</td><td>0.65</td></tr></table>	-1.041	-0.1768	16	1	0.6487
2586	wet year	<table><tr><td>Term:</td><td>wet year</td></tr><tr><td>No. of occurrences:</td><td>16</td></tr><tr><td>Score:</td><td>0.59</td></tr></table>	-0.2896	-0.0836	16	1	0.5862
484	crop parameter	<table><tr><td>Term:</td><td>crop parameter</td></tr><tr><td>No. of occurrences:</td><td>16</td></tr><tr><td>Score:</td><td>0.58</td></tr></table>	-1.0006	-0.2442	16	1	0.5817
341	climate parameter	<table><tr><td>Term:</td><td>climate parameter</td></tr><tr><td>No. of occurrences:</td><td>16</td></tr><tr><td>Score:</td><td>0.58</td></tr></table>	-0.8432	-0.4519	16	1	0.5812
1108	highest increase	<table><tr><td>Term:</td><td>highest increase</td></tr><tr><td>No. of occurrences:</td><td>16</td></tr><tr><td>Score:</td><td>0.57</td></tr></table>	-0.7497	-0.405	16	1	0.5711
544	daily precipitation	<table><tr><td>Term:</td><td>daily precipitation</td></tr><tr><td>No. of occurrences:</td><td>16</td></tr><tr><td>Score:</td><td>0.56</td></tr></table>	-0.8805	-0.6832	16	1	0.561
2063	royal meteorological society	<table><tr><td>Term:</td><td>royal meteorological society</td></tr><tr><td>No. of occurrences:</td><td>16</td></tr><tr><td>Score:</td><td>0.49</td></tr></table>	-0.562	-0.6457	16	1	0.4923
1133	huang huai hai plain	<table><tr><td>Term:</td><td>huang huai hai plain</td></tr><tr><td>No. of occurrences:</td><td>16</td></tr><tr><td>Score:</td><td>0.46</td></tr></table>	-0.8222	-0.4322	16	1	0.4629
2101	season rainfall	<table><tr><td>Term:</td><td>season rainfall</td></tr><tr><td>No. of occurrences:</td><td>16</td></tr><tr><td>Score:</td><td>0.46</td></tr></table>	-0.6573	-0.5075	16	1	0.4611
2323	standardized precipitation index	<table><tr><td>Term:</td><td>standardized precipitation index</td></tr><tr><td>No. of occurrences:</td><td>16</td></tr><tr><td>Score:</td><td>0.36</td></tr></table>	-0.5361	-0.6961	16	1	0.3623
647	dssat model	<table><tr><td>Term:</td><td>dssat model</td></tr><tr><td>No. of occurrences:</td><td>16</td></tr><tr><td>Score:</td><td>0.36</td></tr></table>	-0.9834	-0.1425	16	1	0.3617
172	bihar	<table><tr><td>Term:</td><td>bihar</td></tr><tr><td>No. of occurrences:</td><td>16</td></tr><tr><td>Score:</td><td>0.31</td></tr></table>	-0.2638	-0.2138	16	1	0.3099
996	global food demand	<table><tr><td>Term:</td><td>global food demand</td></tr><tr><td>No. of occurrences:</td><td>16</td></tr><tr><td>Score:</td><td>4.14</td></tr></table>	0.7556	0.1799	16	2	4.1422
1144	human society	<table><tr><td>Term:</td><td>human society</td></tr><tr><td>No. of occurrences:</td><td>16</td></tr><tr><td>Score:</td><td>3.97</td></tr></table>	0.5644	-0.3991	16	2	3.9677
684	ecosystem functioning	<table><tr><td>Term:</td><td>ecosystem functioning</td></tr><tr><td>No. of occurrences:</td><td>16</td></tr><tr><td>Score:</td><td>3.61</td></tr></table>	0.3266	0.0996	16	2	3.611
845	finance	<table><tr><td>Term:</td><td>finance</td></tr><tr><td>No. of occurrences:</td><td>16</td></tr><tr><td>Score:</td><td>2.41</td></tr></table>	1.0559	-0.514	16	2	2.4118
441	coral reef	<table><tr><td>Term:</td><td>coral reef</td></tr><tr><td>No. of occurrences:</td><td>16</td></tr><tr><td>Score:</td><td>2.07</td></tr></table>	0.881	-0.4003	16	2	2.0738
2188	smallholder farming system	<table><tr><td>Term:</td><td>smallholder farming system</td></tr><tr><td>No. of occurrences:</td><td>16</td></tr><tr><td>Score:</td><td>1.79</td></tr></table>	0.5161	-0.1276	16	2	1.7907
882	food waste	<table><tr><td>Term:</td><td>food waste</td></tr><tr><td>No. of occurrences:</td><td>16</td></tr><tr><td>Score:</td><td>1.47</td></tr></table>	1.3376	-0.071	16	2	1.4651
1877	potential source	<table><tr><td>Term:</td><td>potential source</td></tr><tr><td>No. of occurrences:</td><td>16</td></tr><tr><td>Score:</td><td>1.43</td></tr></table>	0.5089	0.2953	16	2	1.4259
2465	tourism	<table><tr><td>Term:</td><td>tourism</td></tr><tr><td>No. of occurrences:</td><td>16</td></tr><tr><td>Score:</td><td>1.42</td></tr></table>	0.3849	-0.4724	16	2	1.4206
1963	rapid population growth	<table><tr><td>Term:</td><td>rapid population growth</td></tr><tr><td>No. of occurrences:</td><td>16</td></tr><tr><td>Score:</td><td>1.41</td></tr></table>	0.6063	-0.3557	16	2	1.4126
321	climate adaptation strategy	<table><tr><td>Term:</td><td>climate adaptation strategy</td></tr><tr><td>No. of occurrences:</td><td>16</td></tr><tr><td>Score:</td><td>1.34</td></tr></table>	0.1894	-0.5235	16	2	1.3354
1932	provisioning	<table><tr><td>Term:</td><td>provisioning</td></tr><tr><td>No. of occurrences:</td><td>16</td></tr><tr><td>Score:</td><td>1.33</td></tr></table>	0.8497	-0.4551	16	2	1.328
384	coastal community	<table><tr><td>Term:</td><td>coastal community</td></tr><tr><td>No. of occurrences:</td><td>16</td></tr><tr><td>Score:</td><td>1.30</td></tr></table>	1.0086	-0.4971	16	2	1.3023
406	conceptual model	<table><tr><td>Term:</td><td>conceptual model</td></tr><tr><td>No. of occurrences:</td><td>16</td></tr><tr><td>Score:</td><td>1.24</td></tr></table>	0.4666	-0.2478	16	2	1.2423
2609	wildlife	<table><tr><td>Term:</td><td>wildlife</td></tr><tr><td>No. of occurrences:</td><td>16</td></tr><tr><td>Score:</td><td>1.14</td></tr></table>	0.9641	-0.244	16	2	1.14
270	caribbean	<table><tr><td>Term:</td><td>caribbean</td></tr><tr><td>No. of occurrences:</td><td>16</td></tr><tr><td>Score:</td><td>1.09</td></tr></table>	0.9915	-0.202	16	2	1.085
2203	social impact	<table><tr><td>Term:</td><td>social impact</td></tr><tr><td>No. of occurrences:</td><td>16</td></tr><tr><td>Score:</td><td>1.02</td></tr></table>	1.0143	-0.2117	16	2	1.0222
2405	systems approach	<table><tr><td>Term:</td><td>systems approach</td></tr><tr><td>No. of occurrences:</td><td>16</td></tr><tr><td>Score:</td><td>0.96</td></tr></table>	0.7615	0.076	16	2	0.9598
1759	paper analysis	<table><tr><td>Term:</td><td>paper analysis</td></tr><tr><td>No. of occurrences:</td><td>16</td></tr><tr><td>Score:</td><td>0.91</td></tr></table>	0.6229	-0.3966	16	2	0.9114
1717	opportunity cost	<table><tr><td>Term:</td><td>opportunity cost</td></tr><tr><td>No. of occurrences:</td><td>16</td></tr><tr><td>Score:</td><td>0.83</td></tr></table>	0.956	-0.3894	16	2	0.829
866	food industry	<table><tr><td>Term:</td><td>food industry</td></tr><tr><td>No. of occurrences:</td><td>16</td></tr><tr><td>Score:</td><td>0.82</td></tr></table>	1.1665	0.1309	16	2	0.8208
1935	public policy	<table><tr><td>Term:</td><td>public policy</td></tr><tr><td>No. of occurrences:</td><td>16</td></tr><tr><td>Score:</td><td>0.74</td></tr></table>	1.0348	-0.2279	16	2	0.7431
754	environmental indicator	<table><tr><td>Term:</td><td>environmental indicator</td></tr><tr><td>No. of occurrences:</td><td>16</td></tr><tr><td>Score:</td><td>0.71</td></tr></table>	0.3436	-0.3718	16	2	0.7094
1447	market price	<table><tr><td>Term:</td><td>market price</td></tr><tr><td>No. of occurrences:</td><td>16</td></tr><tr><td>Score:</td><td>0.69</td></tr></table>	0.9138	-0.1113	16	2	0.6851
998	global issue	<table><tr><td>Term:</td><td>global issue</td></tr><tr><td>No. of occurrences:</td><td>16</td></tr><tr><td>Score:</td><td>0.68</td></tr></table>	0.9091	0.0128	16	2	0.6814
761	environmental service	<table><tr><td>Term:</td><td>environmental service</td></tr><tr><td>No. of occurrences:</td><td>16</td></tr><tr><td>Score:</td><td>0.62</td></tr></table>	1.1003	-0.1338	16	2	0.6225
631	drought prone area	<table><tr><td>Term:</td><td>drought prone area</td></tr><tr><td>No. of occurrences:</td><td>16</td></tr><tr><td>Score:</td><td>0.60</td></tr></table>	0.1024	-0.3353	16	2	0.6035
1310	land use practice	<table><tr><td>Term:</td><td>land use practice</td></tr><tr><td>No. of occurrences:</td><td>16</td></tr><tr><td>Score:</td><td>0.59</td></tr></table>	0.6653	-0.4349	16	2	0.5923
1382	local knowledge	<table><tr><td>Term:</td><td>local knowledge</td></tr><tr><td>No. of occurrences:</td><td>16</td></tr><tr><td>Score:</td><td>0.52</td></tr></table>	0.6596	-0.5547	16	2	0.5214
711	empirical analysis	<table><tr><td>Term:</td><td>empirical analysis</td></tr><tr><td>No. of occurrences:</td><td>16</td></tr><tr><td>Score:</td><td>0.51</td></tr></table>	0.1726	-0.5473	16	2	0.5097
1962	rapid growth	<table><tr><td>Term:</td><td>rapid growth</td></tr><tr><td>No. of occurrences:</td><td>16</td></tr><tr><td>Score:</td><td>0.49</td></tr></table>	0.6017	-0.16	16	2	0.4873
1682	nunavut	<table><tr><td>Term:</td><td>nunavut</td></tr><tr><td>No. of occurrences:</td><td>16</td></tr><tr><td>Score:</td><td>0.44</td></tr></table>	1.2815	-0.4916	16	2	0.4435
1089	high cost	<table><tr><td>Term:</td><td>high cost</td></tr><tr><td>No. of occurrences:</td><td>16</td></tr><tr><td>Score:</td><td>0.40</td></tr></table>	0.7431	-0.2497	16	2	0.4033
857	focus group	<table><tr><td>Term:</td><td>focus group</td></tr><tr><td>No. of occurrences:</td><td>16</td></tr><tr><td>Score:</td><td>0.38</td></tr></table>	1.218	-0.5872	16	2	0.3847
1448	marketing	<table><tr><td>Term:</td><td>marketing</td></tr><tr><td>No. of occurrences:</td><td>16</td></tr><tr><td>Score:</td><td>0.34</td></tr></table>	0.9051	0.0679	16	2	0.3389
1178	income generation	<table><tr><td>Term:</td><td>income generation</td></tr><tr><td>No. of occurrences:</td><td>16</td></tr><tr><td>Score:</td><td>0.34</td></tr></table>	0.9085	-0.4753	16	2	0.3369
2402	synchrony	<table><tr><td>Term:</td><td>synchrony</td></tr><tr><td>No. of occurrences:</td><td>16</td></tr><tr><td>Score:</td><td>1.77</td></tr></table>	-0.0028	0.0743	16	3	1.77
1351	light interception	<table><tr><td>Term:</td><td>light interception</td></tr><tr><td>No. of occurrences:</td><td>16</td></tr><tr><td>Score:</td><td>1.73</td></tr></table>	-0.4976	0.4567	16	3	1.7267
455	cowpea	<table><tr><td>Term:</td><td>cowpea</td></tr><tr><td>No. of occurrences:</td><td>16</td></tr><tr><td>Score:</td><td>1.45</td></tr></table>	-0.1132	0.1612	16	3	1.4454
2306	spikelet sterility	<table><tr><td>Term:</td><td>spikelet sterility</td></tr><tr><td>No. of occurrences:</td><td>16</td></tr><tr><td>Score:</td><td>1.22</td></tr></table>	-0.9783	0.3738	16	3	1.2203
2532	vitamin	<table><tr><td>Term:</td><td>vitamin</td></tr><tr><td>No. of occurrences:</td><td>16</td></tr><tr><td>Score:</td><td>1.22</td></tr></table>	0.6974	0.4826	16	3	1.2155
2126	semiarid area	<table><tr><td>Term:</td><td>semiarid area</td></tr><tr><td>No. of occurrences:</td><td>16</td></tr><tr><td>Score:</td><td>1.04</td></tr></table>	-0.2506	0.1916	16	3	1.0376
1793	phaseolus vulgaris l	<table><tr><td>Term:</td><td>phaseolus vulgaris l</td></tr><tr><td>No. of occurrences:</td><td>16</td></tr><tr><td>Score:</td><td>0.90</td></tr></table>	-0.4349	0.6056	16	3	0.8999
2445	tillering	<table><tr><td>Term:</td><td>tillering</td></tr><tr><td>No. of occurrences:</td><td>16</td></tr><tr><td>Score:</td><td>0.83</td></tr></table>	-0.7679	0.585	16	3	0.8331
428	controlled condition	<table><tr><td>Term:</td><td>controlled condition</td></tr><tr><td>No. of occurrences:</td><td>16</td></tr><tr><td>Score:</td><td>0.83</td></tr></table>	-0.526	0.7336	16	3	0.8271
2668	zea may	<table><tr><td>Term:</td><td>zea may</td></tr><tr><td>No. of occurrences:</td><td>16</td></tr><tr><td>Score:</td><td>0.81</td></tr></table>	-0.5674	0.3463	16	3	0.8104
461	crop biomass	<table><tr><td>Term:</td><td>crop biomass</td></tr><tr><td>No. of occurrences:</td><td>16</td></tr><tr><td>Score:</td><td>0.72</td></tr></table>	-0.5713	0.3399	16	3	0.7247
2164	significant variation	<table><tr><td>Term:</td><td>significant variation</td></tr><tr><td>No. of occurrences:</td><td>16</td></tr><tr><td>Score:</td><td>0.72</td></tr></table>	-0.8533	0.5971	16	3	0.7241
2424	temperature treatment	<table><tr><td>Term:</td><td>temperature treatment</td></tr><tr><td>No. of occurrences:</td><td>16</td></tr><tr><td>Score:</td><td>0.70</td></tr></table>	-1.048	0.6115	16	3	0.7039
2156	significant improvement	<table><tr><td>Term:</td><td>significant improvement</td></tr><tr><td>No. of occurrences:</td><td>16</td></tr><tr><td>Score:</td><td>0.63</td></tr></table>	-0.2462	0.1903	16	3	0.6256
679	economic yield	<table><tr><td>Term:</td><td>economic yield</td></tr><tr><td>No. of occurrences:</td><td>16</td></tr><tr><td>Score:</td><td>0.62</td></tr></table>	-0.5443	0.363	16	3	0.6201
1861	positive relationship	<table><tr><td>Term:</td><td>positive relationship</td></tr><tr><td>No. of occurrences:</td><td>16</td></tr><tr><td>Score:</td><td>0.58</td></tr></table>	-0.2593	0.2101	16	3	0.5844
1073	heading	<table><tr><td>Term:</td><td>heading</td></tr><tr><td>No. of occurrences:</td><td>16</td></tr><tr><td>Score:</td><td>0.56</td></tr></table>	-0.995	0.2619	16	3	0.5552
992	global concern	<table><tr><td>Term:</td><td>global concern</td></tr><tr><td>No. of occurrences:</td><td>16</td></tr><tr><td>Score:</td><td>0.51</td></tr></table>	0.5983	0.3172	16	3	0.5119
2035	rice genotype	<table><tr><td>Term:</td><td>rice genotype</td></tr><tr><td>No. of occurrences:</td><td>16</td></tr><tr><td>Score:</td><td>0.44</td></tr></table>	-0.6402	0.5954	16	3	0.4435
264	carbon price	<table><tr><td>Term:</td><td>carbon price</td></tr><tr><td>No. of occurrences:</td><td>16</td></tr><tr><td>Score:</td><td>2.58</td></tr></table>	1.2274	0.1281	16	4	2.5818
673	economic cost	<table><tr><td>Term:</td><td>economic cost</td></tr><tr><td>No. of occurrences:</td><td>16</td></tr><tr><td>Score:</td><td>2.40</td></tr></table>	0.5908	-0.0817	16	4	2.404
177	biochar addition	<table><tr><td>Term:</td><td>biochar addition</td></tr><tr><td>No. of occurrences:</td><td>16</td></tr><tr><td>Score:</td><td>2.27</td></tr></table>	0.18	0.916	16	4	2.2682
889	fossil fuel combustion	<table><tr><td>Term:</td><td>fossil fuel combustion</td></tr><tr><td>No. of occurrences:</td><td>16</td></tr><tr><td>Score:</td><td>2.17</td></tr></table>	0.5976	0.4979	16	4	2.1677
259	carbon dioxide emission	<table><tr><td>Term:</td><td>carbon dioxide emission</td></tr><tr><td>No. of occurrences:</td><td>16</td></tr><tr><td>Score:</td><td>1.46</td></tr></table>	0.7244	0.4184	16	4	1.4623
47	agricultural emission	<table><tr><td>Term:</td><td>agricultural emission</td></tr><tr><td>No. of occurrences:</td><td>16</td></tr><tr><td>Score:</td><td>1.33</td></tr></table>	1.1245	0.0989	16	4	1.3304
2459	total emission	<table><tr><td>Term:</td><td>total emission</td></tr><tr><td>No. of occurrences:</td><td>16</td></tr><tr><td>Score:</td><td>1.29</td></tr></table>	0.889	0.3406	16	4	1.2871
1308	land use conversion	<table><tr><td>Term:</td><td>land use conversion</td></tr><tr><td>No. of occurrences:</td><td>16</td></tr><tr><td>Score:</td><td>1.23</td></tr></table>	0.3637	-0.2633	16	4	1.2288
2600	wheat straw	<table><tr><td>Term:</td><td>wheat straw</td></tr><tr><td>No. of occurrences:</td><td>16</td></tr><tr><td>Score:</td><td>1.14</td></tr></table>	0.6532	0.7547	16	4	1.1418
77	alternative source	<table><tr><td>Term:</td><td>alternative source</td></tr><tr><td>No. of occurrences:</td><td>16</td></tr><tr><td>Score:</td><td>1.09</td></tr></table>	1.1437	0.1603	16	4	1.0916
724	energy policy	<table><tr><td>Term:</td><td>energy policy</td></tr><tr><td>No. of occurrences:</td><td>16</td></tr><tr><td>Score:</td><td>1.01</td></tr></table>	1.073	-0.0546	16	4	1.0116
1592	n2o flux	<table><tr><td>Term:</td><td>n2o flux</td></tr><tr><td>No. of occurrences:</td><td>16</td></tr><tr><td>Score:</td><td>0.84</td></tr></table>	0.2358	0.8068	16	4	0.8442
369	co product	<table><tr><td>Term:</td><td>co product</td></tr><tr><td>No. of occurrences:</td><td>16</td></tr><tr><td>Score:</td><td>0.81</td></tr></table>	1.3337	0.4969	16	4	0.8059
1681	nue	<table><tr><td>Term:</td><td>nue</td></tr><tr><td>No. of occurrences:</td><td>16</td></tr><tr><td>Score:</td><td>0.78</td></tr></table>	-0.1026	0.5343	16	4	0.7758
1723	organic amendment	<table><tr><td>Term:</td><td>organic amendment</td></tr><tr><td>No. of occurrences:</td><td>16</td></tr><tr><td>Score:</td><td>0.66</td></tr></table>	0.3308	0.5083	16	4	0.6643
191	bioethanol production	<table><tr><td>Term:</td><td>bioethanol production</td></tr><tr><td>No. of occurrences:</td><td>16</td></tr><tr><td>Score:</td><td>0.64</td></tr></table>	1.1255	0.4494	16	4	0.6425
2252	soil tillage	<table><tr><td>Term:</td><td>soil tillage</td></tr><tr><td>No. of occurrences:</td><td>16</td></tr><tr><td>Score:</td><td>0.56</td></tr></table>	0.1822	0.2982	16	4	0.5551
1649	nitrogen loss	<table><tr><td>Term:</td><td>nitrogen loss</td></tr><tr><td>No. of occurrences:</td><td>16</td></tr><tr><td>Score:</td><td>0.47</td></tr></table>	-0.0863	0.3593	16	4	0.4683
1173	improvement project	<table><tr><td>Term:</td><td>improvement project</td></tr><tr><td>No. of occurrences:</td><td>15</td></tr><tr><td>Score:</td><td>4.47</td></tr></table>	-0.4844	-0.4006	15	1	4.4688
234	c3 crop	<table><tr><td>Term:</td><td>c3 crop</td></tr><tr><td>No. of occurrences:</td><td>15</td></tr><tr><td>Score:</td><td>3.51</td></tr></table>	-0.9799	-0.0272	15	1	3.5087
164	belgium	<table><tr><td>Term:</td><td>belgium</td></tr><tr><td>No. of occurrences:</td><td>15</td></tr><tr><td>Score:</td><td>2.43</td></tr></table>	-0.2075	-0.1239	15	1	2.4318
1097	high spatial resolution	<table><tr><td>Term:</td><td>high spatial resolution</td></tr><tr><td>No. of occurrences:</td><td>15</td></tr><tr><td>Score:</td><td>1.96</td></tr></table>	-0.2871	-0.2977	15	1	1.9636
2660	yield sensitivity	<table><tr><td>Term:</td><td>yield sensitivity</td></tr><tr><td>No. of occurrences:</td><td>15</td></tr><tr><td>Score:</td><td>1.83</td></tr></table>	-0.9512	-0.1525	15	1	1.8295
137	attainable yield	<table><tr><td>Term:</td><td>attainable yield</td></tr><tr><td>No. of occurrences:</td><td>15</td></tr><tr><td>Score:</td><td>1.77</td></tr></table>	-0.6242	-0.238	15	1	1.7717
2504	us corn belt	<table><tr><td>Term:</td><td>us corn belt</td></tr><tr><td>No. of occurrences:</td><td>15</td></tr><tr><td>Score:</td><td>1.64</td></tr></table>	-0.5143	-0.1738	15	1	1.645
1396	longitude	<table><tr><td>Term:</td><td>longitude</td></tr><tr><td>No. of occurrences:</td><td>15</td></tr><tr><td>Score:</td><td>1.39</td></tr></table>	-0.5236	-0.4657	15	1	1.3866
1049	gross primary production	<table><tr><td>Term:</td><td>gross primary production</td></tr><tr><td>No. of occurrences:</td><td>15</td></tr><tr><td>Score:</td><td>1.36</td></tr></table>	-0.6857	-0.0996	15	1	1.3588
1977	recent trend	<table><tr><td>Term:</td><td>recent trend</td></tr><tr><td>No. of occurrences:</td><td>15</td></tr><tr><td>Score:</td><td>1.12</td></tr></table>	-0.41	-0.4418	15	1	1.117
506	crop yield reduction	<table><tr><td>Term:</td><td>crop yield reduction</td></tr><tr><td>No. of occurrences:</td><td>15</td></tr><tr><td>Score:</td><td>1.09</td></tr></table>	-0.6247	-0.3633	15	1	1.0895
2176	single rice	<table><tr><td>Term:</td><td>single rice</td></tr><tr><td>No. of occurrences:</td><td>15</td></tr><tr><td>Score:</td><td>1.01</td></tr></table>	-0.8426	-0.0197	15	1	1.0062
1983	reference period	<table><tr><td>Term:</td><td>reference period</td></tr><tr><td>No. of occurrences:</td><td>15</td></tr><tr><td>Score:</td><td>0.95</td></tr></table>	-0.5303	-0.375	15	1	0.9547
1894	precipitation trend	<table><tr><td>Term:</td><td>precipitation trend</td></tr><tr><td>No. of occurrences:</td><td>15</td></tr><tr><td>Score:</td><td>0.94</td></tr></table>	-0.7312	-0.6029	15	1	0.9425
1532	model validation	<table><tr><td>Term:</td><td>model validation</td></tr><tr><td>No. of occurrences:</td><td>15</td></tr><tr><td>Score:</td><td>0.93</td></tr></table>	-0.6505	-0.1356	15	1	0.9281
1892	precipitation increase	<table><tr><td>Term:</td><td>precipitation increase</td></tr><tr><td>No. of occurrences:</td><td>15</td></tr><tr><td>Score:</td><td>0.87</td></tr></table>	-0.9616	-0.4527	15	1	0.8728
2182	small increase	<table><tr><td>Term:</td><td>small increase</td></tr><tr><td>No. of occurrences:</td><td>15</td></tr><tr><td>Score:</td><td>0.86</td></tr></table>	-0.3457	-0.0137	15	1	0.8635
2371	summer month	<table><tr><td>Term:</td><td>summer month</td></tr><tr><td>No. of occurrences:</td><td>15</td></tr><tr><td>Score:</td><td>0.82</td></tr></table>	-0.7471	-0.3058	15	1	0.8163
1071	harvest date	<table><tr><td>Term:</td><td>harvest date</td></tr><tr><td>No. of occurrences:</td><td>15</td></tr><tr><td>Score:</td><td>0.81</td></tr></table>	-0.5297	-0.1422	15	1	0.8068
1679	nrmse	<table><tr><td>Term:</td><td>nrmse</td></tr><tr><td>No. of occurrences:</td><td>15</td></tr><tr><td>Score:</td><td>0.78</td></tr></table>	-0.9632	-0.0618	15	1	0.7827
896	frequent occurrence	<table><tr><td>Term:</td><td>frequent occurrence</td></tr><tr><td>No. of occurrences:</td><td>15</td></tr><tr><td>Score:</td><td>0.76</td></tr></table>	-0.4921	-0.2956	15	1	0.7568
855	flowering period	<table><tr><td>Term:</td><td>flowering period</td></tr><tr><td>No. of occurrences:</td><td>15</td></tr><tr><td>Score:</td><td>0.74</td></tr></table>	-0.7608	-0.1118	15	1	0.739
1479	meteorological drought	<table><tr><td>Term:</td><td>meteorological drought</td></tr><tr><td>No. of occurrences:</td><td>15</td></tr><tr><td>Score:</td><td>0.62</td></tr></table>	-0.3406	-0.5949	15	1	0.619
1667	northern area	<table><tr><td>Term:</td><td>northern area</td></tr><tr><td>No. of occurrences:</td><td>15</td></tr><tr><td>Score:</td><td>0.62</td></tr></table>	-0.399	-0.31	15	1	0.619
1509	minimum air temperature	<table><tr><td>Term:</td><td>minimum air temperature</td></tr><tr><td>No. of occurrences:</td><td>15</td></tr><tr><td>Score:</td><td>0.60</td></tr></table>	-0.8759	-0.4255	15	1	0.5965
117	arachis hypogaea l	<table><tr><td>Term:</td><td>arachis hypogaea l</td></tr><tr><td>No. of occurrences:</td><td>15</td></tr><tr><td>Score:</td><td>0.58</td></tr></table>	-1.0426	-0.0696	15	1	0.5797
547	daily weather	<table><tr><td>Term:</td><td>daily weather</td></tr><tr><td>No. of occurrences:</td><td>15</td></tr><tr><td>Score:</td><td>0.56</td></tr></table>	-0.9684	-0.38	15	1	0.5643
664	eastern india	<table><tr><td>Term:</td><td>eastern india</td></tr><tr><td>No. of occurrences:</td><td>15</td></tr><tr><td>Score:</td><td>0.53</td></tr></table>	-0.4352	0.1238	15	1	0.5319
111	apsim model	<table><tr><td>Term:</td><td>apsim model</td></tr><tr><td>No. of occurrences:</td><td>15</td></tr><tr><td>Score:</td><td>0.46</td></tr></table>	-1.0712	-0.0231	15	1	0.4552
1400	low precipitation	<table><tr><td>Term:</td><td>low precipitation</td></tr><tr><td>No. of occurrences:</td><td>15</td></tr><tr><td>Score:</td><td>0.44</td></tr></table>	-0.633	-0.0999	15	1	0.4379
463	crop coefficient	<table><tr><td>Term:</td><td>crop coefficient</td></tr><tr><td>No. of occurrences:</td><td>15</td></tr><tr><td>Score:</td><td>0.35</td></tr></table>	-0.9518	-0.3305	15	1	0.3546
1621	new generation	<table><tr><td>Term:</td><td>new generation</td></tr><tr><td>No. of occurrences:</td><td>15</td></tr><tr><td>Score:</td><td>2.63</td></tr></table>	0.2537	0.1893	15	2	2.6337
1976	recent progress	<table><tr><td>Term:</td><td>recent progress</td></tr><tr><td>No. of occurrences:</td><td>15</td></tr><tr><td>Score:</td><td>2.25</td></tr></table>	0.339	0.1629	15	2	2.251
814	farmers adaptation	<table><tr><td>Term:</td><td>farmers adaptation</td></tr><tr><td>No. of occurrences:</td><td>15</td></tr><tr><td>Score:</td><td>1.87</td></tr></table>	0.6421	-0.704	15	2	1.8694
1143	human population growth	<table><tr><td>Term:</td><td>human population growth</td></tr><tr><td>No. of occurrences:</td><td>15</td></tr><tr><td>Score:</td><td>1.75</td></tr></table>	0.8308	-0.0914	15	2	1.7458
2138	sheep	<table><tr><td>Term:</td><td>sheep</td></tr><tr><td>No. of occurrences:</td><td>15</td></tr><tr><td>Score:</td><td>1.62</td></tr></table>	1.0561	0.2968	15	2	1.6214
2146	significant amount	<table><tr><td>Term:</td><td>significant amount</td></tr><tr><td>No. of occurrences:</td><td>15</td></tr><tr><td>Score:</td><td>1.53</td></tr></table>	0.8452	-0.1403	15	2	1.5348
759	environmental protection	<table><tr><td>Term:</td><td>environmental protection</td></tr><tr><td>No. of occurrences:</td><td>15</td></tr><tr><td>Score:</td><td>1.47</td></tr></table>	0.2904	-0.4111	15	2	1.472
430	controversy	<table><tr><td>Term:</td><td>controversy</td></tr><tr><td>No. of occurrences:</td><td>15</td></tr><tr><td>Score:</td><td>1.45</td></tr></table>	0.3466	-0.0341	15	2	1.4493
535	current understanding	<table><tr><td>Term:</td><td>current understanding</td></tr><tr><td>No. of occurrences:</td><td>15</td></tr><tr><td>Score:</td><td>1.38</td></tr></table>	0.7656	0.2087	15	2	1.3809
744	environmental challenge	<table><tr><td>Term:</td><td>environmental challenge</td></tr><tr><td>No. of occurrences:</td><td>15</td></tr><tr><td>Score:</td><td>1.27</td></tr></table>	0.8939	0.2516	15	2	1.2661
2397	sustenance	<table><tr><td>Term:</td><td>sustenance</td></tr><tr><td>No. of occurrences:</td><td>15</td></tr><tr><td>Score:</td><td>1.25</td></tr></table>	0.4127	-0.191	15	2	1.2527
1145	human system	<table><tr><td>Term:</td><td>human system</td></tr><tr><td>No. of occurrences:</td><td>15</td></tr><tr><td>Score:</td><td>1.22</td></tr></table>	0.45	-0.47	15	2	1.2151
1815	pillar	<table><tr><td>Term:</td><td>pillar</td></tr><tr><td>No. of occurrences:</td><td>15</td></tr><tr><td>Score:</td><td>1.21</td></tr></table>	0.9505	-0.1716	15	2	1.2129
2396	sustainable way	<table><tr><td>Term:</td><td>sustainable way</td></tr><tr><td>No. of occurrences:</td><td>15</td></tr><tr><td>Score:</td><td>1.13</td></tr></table>	0.5298	-0.0294	15	2	1.1256
688	ecosystem services	<table><tr><td>Term:</td><td>ecosystem services</td></tr><tr><td>No. of occurrences:</td><td>15</td></tr><tr><td>Score:</td><td>1.12</td></tr></table>	0.4859	-0.4565	15	2	1.1236
880	food supply chain	<table><tr><td>Term:</td><td>food supply chain</td></tr><tr><td>No. of occurrences:</td><td>15</td></tr><tr><td>Score:</td><td>1.12</td></tr></table>	1.1061	-0.0426	15	2	1.1199
1409	madagascar	<table><tr><td>Term:</td><td>madagascar</td></tr><tr><td>No. of occurrences:</td><td>15</td></tr><tr><td>Score:</td><td>1.11</td></tr></table>	0.4007	-0.3473	15	2	1.112
1210	integrated system	<table><tr><td>Term:</td><td>integrated system</td></tr><tr><td>No. of occurrences:</td><td>15</td></tr><tr><td>Score:</td><td>1.11</td></tr></table>	0.6455	0.1748	15	2	1.1055
1003	global trade	<table><tr><td>Term:</td><td>global trade</td></tr><tr><td>No. of occurrences:</td><td>15</td></tr><tr><td>Score:</td><td>1.02</td></tr></table>	1.1164	-0.1993	15	2	1.0184
92	animal protein	<table><tr><td>Term:</td><td>animal protein</td></tr><tr><td>No. of occurrences:</td><td>15</td></tr><tr><td>Score:</td><td>1.00</td></tr></table>	1.1919	-0.181	15	2	0.9965
1303	land productivity	<table><tr><td>Term:</td><td>land productivity</td></tr><tr><td>No. of occurrences:</td><td>15</td></tr><tr><td>Score:</td><td>0.99</td></tr></table>	0.8148	-0.2891	15	2	0.988
815	farmers decision	<table><tr><td>Term:</td><td>farmers decision</td></tr><tr><td>No. of occurrences:</td><td>15</td></tr><tr><td>Score:</td><td>0.97</td></tr></table>	0.6323	-0.6128	15	2	0.9725
1253	irrigation technology	<table><tr><td>Term:</td><td>irrigation technology</td></tr><tr><td>No. of occurrences:</td><td>15</td></tr><tr><td>Score:</td><td>0.96</td></tr></table>	0.2973	-0.5151	15	2	0.9554
162	beef production	<table><tr><td>Term:</td><td>beef production</td></tr><tr><td>No. of occurrences:</td><td>15</td></tr><tr><td>Score:</td><td>0.89</td></tr></table>	1.2946	0.2402	15	2	0.8886
1675	novel	<table><tr><td>Term:</td><td>novel</td></tr><tr><td>No. of occurrences:</td><td>15</td></tr><tr><td>Score:</td><td>0.89</td></tr></table>	0.3231	0.1025	15	2	0.8854
2185	smallholder agriculture	<table><tr><td>Term:</td><td>smallholder agriculture</td></tr><tr><td>No. of occurrences:</td><td>15</td></tr><tr><td>Score:</td><td>0.81</td></tr></table>	0.7199	-0.4495	15	2	0.8123
1368	little research	<table><tr><td>Term:</td><td>little research</td></tr><tr><td>No. of occurrences:</td><td>15</td></tr><tr><td>Score:</td><td>0.78</td></tr></table>	0.2422	-0.5476	15	2	0.7793
1467	mechanization	<table><tr><td>Term:</td><td>mechanization</td></tr><tr><td>No. of occurrences:</td><td>15</td></tr><tr><td>Score:</td><td>0.68</td></tr></table>	0.9832	-0.0348	15	2	0.6769
327	climate change issue	<table><tr><td>Term:</td><td>climate change issue</td></tr><tr><td>No. of occurrences:</td><td>15</td></tr><tr><td>Score:</td><td>0.65</td></tr></table>	0.9226	-0.1625	15	2	0.6521
2628	woodland	<table><tr><td>Term:</td><td>woodland</td></tr><tr><td>No. of occurrences:</td><td>15</td></tr><tr><td>Score:</td><td>0.64</td></tr></table>	0.4555	-0.345	15	2	0.645
869	food policy	<table><tr><td>Term:</td><td>food policy</td></tr><tr><td>No. of occurrences:</td><td>15</td></tr><tr><td>Score:</td><td>0.64</td></tr></table>	1.1112	-0.4812	15	2	0.6444
1228	inuit	<table><tr><td>Term:</td><td>inuit</td></tr><tr><td>No. of occurrences:</td><td>15</td></tr><tr><td>Score:</td><td>0.64</td></tr></table>	1.2691	-0.4039	15	2	0.6397
605	disease risk	<table><tr><td>Term:</td><td>disease risk</td></tr><tr><td>No. of occurrences:</td><td>15</td></tr><tr><td>Score:</td><td>0.62</td></tr></table>	0.1216	-0.1525	15	2	0.6171
320	climate adaptation	<table><tr><td>Term:</td><td>climate adaptation</td></tr><tr><td>No. of occurrences:</td><td>15</td></tr><tr><td>Score:</td><td>0.57</td></tr></table>	0.3829	-0.5199	15	2	0.5663
625	drip irrigation	<table><tr><td>Term:</td><td>drip irrigation</td></tr><tr><td>No. of occurrences:</td><td>15</td></tr><tr><td>Score:</td><td>0.56</td></tr></table>	0.166	-0.1998	15	2	0.5619
751	environmental health	<table><tr><td>Term:</td><td>environmental health</td></tr><tr><td>No. of occurrences:</td><td>15</td></tr><tr><td>Score:</td><td>0.54</td></tr></table>	0.9103	0.1119	15	2	0.5429
1431	mankind	<table><tr><td>Term:</td><td>mankind</td></tr><tr><td>No. of occurrences:</td><td>15</td></tr><tr><td>Score:</td><td>0.46</td></tr></table>	0.8939	0.1655	15	2	0.4569
2469	traditional knowledge	<table><tr><td>Term:</td><td>traditional knowledge</td></tr><tr><td>No. of occurrences:</td><td>15</td></tr><tr><td>Score:</td><td>0.38</td></tr></table>	0.8717	-0.6192	15	2	0.3827
478	crop insurance	<table><tr><td>Term:</td><td>crop insurance</td></tr><tr><td>No. of occurrences:</td><td>15</td></tr><tr><td>Score:</td><td>0.18</td></tr></table>	-0.0058	-0.5811	15	2	0.1814
1829	plant performance	<table><tr><td>Term:</td><td>plant performance</td></tr><tr><td>No. of occurrences:</td><td>15</td></tr><tr><td>Score:</td><td>2.34</td></tr></table>	-0.1902	0.8338	15	3	2.3401
966	genomic selection	<table><tr><td>Term:</td><td>genomic selection</td></tr><tr><td>No. of occurrences:</td><td>15</td></tr><tr><td>Score:</td><td>1.52</td></tr></table>	0.0969	1.0432	15	3	1.5236
522	cultivar parameter	<table><tr><td>Term:</td><td>cultivar parameter</td></tr><tr><td>No. of occurrences:</td><td>15</td></tr><tr><td>Score:</td><td>1.50</td></tr></table>	-1.0439	0.2563	15	3	1.5011
2516	vapour pressure deficit	<table><tr><td>Term:</td><td>vapour pressure deficit</td></tr><tr><td>No. of occurrences:</td><td>15</td></tr><tr><td>Score:</td><td>1.47</td></tr></table>	-0.8776	0.2169	15	3	1.4716
314	cimmyt	<table><tr><td>Term:</td><td>cimmyt</td></tr><tr><td>No. of occurrences:</td><td>15</td></tr><tr><td>Score:</td><td>1.25</td></tr></table>	-0.2811	0.577	15	3	1.2535
1335	leaf growth	<table><tr><td>Term:</td><td>leaf growth</td></tr><tr><td>No. of occurrences:</td><td>15</td></tr><tr><td>Score:</td><td>1.22</td></tr></table>	-1.0353	0.26	15	3	1.2229
643	dry matter production	<table><tr><td>Term:</td><td>dry matter production</td></tr><tr><td>No. of occurrences:</td><td>15</td></tr><tr><td>Score:</td><td>1.06</td></tr></table>	-1.0623	0.493	15	3	1.0576
561	defence	<table><tr><td>Term:</td><td>defence</td></tr><tr><td>No. of occurrences:</td><td>15</td></tr><tr><td>Score:</td><td>1.01</td></tr></table>	0.2884	0.5747	15	3	1.0111
577	degreesc	<table><tr><td>Term:</td><td>degreesc</td></tr><tr><td>No. of occurrences:</td><td>15</td></tr><tr><td>Score:</td><td>0.97</td></tr></table>	-0.876	0.2255	15	3	0.9693
696	elevated atmospheric co2	<table><tr><td>Term:</td><td>elevated atmospheric co2</td></tr><tr><td>No. of occurrences:</td><td>15</td></tr><tr><td>Score:</td><td>0.95</td></tr></table>	-0.7527	0.593	15	3	0.9484
2007	reproductive growth	<table><tr><td>Term:</td><td>reproductive growth</td></tr><tr><td>No. of occurrences:</td><td>15</td></tr><tr><td>Score:</td><td>0.91</td></tr></table>	-0.9972	0.495	15	3	0.911
2120	seed set	<table><tr><td>Term:</td><td>seed set</td></tr><tr><td>No. of occurrences:</td><td>15</td></tr><tr><td>Score:</td><td>0.91</td></tr></table>	-0.8165	0.7075	15	3	0.907
2057	root length	<table><tr><td>Term:</td><td>root length</td></tr><tr><td>No. of occurrences:</td><td>15</td></tr><tr><td>Score:</td><td>0.83</td></tr></table>	-0.4045	0.7554	15	3	0.8309
2178	situ	<table><tr><td>Term:</td><td>situ</td></tr><tr><td>No. of occurrences:</td><td>15</td></tr><tr><td>Score:</td><td>0.81</td></tr></table>	0.1482	0.3318	15	3	0.8095
2591	wheat grain	<table><tr><td>Term:</td><td>wheat grain</td></tr><tr><td>No. of occurrences:</td><td>15</td></tr><tr><td>Score:</td><td>0.80</td></tr></table>	0.142	0.7658	15	3	0.8014
1543	molecular marker	<table><tr><td>Term:</td><td>molecular marker</td></tr><tr><td>No. of occurrences:</td><td>15</td></tr><tr><td>Score:</td><td>0.77</td></tr></table>	0.0867	0.9255	15	3	0.7742
562	defense	<table><tr><td>Term:</td><td>defense</td></tr><tr><td>No. of occurrences:</td><td>15</td></tr><tr><td>Score:</td><td>0.74</td></tr></table>	-0.04	0.8462	15	3	0.745
2029	rhizosphere	<table><tr><td>Term:</td><td>rhizosphere</td></tr><tr><td>No. of occurrences:</td><td>15</td></tr><tr><td>Score:</td><td>0.70</td></tr></table>	-0.0675	0.687	15	3	0.7035
1753	pair	<table><tr><td>Term:</td><td>pair</td></tr><tr><td>No. of occurrences:</td><td>15</td></tr><tr><td>Score:</td><td>0.69</td></tr></table>	-0.3066	0.6275	15	3	0.6917
2568	watered condition	<table><tr><td>Term:</td><td>watered condition</td></tr><tr><td>No. of occurrences:</td><td>15</td></tr><tr><td>Score:</td><td>0.68</td></tr></table>	-0.8321	0.8503	15	3	0.6762
218	brassica napus l	<table><tr><td>Term:</td><td>brassica napus l</td></tr><tr><td>No. of occurrences:</td><td>15</td></tr><tr><td>Score:</td><td>0.60</td></tr></table>	-0.4689	0.3948	15	3	0.6006
1171	improved variety	<table><tr><td>Term:</td><td>improved variety</td></tr><tr><td>No. of occurrences:</td><td>15</td></tr><tr><td>Score:</td><td>0.56</td></tr></table>	0.3061	0.3923	15	3	0.5578
1248	irrigation regime	<table><tr><td>Term:</td><td>irrigation regime</td></tr><tr><td>No. of occurrences:</td><td>15</td></tr><tr><td>Score:</td><td>0.55</td></tr></table>	-1.0581	0.3541	15	3	0.546
2002	replicate	<table><tr><td>Term:</td><td>replicate</td></tr><tr><td>No. of occurrences:</td><td>15</td></tr><tr><td>Score:</td><td>0.47</td></tr></table>	-0.5937	0.551	15	3	0.4658
1618	net photosynthetic rate	<table><tr><td>Term:</td><td>net photosynthetic rate</td></tr><tr><td>No. of occurrences:</td><td>15</td></tr><tr><td>Score:</td><td>0.40</td></tr></table>	-1.0264	0.4962	15	3	0.4048
1920	proline	<table><tr><td>Term:</td><td>proline</td></tr><tr><td>No. of occurrences:</td><td>15</td></tr><tr><td>Score:</td><td>0.31</td></tr></table>	-0.6786	0.9661	15	3	0.3074
2119	seed quality	<table><tr><td>Term:</td><td>seed quality</td></tr><tr><td>No. of occurrences:</td><td>15</td></tr><tr><td>Score:</td><td>0.27</td></tr></table>	-0.5771	0.6451	15	3	0.2733
1588	n use	<table><tr><td>Term:</td><td>n use</td></tr><tr><td>No. of occurrences:</td><td>15</td></tr><tr><td>Score:</td><td>3.61</td></tr></table>	0.3989	0.2177	15	4	3.6062
182	biodiesel production	<table><tr><td>Term:</td><td>biodiesel production</td></tr><tr><td>No. of occurrences:</td><td>15</td></tr><tr><td>Score:</td><td>2.35</td></tr></table>	1.0301	0.2486	15	4	2.3454
2406	t c	<table><tr><td>Term:</td><td>t c</td></tr><tr><td>No. of occurrences:</td><td>15</td></tr><tr><td>Score:</td><td>2.32</td></tr></table>	0.1315	0.3867	15	4	2.3177
1291	kilogram	<table><tr><td>Term:</td><td>kilogram</td></tr><tr><td>No. of occurrences:</td><td>15</td></tr><tr><td>Score:</td><td>1.89</td></tr></table>	0.4923	0.3943	15	4	1.8934
832	fertilizer n	<table><tr><td>Term:</td><td>fertilizer n</td></tr><tr><td>No. of occurrences:</td><td>15</td></tr><tr><td>Score:</td><td>1.83</td></tr></table>	0.1566	0.725	15	4	1.8312
2434	terrestrial acidification	<table><tr><td>Term:</td><td>terrestrial acidification</td></tr><tr><td>No. of occurrences:</td><td>15</td></tr><tr><td>Score:</td><td>1.61</td></tr></table>	1.2366	0.5907	15	4	1.6143
69	agronomic productivity	<table><tr><td>Term:</td><td>agronomic productivity</td></tr><tr><td>No. of occurrences:</td><td>15</td></tr><tr><td>Score:</td><td>1.34</td></tr></table>	0.5898	0.468	15	4	1.3392
2341	straw incorporation	<table><tr><td>Term:</td><td>straw incorporation</td></tr><tr><td>No. of occurrences:</td><td>15</td></tr><tr><td>Score:</td><td>1.30</td></tr></table>	-0.1132	0.531	15	4	1.3035
2535	volatilization	<table><tr><td>Term:</td><td>volatilization</td></tr><tr><td>No. of occurrences:</td><td>15</td></tr><tr><td>Score:</td><td>1.25</td></tr></table>	0.2356	0.5449	15	4	1.2522
1260	jatropha	<table><tr><td>Term:</td><td>jatropha</td></tr><tr><td>No. of occurrences:</td><td>15</td></tr><tr><td>Score:</td><td>1.06</td></tr></table>	0.9049	0.1685	15	4	1.057
720	energy crop production	<table><tr><td>Term:</td><td>energy crop production</td></tr><tr><td>No. of occurrences:</td><td>15</td></tr><tr><td>Score:</td><td>1.01</td></tr></table>	0.9028	-0.0934	15	4	1.0106
494	crop sequence	<table><tr><td>Term:</td><td>crop sequence</td></tr><tr><td>No. of occurrences:</td><td>15</td></tr><tr><td>Score:</td><td>0.97</td></tr></table>	-0.2868	0.3421	15	4	0.9721
1394	long term study	<table><tr><td>Term:</td><td>long term study</td></tr><tr><td>No. of occurrences:</td><td>15</td></tr><tr><td>Score:</td><td>0.97</td></tr></table>	-0.0982	0.4774	15	4	0.9698
194	biofuel feedstock	<table><tr><td>Term:</td><td>biofuel feedstock</td></tr><tr><td>No. of occurrences:</td><td>15</td></tr><tr><td>Score:</td><td>0.96</td></tr></table>	0.6258	0.3172	15	4	0.9614
1470	mediterranean condition	<table><tr><td>Term:</td><td>mediterranean condition</td></tr><tr><td>No. of occurrences:</td><td>15</td></tr><tr><td>Score:</td><td>0.94</td></tr></table>	-0.1865	0.2824	15	4	0.9382
415	conservation practice	<table><tr><td>Term:</td><td>conservation practice</td></tr><tr><td>No. of occurrences:</td><td>15</td></tr><tr><td>Score:</td><td>0.88</td></tr></table>	0.168	-0.2202	15	4	0.8762
2315	src	<table><tr><td>Term:</td><td>src</td></tr><tr><td>No. of occurrences:</td><td>15</td></tr><tr><td>Score:</td><td>0.83</td></tr></table>	0.4398	0.2736	15	4	0.8259
802	fallow period	<table><tr><td>Term:</td><td>fallow period</td></tr><tr><td>No. of occurrences:</td><td>15</td></tr><tr><td>Score:</td><td>0.72</td></tr></table>	-0.0464	0.1274	15	4	0.7161
1319	large quantity	<table><tr><td>Term:</td><td>large quantity</td></tr><tr><td>No. of occurrences:</td><td>15</td></tr><tr><td>Score:</td><td>0.71</td></tr></table>	0.9228	0.1772	15	4	0.7061
2044	rice straw	<table><tr><td>Term:</td><td>rice straw</td></tr><tr><td>No. of occurrences:</td><td>15</td></tr><tr><td>Score:</td><td>0.66</td></tr></table>	0.4305	0.8418	15	4	0.6555
933	fym	<table><tr><td>Term:</td><td>fym</td></tr><tr><td>No. of occurrences:</td><td>15</td></tr><tr><td>Score:</td><td>0.50</td></tr></table>	-0.129	0.574	15	4	0.502
2640	year variability	<table><tr><td>Term:</td><td>year variability</td></tr><tr><td>No. of occurrences:</td><td>14</td></tr><tr><td>Score:</td><td>2.37</td></tr></table>	-0.5171	-0.3216	14	1	2.3663
1529	model structure	<table><tr><td>Term:</td><td>model structure</td></tr><tr><td>No. of occurrences:</td><td>14</td></tr><tr><td>Score:</td><td>2.26</td></tr></table>	-0.6994	-0.2763	14	1	2.26
2098	sea surface temperature	<table><tr><td>Term:</td><td>sea surface temperature</td></tr><tr><td>No. of occurrences:</td><td>14</td></tr><tr><td>Score:</td><td>1.63</td></tr></table>	-0.0386	-0.5923	14	1	1.6299
460	critical period	<table><tr><td>Term:</td><td>critical period</td></tr><tr><td>No. of occurrences:</td><td>14</td></tr><tr><td>Score:</td><td>1.39</td></tr></table>	-0.9878	-0.0998	14	1	1.3888
282	central part	<table><tr><td>Term:</td><td>central part</td></tr><tr><td>No. of occurrences:</td><td>14</td></tr><tr><td>Score:</td><td>1.36</td></tr></table>	-0.4364	-0.4832	14	1	1.3569
2268	south australia	<table><tr><td>Term:</td><td>south australia</td></tr><tr><td>No. of occurrences:</td><td>14</td></tr><tr><td>Score:</td><td>1.26</td></tr></table>	-0.5418	-0.5308	14	1	1.2648
1277	key crop	<table><tr><td>Term:</td><td>key crop</td></tr><tr><td>No. of occurrences:</td><td>14</td></tr><tr><td>Score:</td><td>1.26</td></tr></table>	-0.3261	-0.5013	14	1	1.257
279	central great plain	<table><tr><td>Term:</td><td>central great plain</td></tr><tr><td>No. of occurrences:</td><td>14</td></tr><tr><td>Score:</td><td>1.19</td></tr></table>	-0.9433	-0.2486	14	1	1.1921
1483	meteorological variable	<table><tr><td>Term:</td><td>meteorological variable</td></tr><tr><td>No. of occurrences:</td><td>14</td></tr><tr><td>Score:</td><td>1.12</td></tr></table>	-0.7947	-0.2986	14	1	1.1245
1955	rainfed wheat	<table><tr><td>Term:</td><td>rainfed wheat</td></tr><tr><td>No. of occurrences:</td><td>14</td></tr><tr><td>Score:</td><td>1.07</td></tr></table>	-0.8077	-0.4019	14	1	1.0748
2162	significant relationship	<table><tr><td>Term:</td><td>significant relationship</td></tr><tr><td>No. of occurrences:</td><td>14</td></tr><tr><td>Score:</td><td>1.07</td></tr></table>	-0.4818	0.0282	14	1	1.0674
336	climate impact study	<table><tr><td>Term:</td><td>climate impact study</td></tr><tr><td>No. of occurrences:</td><td>14</td></tr><tr><td>Score:</td><td>0.95</td></tr></table>	-0.8917	-0.3932	14	1	0.9475
1366	little impact	<table><tr><td>Term:</td><td>little impact</td></tr><tr><td>No. of occurrences:</td><td>14</td></tr><tr><td>Score:</td><td>0.94</td></tr></table>	-0.8972	-0.477	14	1	0.9436
335	climate impact assessment	<table><tr><td>Term:</td><td>climate impact assessment</td></tr><tr><td>No. of occurrences:</td><td>14</td></tr><tr><td>Score:</td><td>0.93</td></tr></table>	-0.393	-0.5867	14	1	0.9333
2327	statistical downscaling	<table><tr><td>Term:</td><td>statistical downscaling</td></tr><tr><td>No. of occurrences:</td><td>14</td></tr><tr><td>Score:</td><td>0.90</td></tr></table>	-0.6743	-0.6791	14	1	0.9022
523	cultivar selection	<table><tr><td>Term:</td><td>cultivar selection</td></tr><tr><td>No. of occurrences:</td><td>14</td></tr><tr><td>Score:</td><td>0.90</td></tr></table>	-0.8365	-0.1439	14	1	0.9013
2284	soybean crop	<table><tr><td>Term:</td><td>soybean crop</td></tr><tr><td>No. of occurrences:</td><td>14</td></tr><tr><td>Score:</td><td>0.89</td></tr></table>	-0.7045	-0.0916	14	1	0.8899
549	daily weather series	<table><tr><td>Term:</td><td>daily weather series</td></tr><tr><td>No. of occurrences:</td><td>14</td></tr><tr><td>Score:</td><td>0.87</td></tr></table>	-0.9461	-0.6668	14	1	0.8692
452	coupled model intercomparison project phase	<table><tr><td>Term:</td><td>coupled model intercomparison project phase</td></tr><tr><td>No. of occurrences:</td><td>14</td></tr><tr><td>Score:</td><td>0.86</td></tr></table>	-0.5903	-0.6656	14	1	0.8577
1696	observational data	<table><tr><td>Term:</td><td>observational data</td></tr><tr><td>No. of occurrences:</td><td>14</td></tr><tr><td>Score:</td><td>0.83</td></tr></table>	-0.3772	-0.493	14	1	0.8297
2433	terrain	<table><tr><td>Term:</td><td>terrain</td></tr><tr><td>No. of occurrences:</td><td>14</td></tr><tr><td>Score:</td><td>0.81</td></tr></table>	-0.5289	-0.5169	14	1	0.8091
2581	wepp	<table><tr><td>Term:</td><td>wepp</td></tr><tr><td>No. of occurrences:</td><td>14</td></tr><tr><td>Score:</td><td>0.77</td></tr></table>	-0.7257	-0.7834	14	1	0.7691
1404	lower temperature	<table><tr><td>Term:</td><td>lower temperature</td></tr><tr><td>No. of occurrences:</td><td>14</td></tr><tr><td>Score:</td><td>0.73</td></tr></table>	-0.9685	0.1869	14	1	0.7331
1109	highest value	<table><tr><td>Term:</td><td>highest value</td></tr><tr><td>No. of occurrences:</td><td>14</td></tr><tr><td>Score:</td><td>0.73</td></tr></table>	-0.6469	-0.0245	14	1	0.7328
2130	sensitivity test	<table><tr><td>Term:</td><td>sensitivity test</td></tr><tr><td>No. of occurrences:</td><td>14</td></tr><tr><td>Score:</td><td>0.72</td></tr></table>	-0.8421	-0.2313	14	1	0.7226
1868	potato crop	<table><tr><td>Term:</td><td>potato crop</td></tr><tr><td>No. of occurrences:</td><td>14</td></tr><tr><td>Score:</td><td>0.71</td></tr></table>	-0.4527	-0.1367	14	1	0.7146
123	arizona	<table><tr><td>Term:</td><td>arizona</td></tr><tr><td>No. of occurrences:</td><td>14</td></tr><tr><td>Score:</td><td>0.71</td></tr></table>	-0.7932	0.0191	14	1	0.7104
1680	nsw	<table><tr><td>Term:</td><td>nsw</td></tr><tr><td>No. of occurrences:</td><td>14</td></tr><tr><td>Score:</td><td>0.69</td></tr></table>	-1.049	-0.4744	14	1	0.6877
[truncated: 670 more rows]

## Sheet: 1
id	label	description	x	y	weight	cluster	score
52	agricultural model intercomparison	<table><tr><td>Term:</td><td>agricultural model intercomparison</td></tr><tr><td>No. of occurrences:</td><td>12</td></tr><tr><td>Score:</td><td>5.59</td></tr></table>	-0.622	-0.4822	12	1	5.586
1173	improvement project	<table><tr><td>Term:</td><td>improvement project</td></tr><tr><td>No. of occurrences:</td><td>15</td></tr><tr><td>Score:</td><td>4.47</td></tr></table>	-0.4844	-0.4006	15	1	4.4688
797	extreme heat	<table><tr><td>Term:</td><td>extreme heat</td></tr><tr><td>No. of occurrences:</td><td>18</td></tr><tr><td>Score:</td><td>3.78</td></tr></table>	-0.5031	-0.2299	18	1	3.7816
234	c3 crop	<table><tr><td>Term:</td><td>c3 crop</td></tr><tr><td>No. of occurrences:</td><td>15</td></tr><tr><td>Score:</td><td>3.51</td></tr></table>	-0.9799	-0.0272	15	1	3.5087
2005	representative concentration pathways	<table><tr><td>Term:</td><td>representative concentration pathways</td></tr><tr><td>No. of occurrences:</td><td>10</td></tr><tr><td>Score:</td><td>3.50</td></tr></table>	-0.1656	-0.5248	10	1	3.5028
1031	great importance	<table><tr><td>Term:</td><td>great importance</td></tr><tr><td>No. of occurrences:</td><td>12</td></tr><tr><td>Score:</td><td>3.32</td></tr></table>	-0.4954	-0.1283	12	1	3.3194
1006	global wheat production	<table><tr><td>Term:</td><td>global wheat production</td></tr><tr><td>No. of occurrences:</td><td>10</td></tr><tr><td>Score:</td><td>3.03</td></tr></table>	-0.7236	0.0898	10	1	3.0313
57	agricultural risk	<table><tr><td>Term:</td><td>agricultural risk</td></tr><tr><td>No. of occurrences:</td><td>13</td></tr><tr><td>Score:</td><td>2.84</td></tr></table>	-0.1962	-0.614	13	1	2.8429
1000	global mean temperature	<table><tr><td>Term:</td><td>global mean temperature</td></tr><tr><td>No. of occurrences:</td><td>13</td></tr><tr><td>Score:</td><td>2.64</td></tr></table>	-0.2997	-0.3707	13	1	2.6396
572	degrees c warming	<table><tr><td>Term:</td><td>degrees c warming</td></tr><tr><td>No. of occurrences:</td><td>10</td></tr><tr><td>Score:</td><td>2.62</td></tr></table>	-0.5653	-0.1821	10	1	2.6249
1124	hot day	<table><tr><td>Term:</td><td>hot day</td></tr><tr><td>No. of occurrences:</td><td>13</td></tr><tr><td>Score:</td><td>2.60</td></tr></table>	-0.9057	-0.4676	13	1	2.6035
164	belgium	<table><tr><td>Term:</td><td>belgium</td></tr><tr><td>No. of occurrences:</td><td>15</td></tr><tr><td>Score:</td><td>2.43</td></tr></table>	-0.2075	-0.1239	15	1	2.4318
1563	multi model ensemble	<table><tr><td>Term:</td><td>multi model ensemble</td></tr><tr><td>No. of occurrences:</td><td>19</td></tr><tr><td>Score:</td><td>2.41</td></tr></table>	-0.7059	-0.4415	19	1	2.4105
2640	year variability	<table><tr><td>Term:</td><td>year variability</td></tr><tr><td>No. of occurrences:</td><td>14</td></tr><tr><td>Score:</td><td>2.37</td></tr></table>	-0.5171	-0.3216	14	1	2.3663
738	ensemble simulation	<table><tr><td>Term:</td><td>ensemble simulation</td></tr><tr><td>No. of occurrences:</td><td>12</td></tr><tr><td>Score:</td><td>2.26</td></tr></table>	-0.807	-0.5382	12	1	2.2637
1529	model structure	<table><tr><td>Term:</td><td>model structure</td></tr><tr><td>No. of occurrences:</td><td>14</td></tr><tr><td>Score:</td><td>2.26</td></tr></table>	-0.6994	-0.2763	14	1	2.26
2652	yield impact	<table><tr><td>Term:</td><td>yield impact</td></tr><tr><td>No. of occurrences:</td><td>23</td></tr><tr><td>Score:</td><td>2.26</td></tr></table>	-0.435	-0.3172	23	1	2.2579
1468	median	<table><tr><td>Term:</td><td>median</td></tr><tr><td>No. of occurrences:</td><td>23</td></tr><tr><td>Score:</td><td>2.22</td></tr></table>	-0.4237	-0.4091	23	1	2.2179
142	available water resource	<table><tr><td>Term:</td><td>available water resource</td></tr><tr><td>No. of occurrences:</td><td>16</td></tr><tr><td>Score:</td><td>2.14</td></tr></table>	-0.0602	-0.5023	16	1	2.1397
1209	integrated assessment model	<table><tr><td>Term:</td><td>integrated assessment model</td></tr><tr><td>No. of occurrences:</td><td>27</td></tr><tr><td>Score:</td><td>2.13</td></tr></table>	0.1688	-0.4411	27	1	2.1344
2430	temporal resolution	<table><tr><td>Term:</td><td>temporal resolution</td></tr><tr><td>No. of occurrences:</td><td>16</td></tr><tr><td>Score:</td><td>2.00</td></tr></table>	-0.3049	-0.621	16	1	1.9977
1097	high spatial resolution	<table><tr><td>Term:</td><td>high spatial resolution</td></tr><tr><td>No. of occurrences:</td><td>15</td></tr><tr><td>Score:</td><td>1.96</td></tr></table>	-0.2871	-0.2977	15	1	1.9636
378	co2 fertilization	<table><tr><td>Term:</td><td>co2 fertilization</td></tr><tr><td>No. of occurrences:</td><td>49</td></tr><tr><td>Score:</td><td>1.90</td></tr></table>	-0.5686	-0.1974	49	1	1.9044
165	benchmark	<table><tr><td>Term:</td><td>benchmark</td></tr><tr><td>No. of occurrences:</td><td>16</td></tr><tr><td>Score:</td><td>1.89</td></tr></table>	-0.5726	-0.396	16	1	1.8881
2004	representative concentration pathway	<table><tr><td>Term:</td><td>representative concentration pathway</td></tr><tr><td>No. of occurrences:</td><td>55</td></tr><tr><td>Score:</td><td>1.89</td></tr></table>	-0.4755	-0.5088	55	1	1.8857
508	crop yield simulation	<table><tr><td>Term:</td><td>crop yield simulation</td></tr><tr><td>No. of occurrences:</td><td>16</td></tr><tr><td>Score:</td><td>1.87</td></tr></table>	-0.9684	-0.5177	16	1	1.8703
143	average increase	<table><tr><td>Term:</td><td>average increase</td></tr><tr><td>No. of occurrences:</td><td>13</td></tr><tr><td>Score:</td><td>1.86</td></tr></table>	-0.2693	-0.2894	13	1	1.8644
2660	yield sensitivity	<table><tr><td>Term:</td><td>yield sensitivity</td></tr><tr><td>No. of occurrences:</td><td>15</td></tr><tr><td>Score:</td><td>1.83</td></tr></table>	-0.9512	-0.1525	15	1	1.8295
103	anticipated change	<table><tr><td>Term:</td><td>anticipated change</td></tr><tr><td>No. of occurrences:</td><td>13</td></tr><tr><td>Score:</td><td>1.82</td></tr></table>	-0.2362	-0.4013	13	1	1.8172
352	climate trend	<table><tr><td>Term:</td><td>climate trend</td></tr><tr><td>No. of occurrences:</td><td>34</td></tr><tr><td>Score:</td><td>1.80</td></tr></table>	-0.6488	-0.5556	34	1	1.7992
737	ensemble	<table><tr><td>Term:</td><td>ensemble</td></tr><tr><td>No. of occurrences:</td><td>107</td></tr><tr><td>Score:</td><td>1.79</td></tr></table>	-0.7184	-0.4936	107	1	1.7929
1816	pixel	<table><tr><td>Term:</td><td>pixel</td></tr><tr><td>No. of occurrences:</td><td>25</td></tr><tr><td>Score:</td><td>1.78</td></tr></table>	-0.2845	-0.2777	25	1	1.7849
1498	midwest	<table><tr><td>Term:</td><td>midwest</td></tr><tr><td>No. of occurrences:</td><td>32</td></tr><tr><td>Score:</td><td>1.78</td></tr></table>	-0.5136	-0.2968	32	1	1.7774
137	attainable yield	<table><tr><td>Term:</td><td>attainable yield</td></tr><tr><td>No. of occurrences:</td><td>15</td></tr><tr><td>Score:</td><td>1.77</td></tr></table>	-0.6242	-0.238	15	1	1.7717
2425	temperature variability	<table><tr><td>Term:</td><td>temperature variability</td></tr><tr><td>No. of occurrences:</td><td>21</td></tr><tr><td>Score:</td><td>1.76</td></tr></table>	-0.7566	-0.3302	21	1	1.7565
2102	season temperature	<table><tr><td>Term:</td><td>season temperature</td></tr><tr><td>No. of occurrences:</td><td>39</td></tr><tr><td>Score:</td><td>1.74</td></tr></table>	-0.9013	-0.3123	39	1	1.7359
372	co2 effect	<table><tr><td>Term:</td><td>co2 effect</td></tr><tr><td>No. of occurrences:</td><td>40</td></tr><tr><td>Score:</td><td>1.70</td></tr></table>	-0.8747	-0.0241	40	1	1.6997
509	crop yield variability	<table><tr><td>Term:</td><td>crop yield variability</td></tr><tr><td>No. of occurrences:</td><td>20</td></tr><tr><td>Score:</td><td>1.69</td></tr></table>	-0.5796	-0.4129	20	1	1.6945
483	crop modeling	<table><tr><td>Term:</td><td>crop modeling</td></tr><tr><td>No. of occurrences:</td><td>23</td></tr><tr><td>Score:</td><td>1.69</td></tr></table>	-0.8473	-0.1751	23	1	1.6905
2492	uncertainty analysis	<table><tr><td>Term:</td><td>uncertainty analysis</td></tr><tr><td>No. of occurrences:</td><td>29</td></tr><tr><td>Score:</td><td>1.68</td></tr></table>	-0.2907	-0.3065	29	1	1.6823
1522	model improvement	<table><tr><td>Term:</td><td>model improvement</td></tr><tr><td>No. of occurrences:</td><td>21</td></tr><tr><td>Score:</td><td>1.68</td></tr></table>	-0.8863	0.0573	21	1	1.6753
1870	potential adaptation strategy	<table><tr><td>Term:</td><td>potential adaptation strategy</td></tr><tr><td>No. of occurrences:</td><td>11</td></tr><tr><td>Score:</td><td>1.65</td></tr></table>	-0.301	-0.4831	11	1	1.6453
2504	us corn belt	<table><tr><td>Term:</td><td>us corn belt</td></tr><tr><td>No. of occurrences:</td><td>15</td></tr><tr><td>Score:</td><td>1.64</td></tr></table>	-0.5143	-0.1738	15	1	1.645
1154	hydrological model	<table><tr><td>Term:</td><td>hydrological model</td></tr><tr><td>No. of occurrences:</td><td>32</td></tr><tr><td>Score:</td><td>1.63</td></tr></table>	-0.203	-0.5636	32	1	1.6327
2098	sea surface temperature	<table><tr><td>Term:</td><td>sea surface temperature</td></tr><tr><td>No. of occurrences:</td><td>14</td></tr><tr><td>Score:</td><td>1.63</td></tr></table>	-0.0386	-0.5923	14	1	1.6299
49	agricultural impact	<table><tr><td>Term:</td><td>agricultural impact</td></tr><tr><td>No. of occurrences:</td><td>23</td></tr><tr><td>Score:</td><td>1.63</td></tr></table>	-0.3072	-0.4996	23	1	1.6269
2052	river discharge	<table><tr><td>Term:</td><td>river discharge</td></tr><tr><td>No. of occurrences:</td><td>13</td></tr><tr><td>Score:</td><td>1.62</td></tr></table>	0.1116	-0.6605	13	1	1.6185
355	climate zone	<table><tr><td>Term:</td><td>climate zone</td></tr><tr><td>No. of occurrences:</td><td>24</td></tr><tr><td>Score:</td><td>1.61</td></tr></table>	-0.542	-0.4189	24	1	1.6083
1536	modern cultivar	<table><tr><td>Term:</td><td>modern cultivar</td></tr><tr><td>No. of occurrences:</td><td>11</td></tr><tr><td>Score:</td><td>1.60</td></tr></table>	-0.4129	0.1408	11	1	1.6024
659	earth system model	<table><tr><td>Term:</td><td>earth system model</td></tr><tr><td>No. of occurrences:</td><td>19</td></tr><tr><td>Score:</td><td>1.60</td></tr></table>	-0.3305	-0.4362	19	1	1.5992
146	average yield	<table><tr><td>Term:</td><td>average yield</td></tr><tr><td>No. of occurrences:</td><td>77</td></tr><tr><td>Score:</td><td>1.58</td></tr></table>	-0.5538	-0.1453	77	1	1.5838
2592	wheat grain yield	<table><tr><td>Term:</td><td>wheat grain yield</td></tr><tr><td>No. of occurrences:</td><td>34</td></tr><tr><td>Score:</td><td>1.58</td></tr></table>	-0.8649	-0.072	34	1	1.5817
1521	model evaluation	<table><tr><td>Term:</td><td>model evaluation</td></tr><tr><td>No. of occurrences:</td><td>19</td></tr><tr><td>Score:</td><td>1.55</td></tr></table>	-0.9462	-0.265	19	1	1.5549
1538	modis	<table><tr><td>Term:</td><td>modis</td></tr><tr><td>No. of occurrences:</td><td>23</td></tr><tr><td>Score:</td><td>1.53</td></tr></table>	-0.3194	-0.443	23	1	1.5343
284	central united state	<table><tr><td>Term:</td><td>central united state</td></tr><tr><td>No. of occurrences:</td><td>13</td></tr><tr><td>Score:</td><td>1.52</td></tr></table>	-0.5097	-0.4361	13	1	1.5246
599	discharge	<table><tr><td>Term:</td><td>discharge</td></tr><tr><td>No. of occurrences:</td><td>25</td></tr><tr><td>Score:</td><td>1.51</td></tr></table>	-0.1821	-0.5662	25	1	1.5116
930	future temperature	<table><tr><td>Term:</td><td>future temperature</td></tr><tr><td>No. of occurrences:</td><td>16</td></tr><tr><td>Score:</td><td>1.51</td></tr></table>	-0.7021	-0.3894	16	1	1.5051
1293	km resolution	<table><tr><td>Term:</td><td>km resolution</td></tr><tr><td>No. of occurrences:</td><td>10</td></tr><tr><td>Score:</td><td>1.50</td></tr></table>	-0.9313	-0.6108	10	1	1.4965
482	crop model simulation	<table><tr><td>Term:</td><td>crop model simulation</td></tr><tr><td>No. of occurrences:</td><td>20</td></tr><tr><td>Score:</td><td>1.50</td></tr></table>	-0.7869	-0.4616	20	1	1.4962
2554	water manager	<table><tr><td>Term:</td><td>water manager</td></tr><tr><td>No. of occurrences:</td><td>11</td></tr><tr><td>Score:</td><td>1.50</td></tr></table>	-0.1965	-0.5729	11	1	1.4952
2273	southern area	<table><tr><td>Term:</td><td>southern area</td></tr><tr><td>No. of occurrences:</td><td>10</td></tr><tr><td>Score:</td><td>1.48</td></tr></table>	-0.6505	-0.2885	10	1	1.4821
1499	midwestern united state	<table><tr><td>Term:</td><td>midwestern united state</td></tr><tr><td>No. of occurrences:</td><td>18</td></tr><tr><td>Score:</td><td>1.46</td></tr></table>	-0.516	-0.3005	18	1	1.4644
[truncated: 2,607 more rows]
