# Supplementary material for: Is Current Research on How Climate Change Impacts Global Food Security Really Objective?
Source: Foods. 2021 Sep 30;10(10):2342. doi: 10.3390/foods10102342 (PMC8535570; doi:10.3390/foods10102342)
Supplement: Supplementary file 1 [file foods-10-02342-s001.zip › Copy of Supplement file S2.xls]

## Sheet: year
year	number of research paper	% of 7473
1988	1	0.013
1989	1	0.013
1990	1	0.013
1991	7	0.094
1992	11	0.147
1993	17	0.227
1994	24	0.321
1995	30	0.401
1996	40	0.535
1997	29	0.388
1998	34	0.455
1999	36	0.482
2000	40	0.535
2001	26	0.348
2002	43	0.575
2003	49	0.656
2004	60	0.803
2005	92	1.231
2006	69	0.923
2007	120	1.606
2008	152	2.034
2009	271	3.626
2010	340	4.55
2011	444	5.941
2012	501	6.704
2013	675	9.033
2014	775	10.371
2015	984	13.167
2016	1018	13.622
2017	1213	16.232

## Sheet: countries
COUNTRIES /REGIONS	paper numbers	% of 7473
USA	2195	29.372
PEOPLES R CHINA	1144	15.308
ENGLAND	908	12.15			yelow ones are countries under high food insecurity risk
AUSTRALIA	795	10.638
GERMANY	772	10.331
INDIA	582	7.788
NETHERLANDS	471	6.303
ITALY	451	6.035
FRANCE	444	5.941
CANADA	430	5.754
SPAIN	275	3.68
SCOTLAND	255	3.412
JAPAN	246	3.292
DENMARK	210	2.81
SWEDEN	207	2.77
KENYA	206	2.757
SWITZERLAND	196	2.623
AUSTRIA	193	2.583
BRAZIL	192	2.569
SOUTH AFRICA	191	2.556
FINLAND	174	2.328
BELGIUM	148	1.98
MEXICO	145	1.94
PHILIPPINES	121	1.619
COLOMBIA	105	1.405
NORWAY	105	1.405
PAKISTAN	98	1.311
IRAN	90	1.204
SOUTH KOREA	82	1.097
NEW ZEALAND	81	1.084
WALES	72	0.963
CZECH REPUBLIC	71	0.95
TURKEY	71	0.95
BANGLADESH	69	0.923
THAILAND	65	0.87
ARGENTINA	62	0.83
ETHIOPIA	58	0.776
IRELAND	54	0.723
TAIWAN	54	0.723
ZIMBABWE	54	0.723
INDONESIA	50	0.669
PORTUGAL	50	0.669
GREECE	48	0.642
MALAYSIA	45	0.602
POLAND	44	0.589
HUNGARY	43	0.575
ISRAEL	43	0.575
PERU	41	0.549
RUSSIA	41	0.549
TANZANIA	41	0.549
CHILE	39	0.522
GHANA	36	0.482
NEPAL	36	0.482
NIGERIA	35	0.468
VIETNAM	34	0.455
MALI	32	0.428
SRI LANKA	30	0.401
BURKINA FASO	27	0.361
ROMANIA	25	0.335
SAUDI ARABIA	25	0.335
SLOVAKIA	24	0.321
EGYPT	23	0.308
SENEGAL	22	0.294
TUNISIA	21	0.281
SERBIA	20	0.268
BENIN	19	0.254
MALAWI	19	0.254
COSTA RICA	18	0.241
SYRIA	18	0.241
UGANDA	18	0.241
LAOS	17	0.227
NORTH IRELAND	17	0.227
SINGAPORE	17	0.227
BULGARIA	16	0.214
CAMBODIA	16	0.214
MOROCCO	16	0.214
UZBEKISTAN	16	0.214
CAMEROON	14	0.187
NIGER	14	0.187
JORDAN	13	0.174
LEBANON	12	0.161
ZAMBIA	12	0.161
BOLIVIA	11	0.147
CROATIA	11	0.147
MADAGASCAR	11	0.147
ALGERIA	10	0.134
CYPRUS	10	0.134
NICARAGUA	10	0.134
URUGUAY	10	0.134
COTE IVOIRE	9	0.12
SUDAN	9	0.12
BOTSWANA	8	0.107
ESTONIA	8	0.107
LITHUANIA	8	0.107
OMAN	8	0.107
U ARAB EMIRATES	8	0.107
ECUADOR	7	0.094
LUXEMBOURG	7	0.094
MOZAMBIQUE	7	0.094
NEW CALEDONIA	7	0.094
VENEZUELA	7	0.094
FIJI	6	0.08
SLOVENIA	6	0.08
UKRAINE	6	0.08
AFGHANISTAN	5	0.067
ICELAND	5	0.067
PANAMA	5	0.067
CUBA	4	0.054
GUADELOUPE	4	0.054
KAZAKHSTAN	4	0.054
BURUNDI	3	0.04
GREENLAND	3	0.04
KYRGYZSTAN	3	0.04
MOLDOVA	3	0.04
MONGOL PEO REP	3	0.04
NAMIBIA	3	0.04
RWANDA	3	0.04
SIERRA LEONE	3	0.04
SWAZILAND	3	0.04
AZERBAIJAN	2	0.027
BOSNIA HERCEG	2	0.027
GABON	2	0.027
GUATEMALA	2	0.027
IRAQ	2	0.027
PAPUA N GUINEA	2	0.027
PARAGUAY	2	0.027
QATAR	2	0.027
REP OF GEORGIA	2	0.027
SOLOMON ISLANDS	2	0.027
TRINID TOBAGO	2	0.027
YEMEN	2	0.027
BAHRAIN	1	0.013
BARBADOS	1	0.013
COMOROS	1	0.013
FRENCH GUIANA	1	0.013
GAMBIA	1	0.013
GUYANA	1	0.013
HONDURAS	1	0.013
JAMAICA	1	0.013
LATVIA	1	0.013
MAURITANIA	1	0.013
MAURITIUS	1	0.013
MONTENEGRO	1	0.013
PALESTINE	1	0.013
TAJIKISTAN	1	0.013
TOGO	1	0.013

## Sheet: institutes
institutes	paper numbers	% of 7473
CHINESE ACAD SCI	417	5.58
WAGENINGEN UNIV	201	2.69
UNIV FLORIDA	169	2.261
INRA	160	2.141
CHINA AGR UNIV	151	2.021
USDA ARS	150	2.007
CHINESE ACAD AGR SCI	143	1.914
UNIV BONN	135	1.807
NANJING AGR UNIV	110	1.472
ROTHAMSTED RES	109	1.459
ARS	106	1.418
UNIV ILLINOIS	106	1.418
BEIJING NORMAL UNIV	103	1.378
UNIV LEEDS	103	1.378
COLUMBIA UNIV	100	1.338
OHIO STATE UNIV	93	1.244
UNIV READING	93	1.244
UNIV CHINESE ACAD SCI	92	1.231
AGR AGRI FOOD CANADA	91	1.218
CSIRO	90	1.204
POTSDAM INST CLIMATE IMPACT RES	90	1.204
UNIV NEBRASKA	88	1.178
UNIV COPENHAGEN	87	1.164
INT CROPS RES INST SEMI ARID TROP	86	1.151
MICHIGAN STATE UNIV	85	1.137
UNIV CALIF DAVIS	85	1.137
AARHUS UNIV	83	1.111
UNIV ABERDEEN	82	1.097
UNIV WESTERN AUSTRALIA	81	1.084
UNIV MARYLAND	79	1.057
INDIAN AGR RES INST	78	1.044
INT INST APPL SYST ANAL	78	1.044
TEXAS A M UNIV	78	1.044
INT RICE RES INST	76	1.017
NASA	75	1.004
STANFORD UNIV	74	0.99
MCGILL UNIV	72	0.963
UNIV OXFORD	72	0.963
INT MAIZE WHEAT IMPROVEMENT CTR CIMMYT	71	0.95
UNIV QUEENSLAND	71	0.95
PURDUE UNIV	67	0.897
UNIV MINNESOTA	67	0.897
CORNELL UNIV	65	0.87
INT FOOD POLICY RES INST	65	0.87
COLORADO STATE UNIV	64	0.856
UNIV E ANGLIA	62	0.83
KANSAS STATE UNIV	60	0.803
CIMMYT	59	0.79
UNIV GUELPH	59	0.79
SWEDISH UNIV AGR SCI	56	0.749
UNIV WISCONSIN	55	0.736
WASHINGTON STATE UNIV	55	0.736
JAMES HUTTON INST	53	0.709
LUND UNIV	53	0.709
CRANFIELD UNIV	52	0.696
UNIV CALIF BERKELEY	52	0.696
CSIRO LAND WATER	51	0.682
UNIV WAGENINGEN RES CTR	51	0.682
IOWA STATE UNIV	50	0.669
AUSTRALIAN NATL UNIV	48	0.642
UNIV MELBOURNE	48	0.642
NATL INST AGROENVIRONM SCI	47	0.629
PENN STATE UNIV	47	0.629
UNIV GEORGIA	46	0.616
HUMBOLDT UNIV	45	0.602
MTT AGRIFOOD RES FINLAND	45	0.602
UNIV FLORENCE	45	0.602
UNIV HOHENHEIM	45	0.602
UNIV MILAN	45	0.602
USDA	45	0.602
NATL CTR ATMOSPHER RES	44	0.589
NAT RESOURCES INST FINLAND LUKE	41	0.549
UNIV ADELAIDE	41	0.549
CHINESE ACAD METEOROL SCI	40	0.535
CSIC	40	0.535
CNR	39	0.522
ILRI	39	0.522
KARLSRUHE INST TECHNOL	39	0.522
LEIBNIZ CTR AGR LANDSCAPE RES ZALF	39	0.522
MINIST AGR	39	0.522
UNIV BRITISH COLUMBIA	39	0.522
UNIV EXETER	39	0.522
WORLD AGROFORESTRY CTR ICRAF	39	0.522
NORTHWEST A F UNIV	38	0.508
UNIV KWAZULU NATAL	38	0.508
UNIV NOTTINGHAM	38	0.508
CIRAD	37	0.495
INT LIVESTOCK RES INST	37	0.495
POTSDAM INST CLIMATE IMPACT RES PIK	37	0.495
PRINCETON UNIV	37	0.495
UNIV AGR FAISALABAD	37	0.495
UNIV SAO PAULO	37	0.495
UNIV TECHNOL SYDNEY	37	0.495
UNIV SOUTHAMPTON	36	0.482
CIAT	35	0.468
UNIV EDINBURGH	35	0.468
JAMES COOK UNIV	34	0.455
PUNJAB AGR UNIV	34	0.455
UNIV BIRMINGHAM	34	0.455
UNIV CALIF SANTA BARBARA	34	0.455
UNIV POLITECN MADRID	34	0.455
UNIV PRETORIA	34	0.455
UNIV SYDNEY	34	0.455
UNIV TOKYO	34	0.455
ETH	33	0.442
OREGON STATE UNIV	33	0.442
UNIV GHENT	33	0.442
UNIV HELSINKI	33	0.442
CHINA METEOROL ADM	32	0.428
HARVARD UNIV	32	0.428
UNIV UTRECHT	32	0.428
UNIV CAPE TOWN	31	0.415
UNIV NAT RESOURCES LIFE SCI	31	0.415
UNIV WASHINGTON	31	0.415
US GEOL SURVEY	31	0.415
COMMISS EUROPEAN COMMUNITIES	30	0.401
CTR INT AGR TROP	30	0.401
MENDEL UNIV BRNO	30	0.401
NANJING UNIV INFORMAT SCI TECHNOL	30	0.401
PEKING UNIV	30	0.401
VRIJE UNIV AMSTERDAM	30	0.401
CSIRO PLANT IND	29	0.388
INT CTR TROP AGR CIAT	29	0.388
KATHOLIEKE UNIV LEUVEN	29	0.388
UNIV ARIZONA	29	0.388
UNIV ARKANSAS	29	0.388
UNIV MISSOURI	29	0.388
INT WATER MANAGEMENT INST	28	0.375
UNIV KASSEL	28	0.375
HUAZHONG AGR UNIV	27	0.361
SWISS FED INST TECHNOL	27	0.361
UNIV COLORADO	27	0.361
UNIV GOTTINGEN	27	0.361
CHARLES STURT UNIV	26	0.348
FAO	26	0.348
LEIBNIZ CTR AGR LANDSCAPE RES	26	0.348
PACIFIC NW NATL LAB	26	0.348
UNIV CAMBRIDGE	26	0.348
ABERYSTWYTH UNIV	25	0.335
MISSISSIPPI STATE UNIV	25	0.335
STOCKHOLM UNIV	25	0.335
TECH UNIV DENMARK	25	0.335
UNIV ALBERTA	25	0.335
UNIV BRISTOL	25	0.335
UNIV SUSSEX	25	0.335
UNIV TASMANIA	25	0.335
US EPA	25	0.335
WORLD AGROFORESTRY CTR	25	0.335
CNRS	24	0.321
CSIRO AGR	24	0.321
N CAROLINA STATE UNIV	24	0.321
NATL INST ENVIRONM STUDIES	24	0.321
UNIV CORDOBA	24	0.321
AGROPARISTECH	23	0.308
CTR ECOL HYDROL	23	0.308
EUROPEAN COMMISS	23	0.308
TECH UNIV MUNICH	23	0.308
UNIV CHICAGO	23	0.308
UNIV FED VICOSA	23	0.308
UNIV NEW ENGLAND	23	0.308
UNIV NEW HAMPSHIRE	23	0.308
UNIV PARIS 06	23	0.308
UNIV TWENTE	23	0.308
UNIV ZIMBABWE	23	0.308
BANARAS HINDU UNIV	22	0.294
BIOVERS INT	22	0.294
CONSERVAT INT	22	0.294
CSIRO AGR FOOD	22	0.294
UNIV LANCASTER	22	0.294
UNIV LONDON IMPERIAL COLL SCI TECHNOL MED	22	0.294
UNIV SASSARI	22	0.294
UNIV SO QUEENSLAND	22	0.294
WAGENINGEN UNIV RES CTR	22	0.294
ZHEJIANG UNIV	22	0.294
FERDOWSI UNIV MASHHAD	21	0.281
IIASA	21	0.281
LANZHOU UNIV	21	0.281
MIT	21	0.281
NATURE CONSERVANCY	21	0.281
NOAA	21	0.281
UNIV NEW S WALES	21	0.281
WAGENINGEN UNIV RES	21	0.281
AUBURN UNIV	20	0.268
CENT RES INST DRYLAND AGR	20	0.268
CSIRO AGR FLAGSHIP	20	0.268
CSIRO ECOSYST SCI	20	0.268
DUKE UNIV	20	0.268
INDIAN INST TECHNOL	20	0.268
MONASH UNIV	20	0.268
NORWEGIAN UNIV LIFE SCI	20	0.268
UNIV YORK	20	0.268
WORLD BANK	20	0.268
CTR INT FORESTRY RES CIFOR	19	0.254
NATL AGR FOOD RES ORG	19	0.254
OAK RIDGE NATL LAB	19	0.254
UCL	19	0.254
UFZ HELMHOLTZ CTR ENVIRONM RES	19	0.254
UNIV CALIF LOS ANGELES	19	0.254
UNIV COLL DUBLIN	19	0.254
UNIV HAMBURG	19	0.254
UNIV MICHIGAN	19	0.254
UNIV NACL AUTONOMA MEXICO	19	0.254
UNIV NEW SOUTH WALES	19	0.254
UNIV VERMONT	19	0.254
UNIV WITWATERSRAND	19	0.254
ARIZONA STATE UNIV	18	0.241
ASIAN INST TECHNOL	18	0.241
BANGOR UNIV	18	0.241
CATHOLIC UNIV LOUVAIN	18	0.241
ICARDA	18	0.241
LEIBNIZ UNIV HANNOVER	18	0.241
QUEENSLAND UNIV TECHNOL	18	0.241
UNIV ANTWERP	18	0.241
UNIV MASSACHUSETTS	18	0.241
UNIV OKLAHOMA	18	0.241
UNIV VIRGINIA	18	0.241
WAGGA WAGGA AGR INST	18	0.241
NATL TAIWAN UNIV	17	0.227
NEW MEXICO STATE UNIV	17	0.227
UNIV CONNECTICUT	17	0.227
UNIV TOULOUSE	17	0.227
UNIV WATERLOO	17	0.227
CGIAR RES PROGRAM CLIMATE CHANGE AGR FOOD SECUR	16	0.214
INT CTR AGR RES DRY AREAS	16	0.214
IRD	16	0.214
KYOTO UNIV	16	0.214
RUTGERS STATE UNIV	16	0.214
TUFTS UNIV	16	0.214
UNIV BERN	16	0.214
UNIV HAWAII MANOA	16	0.214
UNIV MANCHESTER	16	0.214
UNIV PARIS SACLAY	16	0.214
UNIV TORONTO	16	0.214
UNIV TUSCIA	16	0.214
UNIV VICTORIA	16	0.214
YALE UNIV	16	0.214
ARGONNE NATL LAB	15	0.201
FOOD AGR ORG UNITED NATIONS FAO	15	0.201
HEBREW UNIV JERUSALEM	15	0.201
HUNGARIAN ACAD SCI	15	0.201
INDIAN COUNCIL AGR RES	15	0.201
INT POTATO CTR	15	0.201
IRRI	15	0.201
IWMI	15	0.201
JAPAN INT RES CTR AGR SCI	15	0.201
MONTPELLIER SUPAGRO	15	0.201
NANJING UNIV	15	0.201
NEWCASTLE UNIV	15	0.201
POLITECN MILAN	15	0.201
SEOUL NATL UNIV	15	0.201
STOCKHOLM ENVIRONM INST	15	0.201
TAMIL NADU AGR UNIV	15	0.201
TECH UNIV MADRID	15	0.201
UNIV BUENOS AIRES	15	0.201
UNIV CALIF IRVINE	15	0.201
UNIV EASTERN FINLAND	15	0.201
UNIV FED SANTA MARIA	15	0.201
UNIV GREENWICH	15	0.201
UNIV SASKATCHEWAN	15	0.201
WAGENINGEN UR	15	0.201
AGROSCOPE	14	0.187
APEC CLIMATE CTR	14	0.187
COMENIUS UNIV	14	0.187
HOKKAIDO UNIV	14	0.187
MINIST WATER RESOURCES	14	0.187
OKLAHOMA STATE UNIV	14	0.187
QUEENS UNIV BELFAST	14	0.187
SCOTTISH CROP RES INST	14	0.187
TECH UNIV BERLIN	14	0.187
UNIV BOLOGNA	14	0.187
UNIV FREE STATE	14	0.187
UNIV GIESSEN	14	0.187
UNIV KIEL	14	0.187
UNIV MONTREAL	14	0.187
UNIV POTSDAM	14	0.187
UNIV STELLENBOSCH	14	0.187
US FOREST SERV	14	0.187
ACAD SCI CZECH REPUBLIC	13	0.174
CSIRO SUSTAINABLE ECOSYST	13	0.174
DELFT UNIV TECHNOL	13	0.174
INT INST TROP AGR	13	0.174
IWATE UNIV	13	0.174
SIMON FRASER UNIV	13	0.174
SOUTHWEST UNIV	13	0.174
SUN YAT SEN UNIV	13	0.174
TRINITY COLL DUBLIN	13	0.174
UNITED NATIONS UNIV	13	0.174
UNIV LIEGE	13	0.174
UNIV NOVI SAD	13	0.174
UNIV SHEFFIELD	13	0.174
UNIV TEXAS AUSTIN	13	0.174
AFRC	12	0.161
AGR RES COUNCIL	12	0.161
BAHAUDDIN ZAKARIYA UNIV	12	0.161
CHALMERS	12	0.161
FINNISH ENVIRONM INST SYKE	12	0.161
FOOD AGR ORG UNITED NATIONS	12	0.161
HUNAN AGR UNIV	12	0.161
INDIAN METEOROL DEPT	12	0.161
INT MAIZE WHEAT IMPROVEMENT CTR	12	0.161
ISLAMIC AZAD UNIV	12	0.161
LONDON SCH HYG TROP MED	12	0.161
NATL CHUNG HSING UNIV	12	0.161
NW A F UNIV	12	0.161
TEAGASC	12	0.161
UN	12	0.161
UNIV BARCELONA	12	0.161
UNIV BASEL	12	0.161
UNIV CATTOLICA SACRO CUORE	12	0.161
UNIV GOTHENBURG	12	0.161
UNIV NAPLES FEDERICO II	12	0.161
UNIV SOUTHERN QUEENSLAND	12	0.161
AALTO UNIV	11	0.147
ALTERRA	11	0.147
BEIJING FORESTRY UNIV	11	0.147
BOSTON UNIV	11	0.147
CHINA INST WATER RESOURCES HYDROPOWER RES	11	0.147
GEORG AUGUST UNIV GOTTINGEN	11	0.147
HOHAI UNIV	11	0.147
ICAR RES COMPLEX	11	0.147
IMPERIAL COLL LONDON	11	0.147
INST LANDSCAPE SYST ANAL	11	0.147
INT PLANT NUTR INST	11	0.147
KING SAUD UNIV	11	0.147
KINGS COLL LONDON	11	0.147
MET OFF HADLEY CTR	11	0.147
NAT RESOURCES INST FINLAND	11	0.147
NATL UNIV SINGAPORE	11	0.147
PBL NETHERLANDS ENVIRONM ASSESSMENT AGCY	11	0.147
PONTIFICIA UNIV CATOLICA CHILE	11	0.147
ROYAL VET AGR UNIV	11	0.147
SCOTLANDS RURAL COLL	11	0.147
SWISS FED INST AQUAT SCI TECHNOL	11	0.147
UNESCO	11	0.147
UNIV ADDIS ABABA	11	0.147
UNIV AGR SCI	11	0.147
UNIV AMSTERDAM	11	0.147
UNIV CALIF RIVERSIDE	11	0.147
UNIV CALIF SAN DIEGO	11	0.147
UNIV ESSEX	11	0.147
UNIV GHANA	11	0.147
UNIV LISBON	11	0.147
UNIV MONTPELLIER	11	0.147
UNIV OSLO	11	0.147
UNIV VIENNA	11	0.147
AGRESEARCH	10	0.134
ARISTOTLE UNIV THESSALONIKI	10	0.134
CLIMATE ANALYT	10	0.134
COMMONWEALTH SCI IND RES ORG	10	0.134
CSIRO MARINE ATMOSPHER RES	10	0.134
DEAKIN UNIV	10	0.134
FINNISH METEOROL INST	10	0.134
FREE UNIV BERLIN	10	0.134
FUDAN UNIV	10	0.134
HEBEI ACAD SCI	10	0.134
LINCOLN UNIV	10	0.134
LOUISIANA STATE UNIV	10	0.134
MACQUARIE UNIV	10	0.134
MAKERERE UNIV	10	0.134
MET OFF	10	0.134
NEW ZEALAND INST PLANT FOOD RES LTD	10	0.134
NORTH CAROLINA STATE UNIV	10	0.134
NSW DEPT PRIMARY IND	10	0.134
RUSSIAN ACAD SCI	10	0.134
S DAKOTA STATE UNIV	10	0.134
SWEDISH UNIV AGR SCI SLU	10	0.134
UNIV ALCALA DE HENARES	10	0.134
UNIV AUTONOMA BARCELONA	10	0.134
UNIV NAT RESOURCES APPL LIFE SCI	10	0.134
UNIV NEWCASTLE	10	0.134
UNIV SANTIAGO DE COMPOSTELA	10	0.134
UNIV TSUKUBA	10	0.134
UNIV TUBINGEN	10	0.134
UNIV WARWICK	10	0.134
UNIV WOLLONGONG	10	0.134
WUHAN UNIV	10	0.134
BANGLADESH RICE RES INST	9	0.12
CAN THO UNIV	9	0.12
CENT RICE RES INST	9	0.12
CNR IBIMET	9	0.12
CTR DEV RES ZEF	9	0.12
DANISH INST AGR SCI	9	0.12
FUJIAN AGR FORESTRY UNIV	9	0.12
GRIFFITH UNIV	9	0.12
HAWASSA UNIV	9	0.12
IAEA	9	0.12
ICAR INDIAN AGR RES INST	9	0.12
ISTANBUL TECH UNIV	9	0.12
JIANGXI AGR UNIV	9	0.12
JOINT GLOBAL CHANGE RES INST	9	0.12
LANDCARE RES	9	0.12
MAX PLANCK INST METEOROL	9	0.12
MERCATOR RES INST GLOBAL COMMONS CLIMATE CHANGE	9	0.12
MICHIGAN TECHNOL UNIV	9	0.12
MURDOCH UNIV	9	0.12
NINGXIA UNIV	9	0.12
NO ARIZONA UNIV	9	0.12
RENMIN UNIV CHINA	9	0.12
SOKOINE UNIV AGR	9	0.12
SRUC	9	0.12
TSINGHUA UNIV	9	0.12
UMEA UNIV	9	0.12
UNIV BAYREUTH	9	0.12
UNIV CANBERRA	9	0.12
UNIV COMPLUTENSE MADRID	9	0.12
UNIV DUNDEE	9	0.12
UNIV EAST ANGLIA	9	0.12
UNIV FREIBURG	9	0.12
UNIV HAWAII	9	0.12
UNIV IDAHO	9	0.12
UNIV LLEIDA	9	0.12
UNIV LONDON	9	0.12
UNIV NEVADA	9	0.12
UNIV PADUA	9	0.12
UNIV PISA	9	0.12
UNIV TEHRAN	9	0.12
UNIV TENNESSEE	9	0.12
UNIV WESTERN SYDNEY	9	0.12
UPMC	9	0.12
WILDLIFE CONSERVAT SOC	9	0.12
YANGTZE UNIV	9	0.12
AGR UNIV HEBEI	8	0.107
BANGLADESH AGR UNIV	8	0.107
CHIANG MAI UNIV	8	0.107
CHINESE UNIV HONG KONG	8	0.107
CHONNAM NATL UNIV	8	0.107
CREAF	8	0.107
CZECH UNIV LIFE SCI PRAGUE	8	0.107
DALHOUSIE UNIV	8	0.107
DEPT ENVIRONM PRIMARY IND	8	0.107
DEPT PRIMARY IND	8	0.107
EAWAG	8	0.107
FOOD ENVIRONM RES AGCY	8	0.107
GEORGIA INST TECHNOL	8	0.107
GLOBAL CHANGE RES CTR AS CR	8	0.107
HELMHOLTZ ZENTRUM MUNCHEN	8	0.107
INDIAN INST SCI	8	0.107
INNER MONGOLIA AGR UNIV	8	0.107
INST RECH DEV	8	0.107
JULIUS KUHN INST	8	0.107
KASETSART UNIV	8	0.107
KING ABDULAZIZ UNIV	8	0.107
KTH ROYAL INST TECHNOL	8	0.107
LANCASTER ENVIRONM CTR	8	0.107
MARINE BIOL LAB	8	0.107
MAX PLANCK INST BIOGEOCHEM	8	0.107
MINIST AGR CHINA	8	0.107
NAGOYA UNIV	8	0.107
NANJING FORESTRY UNIV	8	0.107
NATL BUR ECON RES	8	0.107
NATL HLTH RES INST	8	0.107
PACIFIC NORTHWEST NATL LAB	8	0.107
RHODES UNIV	8	0.107
SHANDONG AGR UNIV	8	0.107
TARBIAT MODARES UNIV	8	0.107
TECH UNIV DRESDEN	8	0.107
TEL AVIV UNIV	8	0.107
TOHOKU UNIV	8	0.107
UNEP	8	0.107
UNIV BASILICATA	8	0.107
UNIV FED GOIAS	8	0.107
UNIV HAIFA	8	0.107
UNIV HONG KONG	8	0.107
UNIV KENTUCKY	8	0.107
UNIV LAUSANNE	8	0.107
UNIV MANITOBA	8	0.107
UNIV MUNICH	8	0.107
UNIV N CAROLINA	8	0.107
UNIV NOVA LISBOA	8	0.107
UNIV PARIS 11	8	0.107
UNIV PHILIPPINES	8	0.107
UNIV POLITECN VALENCIA	8	0.107
UNIV WESTERN ONTARIO	8	0.107
UNIV WURZBURG	8	0.107
UTAH STATE UNIV	8	0.107
VIRGINIA TECH	8	0.107
AAU	7	0.094
ACAD SINICA	7	0.094
AGR RES CTR	7	0.094
AGR RES ORG	7	0.094
AGR UNIV ATHENS	7	0.094
ALTERRA WAGENINGEN UR	7	0.094
ARVALIS INST VEGETAL	7	0.094
BANGLADESH AGR RES INST	7	0.094
CARDIFF UNIV	7	0.094
CARNEGIE INST SCI	7	0.094
CAS	7	0.094
CHINA UNIV GEOSCI	7	0.094
CHINHOYI UNIV TECHNOL	7	0.094
COMSATS INST INFORMAT TECHNOL	7	0.094
CONSEJO NACL INVEST CIENT TECN	7	0.094
CSIR	7	0.094
CTR COOPERAT INT RECH AGRON DEV CIRAD	7	0.094
CTR ENVIRONM FISHERIES AQUACULTURE SCI	7	0.094
CTR INT FORESTRY RES	7	0.094
CURTIN UNIV	7	0.094
DEMOCRITUS UNIV THRACE	7	0.094
DLO	7	0.094
ENVIRONM CANADA	7	0.094
FINNISH ENVIRONM INST	7	0.094
FOOD AGR ORG	7	0.094
HELVETAS SWISS INTERCOOPERAT	7	0.094
ICAR RES COMPLEX NEH REG	7	0.094
IFPRI	7	0.094
INDIAN INST SOIL SCI	7	0.094
INDIANA UNIV	7	0.094
IPSL	7	0.094
JUSTUS LIEBIG UNIV GIESSEN	7	0.094
KOREA UNIV	7	0.094
LA TROBE UNIV	7	0.094
LAWRENCE LIVERMORE NATL LAB	7	0.094
LEIBNIZ INST AGR DEV TRANSIT ECON IAMO	7	0.094
MAX PLANCK INST MOL PLANT PHYSIOL	7	0.094
MEKELLE UNIV	7	0.094
N DAKOTA STATE UNIV	7	0.094
NATL AGR RES CTR TOHOKU REG	7	0.094
NATL ENGN RES CTR WATER SAVING IRRIGAT YANGLING	7	0.094
NERC	7	0.094
NETHERLANDS ENVIRONM ASSESSMENT AGCY	7	0.094
NORWEGIAN INST AGR ENVIRONM RES	7	0.094
NORWEGIAN UNIV SCI TECHNOL	7	0.094
NYU	7	0.094
POLISH ACAD SCI	7	0.094
RADBOUD UNIV NIJMEGEN	7	0.094
RESOURCES FUTURE INC	7	0.094
SCOTTISH AGR COLL	7	0.094
SO CROSS UNIV	7	0.094
UNIV ABOMEY CALAVI	7	0.094
UNIV ALABAMA	7	0.094
UNIV BELGRADE	7	0.094
UNIV BERGEN	7	0.094
UNIV BRASILIA	7	0.094
UNIV BUCHAREST	7	0.094
UNIV CANTERBURY	7	0.094
UNIV DELAWARE	7	0.094
UNIV FED RIO GRANDE DO SUL	7	0.094
UNIV FED SANTA CATARINA	7	0.094
UNIV HERTFORDSHIRE	7	0.094
UNIV LIVERPOOL	7	0.094
UNIV NAT RESOURCES LIFE SCI VIENNA	7	0.094
UNIV NEBRASKA LINCOLN	7	0.094
UNIV OTTAWA	7	0.094
UNIV OULU	7	0.094
UNIV PORTO	7	0.094
UNIV QUEBEC	7	0.094
UNIV ROSTOCK	7	0.094
UNIV S CAROLINA	7	0.094
UNIV TALCA	7	0.094
UNIV TORONTO SCARBOROUGH	7	0.094
UNIV VALENCIA	7	0.094
UNIV ZURICH	7	0.094
YANGZHOU UNIV	7	0.094
AFRICA RICE CTR AFRICARICE	6	0.08
AGR HORT DEV BOARD	6	0.08
AGROCAMPUS OUEST	6	0.08
ALPEN ADRIA UNIV KLAGENFURT	6	0.08
BILL MELINDA GATES FDN	6	0.08
BINDURA UNIV SCI EDUC	6	0.08
BROWN UNIV	6	0.08
BULGARIAN ACAD SCI	6	0.08
CANTABRIAN AGR RES TRAINING CTR CIFA	6	0.08
CENT INST COTTON RES	6	0.08
CSIRO CLIMATE ADAPTAT FLAGSHIP	6	0.08
CSIRO OCEANS ATMOSPHERE	6	0.08
CZECH HYDROMETEOROL INST	6	0.08
DEPT AGR FOOD WESTERN AUSTRALIA	6	0.08
GLOBAL CROP DIVERS TRUST	6	0.08
GODDARD INST SPACE STUDIES	6	0.08
GUANGXI UNIV	6	0.08
HARPER ADAMS UNIV	6	0.08
HEIDELBERG UNIV	6	0.08
IACR ROTHAMSTED	6	0.08
IARI	6	0.08
IBARAKI UNIV	6	0.08
IBIMET CNR	6	0.08
IITA	6	0.08
ILLINOIS STATE WATER SURVEY	6	0.08
INT CTR INSECT PHYSIOL ECOL	6	0.08
INT POTATO CTR CIP	6	0.08
INTA CIRN	6	0.08
ISFAHAN UNIV TECHNOL	6	0.08
JIANGSU ACAD AGR SCI	6	0.08
JIANGXI ACAD AGR SCI	6	0.08
KWAME NKRUMAH UNIV SCI TECHNOL	6	0.08
LEIBNIZ INST PLANT GENET CROP PLANT RES IPK	6	0.08
LONDON SCH ECON	6	0.08
MASARYK UNIV	6	0.08
MCMASTER UNIV	6	0.08
MENDEL UNIV AGR FORESTRY	6	0.08
MENDEL UNIV AGR FORESTRY BRNO	6	0.08
MONSANTO CO	6	0.08
MONTANA STATE UNIV	6	0.08
MOSCOW MV LOMONOSOV STATE UNIV	6	0.08
NAT HIST MUSEUM	6	0.08
NATL AGR FOOD RES ORG NARO	6	0.08
NATL CTR MEDIUM RANGE WEATHER FORECASTING	6	0.08
NATL LAB AGR ENVIRONM	6	0.08
NATL METEOROL CTR	6	0.08
NORTH WEST UNIV	6	0.08
NORWEGIAN INST BIOECON RES	6	0.08
RAJSHAHI UNIV	6	0.08
ROYAL SWEDISH ACAD SCI	6	0.08
SHENYANG AGR UNIV	6	0.08
SICHUAN AGR UNIV	6	0.08
SLU	6	0.08
SOUTH AUSTRALIAN RES DEV INST	6	0.08
SZENT ISTVAN UNIV	6	0.08
TEXAS TECH UNIV	6	0.08
TRENT UNIV	6	0.08
UNESCO IHE INST WATER EDUC	6	0.08
UNIV ANTANANARIVO	6	0.08
UNIV AVEIRO	6	0.08
UNIV BARI	6	0.08
UNIV CAPE COAST	6	0.08
UNIV CASTILLA LA MANCHA	6	0.08
UNIV COSTA RICA	6	0.08
UNIV DELHI	6	0.08
UNIV EVORA	6	0.08
UNIV FOGGIA	6	0.08
UNIV GENEVA	6	0.08
UNIV GLASGOW	6	0.08
UNIV GRONINGEN	6	0.08
UNIV INNSBRUCK	6	0.08
UNIV NACL COLOMBIA	6	0.08
UNIV NAT RESOURCES LIFE SCI BOKU	6	0.08
UNIV NEUCHATEL	6	0.08
UNIV PERADENIYA	6	0.08
UNIV PLYMOUTH	6	0.08
UNIV PUERTO RICO	6	0.08
UNIV PUTRA MALAYSIA	6	0.08
UNIV S AUSTRALIA	6	0.08
UNIV STIRLING	6	0.08
UNIV SUNSHINE COAST	6	0.08
UNIV TEKNOL MALAYSIA	6	0.08
UNIV UDINE	6	0.08
UNIV WAIKATO	6	0.08
UNIV WESTERN CAPE	6	0.08
ZOOL SOC LONDON	6	0.08
ADAM MICKIEWICZ UNIV	5	0.067
ADDIS ABABA UNIV	5	0.067
AFRICA RICE CTR	5	0.067
AGR VICTORIA	5	0.067
AGROSCOPE RECKENHOLZ TANIKON RES STN ART	5	0.067
AMITY UNIV	5	0.067
ANKARA UNIV	5	0.067
AS CR	5	0.067
AYUB AGR RES INST	5	0.067
BEIJING INST TECHNOL	5	0.067
BIDHAN CHANDRA KRISHI VISWAVIDYALAYA	5	0.067
BIHAR AGR UNIV	5	0.067
BLACKLAND RES EXTENS CTR	5	0.067
BOGOR AGR UNIV	5	0.067
BRIGHAM YOUNG UNIV	5	0.067
BUR METEOROL	5	0.067
CABI	5	0.067
CALTECH	5	0.067
CARY INST ECOSYST STUDIES	5	0.067
CEH EDINBURGH	5	0.067
CONSIGLIO RIC AGR ANAL ECON AGR	5	0.067
CONSIGLIO RIC SPERIMENTAZ AGR	5	0.067
CUKUROVA UNIV	5	0.067
CUNY	5	0.067
DARTMOUTH COLL	5	0.067
DELTARES	5	0.067
ECON RES SERV	5	0.067
EGERTON UNIV	5	0.067
EH GRAHAM CTR AGR INNOVAT	5	0.067
FED RES INST RURAL AREAS FORESTRY FISHERIES	5	0.067
FLEMISH INST TECHNOL RES VITO	5	0.067
GERMAN RES CTR ENVIRONM HLTH	5	0.067
HARAMAYA UNIV	5	0.067
HASSELT UNIV	5	0.067
HEILONGJIANG ACAD AGR SCI	5	0.067
HENAN ACAD AGR SCI	5	0.067
IER	5	0.067
INDEPENDENT PROJECT ANAL	5	0.067
INDIAN INST TECHNOL KHARAGPUR	5	0.067
INIFAP	5	0.067
INST ELEVAGE	5	0.067
INT CTR TROP AGR	5	0.067
INT INST ENVIRONM DEV	5	0.067
IRSTEA	5	0.067
JAPAN AGCY MARINE EARTH SCI TECHNOL	5	0.067
JIRCAS	5	0.067
JOHANN HEINRICH VON THUNEN INST	5	0.067
JOHNS HOPKINS UNIV	5	0.067
KANGWON NATL UNIV	5	0.067
KHON KAEN UNIV	5	0.067
LEIBNIZ CTR AGR LANDSCAPE RES ZALF EV	5	0.067
LONDON SCH ECON POLIT SCI	5	0.067
LUDWIG MAXIMILIANS UNIV MUNCHEN	5	0.067
MEM UNIV NEWFOUNDLAND	5	0.067
NARO	5	0.067
NASA GODDARD INST SPACE STUDIES	5	0.067
NAT BIODIVERS CTR	5	0.067
NATL AGR FOOD CTR	5	0.067
NATL INST ABIOT STRESS MANAGEMENT	5	0.067
NATL INST PUBL HLTH ENVIRONM RIVM	5	0.067
NEPAL AGR RES COUNCIL	5	0.067
NERC CTR ECOL HYDROL	5	0.067
NORTHEAST AGR UNIV	5	0.067
NORWEGIAN UNIV LIFE SCI NMBU	5	0.067
OECD	5	0.067
PIONEER HIBRED INT INC	5	0.067
PLYMOUTH MARINE LAB	5	0.067
PMAS ARID AGR UNIV RAWALPINDI	5	0.067
RURAL DEV ADM	5	0.067
SAC	5	0.067
SAN FRANCISCO STATE UNIV	5	0.067
SCUOLA SUPER SANT ANNA	5	0.067
SECRETARIAT PACIFIC COMMUNITY	5	0.067
SHANDONG ACAD AGR SCI	5	0.067
SHANGHAI CLIMATE CTR	5	0.067
SHANXI AGR UNIV	5	0.067
SHER E KASHMIR UNIV AGR SCI TECHNOL	5	0.067
SHIZUOKA UNIV	5	0.067
SOIL SCI CONSERVAT RES INST	5	0.067
SOUTH AFRICAN SUGARCANE RES INST	5	0.067
SOUTH CHINA AGR UNIV	5	0.067
STELLENBOSCH UNIV	5	0.067
SULTAN QABOOS UNIV	5	0.067
SWANSEA UNIV	5	0.067
SWISS FED INST AQUAT SCI TECHNOL EAWAG	5	0.067
TEXAS A M AGRILIFE RES	5	0.067
THUNEN INST CLIMATE SMART AGR	5	0.067
UNESCO IHE	5	0.067
UNIV AARHUS	5	0.067
UNIV AUSTRAL CHILE	5	0.067
UNIV BLAISE PASCAL	5	0.067
UNIV CALGARY	5	0.067
UNIV CALIF COOPERAT EXTENS	5	0.067
UNIV CATHOLIQUE LOUVAIN	5	0.067
UNIV CONCEPCION	5	0.067
UNIV DAR ES SALAAM	5	0.067
UNIV ESTADUAL CAMPINAS	5	0.067
UNIV HALLE WITTENBERG	5	0.067
UNIV JAEN	5	0.067
UNIV KANSAS	5	0.067
UNIV LAVAL	5	0.067
UNIV LIMPOPO	5	0.067
UNIV MIAMI	5	0.067
UNIV NAIROBI	5	0.067
UNIV NO BRITISH COLUMBIA	5	0.067
UNIV PERUGIA	5	0.067
UNIV PUBL NAVARRA	5	0.067
UNIV PUNJAB	5	0.067
UNIV RHODE ISL	5	0.067
UNIV TABRIZ	5	0.067
UNIV TARTU	5	0.067
UNIV TURIN	5	0.067
UNIV WYOMING	5	0.067
UPLB	5	0.067
UPPSALA UNIV	5	0.067
US DOE	5	0.067
WAGENINGEN UNIV AGR	5	0.067
WEST AFRICAN SCI SERV CTR CLIMATE CHANGE ADAPTE	5	0.067
WOODS HOLE OCEANOG INST	5	0.067
WORLD METEOROL ORG	5	0.067
ZHEJIANG A F UNIV	5	0.067
ABT ASSOCIATES INC	4	0.054
ADAS BOXWORTH	4	0.054
ADNAN MENDERES UNIV	4	0.054
AGR RES SERV	4	0.054
AGROSCOPE RES STN ART	4	0.054
AIX MARSEILLE UNIV	4	0.054
ALEKSANDRAS STULGINSKIS UNIV	4	0.054
AMER UNIV BEIRUT	4	0.054
ANAND AGR UNIV	4	0.054
ASIAN DEV BANK	4	0.054
ATHENS UNIV ECON BUSINESS	4	0.054
AVRDC	4	0.054
AVRDC WORLD VEGETABLE CTR	4	0.054
BASQUE CTR CLIMATE CHANGE BC3	4	0.054
BERLIN BRANDENBURG INST ADV BIODIVERS RES BBIB	4	0.054
BIOFORSK NORWEGIAN INST AGR ENVIRONM RES	4	0.054
BIRSA AGR UNIV	4	0.054
BRITISH GEOL SURVEY	4	0.054
BROOKHAVEN NATL LAB	4	0.054
CAAS	4	0.054
CARLETON UNIV	4	0.054
CATIE	4	0.054
CEA	4	0.054
CEA CNRS UVSQ	4	0.054
CHAPMAN UNIV	4	0.054
CHIBA UNIV	4	0.054
CHINESE ACAD FORESTRY	4	0.054
CHINESE ACAD SCI MINIST WATER RESOURCES	4	0.054
CHONGQING INST METEOROL SCI	4	0.054
CICERO	4	0.054
CIMMYT INT	4	0.054
CIMMYT INT MAIZE WHEAT IMPROVEMENT CTR	4	0.054
CLARK UNIV	4	0.054
CLEMSON UNIV	4	0.054
CLIMATE CORP	4	0.054
CMA	4	0.054
COUNCIL AGR RES ECON	4	0.054
COVENTRY UNIV	4	0.054
CREA	4	0.054
CSIRO LAND WATER FLAGSHIP	4	0.054
CSK HIMACHAL PRADESH AGR UNIV	4	0.054
CUNY CITY COLL	4	0.054
CYPRUS INST	4	0.054
CZECH ACAD SCI	4	0.054
DIRECTORATE RICE RES	4	0.054
DIRECTORATE WHEAT RES	4	0.054
DR YASHWANT SINGH PARMAR UNIV HORT FORESTRY	4	0.054
DREXEL UNIV	4	0.054
E CHINA NORMAL UNIV	4	0.054
EGE UNIV	4	0.054
EMBRAPA CERRADOS	4	0.054
ERS	4	0.054
ETHIOPIAN INST AGR RES	4	0.054
EUROPEAN CTR MEDIUM RANGE WEATHER FORECASTS	4	0.054
FLINDERS UNIV S AUSTRALIA	4	0.054
FLORIDA STATE UNIV	4	0.054
FORSCHUNGSZENTRUM JULICH	4	0.054
FRENCH AGR RES CTR INT DEV CIRAD	4	0.054
FUTUREWATER	4	0.054
GAME WILDLIFE CONSERVAT TRUST	4	0.054
GANSU AGR UNIV	4	0.054
GEORGE WASHINGTON UNIV	4	0.054
GOETHE UNIV FRANKFURT	4	0.054
GORGAN UNIV AGR SCI NAT RESOURCES	4	0.054
GUANGDONG ACAD AGR SCI	4	0.054
HADLEY CTR CLIMATE PREDICT RES	4	0.054
HENAN AGR UNIV	4	0.054
HENAN UNIV	4	0.054
IARI PUSA	4	0.054
ICAR CENT RES INST DRYLAND AGR	4	0.054
ICIPE	4	0.054
ICREA	4	0.054
IHE DELFT INST WATER EDUC	4	0.054
INDIAN INST TECHNOL GUWAHATI	4	0.054
INIA	4	0.054
INNER MONGOLIA ACAD AGR ANIM HUSB SCI	4	0.054
INST ADV SUSTAINABIL STUDIES	4	0.054
INST ADV SUSTAINABIL STUDIES EV	4	0.054
INST ECON RURALE	4	0.054
INST MARINE RES	4	0.054
INT FERTILIZER DEV CTR	4	0.054
INTA	4	0.054
ISLAMIA UNIV BAHAWALPUR	4	0.054
JILIN UNIV	4	0.054
JOANNEUM RES FORSCH GESELL MBH	4	0.054
JOINT CTR GLOBAL CHANGE STUDIES	4	0.054
JOMO KENYATTA UNIV AGR TECHNOL	4	0.054
JUSTUS LIEBIG UNIV	4	0.054
KENYA AGR LIVESTOCK RES ORG	4	0.054
KENYATTA UNIV	4	0.054
KING ABDULLAH UNIV SCI TECHNOL	4	0.054
LAPPEENRANTA UNIV TECHNOL	4	0.054
LAWRENCE BERKELEY NATL LAB	4	0.054
LEHIGH UNIV	4	0.054
LEIBNIZ INST AGR ENGN BIOECON ATB	4	0.054
LEIDEN UNIV	4	0.054
LINKOPING UNIV	4	0.054
LITHUANIAN RES CTR AGR FORESTRY	4	0.054
LOUIS BOLK INST	4	0.054
LOWESTOFT LAB	4	0.054
MACAULAY INST	4	0.054
MACAULAY LAND USE RES INST	4	0.054
MAIZE RES INST	4	0.054
MALARDALEN UNIV	4	0.054
MARTIN LUTHER UNIV HALLE WITTENBERG	4	0.054
MASSEY UNIV	4	0.054
MAX PLANCK INST MOL PFLANZENPHYSIOL	4	0.054
METEOROL OFF	4	0.054
MINIST AGR RURAL DEV	4	0.054
MINIST EDUC	4	0.054
MS SWAMINATHAN RES FDN	4	0.054
NANYANG TECHNOL UNIV	4	0.054
NATL BUR AGR IMPORTANT MICROORGANISMS	4	0.054
NATL BUR PLANT GENET RESOURCES	4	0.054
NATL CENT UNIV	4	0.054
NATL DEF MED CTR	4	0.054
NATL INST METEOROL HYDROL	4	0.054
NATL INST PLANT GENOME RES	4	0.054
NATL INST PUBL HLTH ENVIRONM	4	0.054
NATL OBSERV ATHENS	4	0.054
NATL RES COUNCIL ITALY CNR	4	0.054
NATL TECH UNIV ATHENS	4	0.054
NATL UNIV IRELAND	4	0.054
NE NORMAL UNIV	4	0.054
NETHERLANDS ENVIRONM ASSESSMENT AGCY PBL	4	0.054
NEW SOUTH WALES OFF ENVIRONM HERITAGE	4	0.054
NEW ZEALAND INST PLANT FOOD RES	4	0.054
NORD GENET RESOURCE CTR	4	0.054
NORTH CAROLINA A T STATE UNIV	4	0.054
NORTHEAST NORMAL UNIV	4	0.054
NORWEGIAN GEOTECH INST	4	0.054
NORWEGIAN INST BIOECON RES NIBIO	4	0.054
NORWEGIAN METEOROL INST	4	0.054
NSW OFF ENVIRONM HERITAGE	4	0.054
NUNATSIAVUT GOVT	4	0.054
NW SCI TECH UNIV AGR FORESTRY	4	0.054
ORGAN RES CTR	4	0.054
OVERSEAS DEV INST	4	0.054
PMAS ARID AGR UNIV	4	0.054
POZNAN UNIV LIFE SCI	4	0.054
QUEENS UNIV	4	0.054
RES INST ORGAN AGR	4	0.054
RES INST ORGAN AGR FIBL	4	0.054
RICE UNIV	4	0.054
ROMANIAN ACAD	4	0.054
S AUSTRALIAN RES DEV INST	4	0.054
SHANGHAI JIAO TONG UNIV	4	0.054
SO ILLINOIS UNIV	4	0.054
SOUTH DAKOTA STATE UNIV	4	0.054
SOUTHERN ILLINOIS UNIV	4	0.054
STATE RES INST	4	0.054
SUNY ALBANY	4	0.054
SUNY COLL ENVIRONM SCI FORESTRY	4	0.054
SWISS FED INST FOREST SNOW LANDSCAPE RES WSL	4	0.054
TENNESSEE STATE UNIV	4	0.054
TEXAS A M AGRILIFE RES EXTENS CTR	4	0.054
TOKYO UNIV AGR TECHNOL	4	0.054
TOKYO UNIV SCI	4	0.054
UAPV	4	0.054
UNITED NATIONS FAO	4	0.054
UNIV AGR	4	0.054
UNIV ALASKA FAIRBANKS	4	0.054
UNIV AUCKLAND	4	0.054
UNIV BASQUE COUNTRY	4	0.054
UNIV BOTSWANA	4	0.054
UNIV CATOLICA NORTE	4	0.054
UNIV CENT FLORIDA	4	0.054
UNIV COLL CORK	4	0.054
UNIV COLOGNE	4	0.054
UNIV DEBRECEN	4	0.054
UNIV DODOMA UDOM	4	0.054
UNIV DURHAM	4	0.054
UNIV EDUARDO MONDLANE	4	0.054
UNIV FED MINAS GERAIS	4	0.054
UNIV FED PARANA	4	0.054
UNIV FED PELOTAS	4	0.054
UNIV FED RURAL PERNAMBUCO	4	0.054
UNIV HULL	4	0.054
UNIV ILLES BALEARS	4	0.054
UNIV KHARTOUM	4	0.054
UNIV LEICESTER	4	0.054
UNIV LEUVEN	4	0.054
UNIV LJUBLJANA	4	0.054
UNIV LORRAINE	4	0.054
UNIV MAINE	4	0.054
UNIV MALAYA	4	0.054
UNIV MAYOR SAN ANDRES	4	0.054
UNIV MONTPELLIER 2	4	0.054
UNIV NANTES	4	0.054
UNIV NOTTINGHAM MALAYSIA CAMPUS	4	0.054
UNIV ORANGE FREE STATE	4	0.054
UNIV PANNONIA	4	0.054
UNIV PERUANA CAYETANO HEREDIA	4	0.054
UNIV PHILIPPINES DILIMAN	4	0.054
UNIV PHILIPPINES LOS BANOS	4	0.054
UNIV POLITECN MARCHE	4	0.054
UNIV ROMA LA SAPIENZA	4	0.054
UNIV SALENTO	4	0.054
UNIV SARGODHA	4	0.054
UNIV SCI TECHNOL CHINA	4	0.054
UNIV SEVILLE	4	0.054
UNIV ST ANDREWS	4	0.054
UNIV TOLEDO	4	0.054
UNIV TROMSO	4	0.054
UNIV WISCONSIN MADISON	4	0.054
VANDERBILT UNIV	4	0.054
VIRGINIA POLYTECH INST STATE UNIV	4	0.054
W VIRGINIA UNIV	4	0.054
WAEN ASSOCIATES	4	0.054
WASHINGTON UNIV	4	0.054
WOODS HOLE RES CTR	4	0.054
WORLDFISH CTR	4	0.054
YUNNAN ACAD AGR SCI	4	0.054
ZHEJIANG AGR FORESTRY UNIV	4	0.054
ABANT IZZET BAYSAL UNIV	3	0.04
ACAD DISASTER REDUCT EMERGENCY MANAGEMENT	3	0.04
ACAD SCI CZECH REPUBL	3	0.04
ACHARYA NG RANGA AGR UNIV	3	0.04
AFRICAN DEV BANK	3	0.04
AGR DEV ADVISORY SERV	3	0.04
AGR FOOD SECUR CCAFS	3	0.04
AGR SYST RES CO LTD	3	0.04
AGR UNIV ICELAND	3	0.04
AGR UNIV WAGENINGEN	3	0.04
AGRES	3	0.04
AGRICHIANA FARMING	3	0.04
AGRIPOL NETWORK POLICY ADVICE GBR	3	0.04
AIR POLLUT CLIMATE GRP	3	0.04
AKDENIZ UNIV	3	0.04
AL AZHAR UNIV	3	0.04
ALASKA NATIVE TRIBAL HLTH CONSORTIUM	3	0.04
ALIGARH MUSLIM UNIV	3	0.04
ALL RUSSIAN INST AGR METEOROL	3	0.04
ALTERRA WAGENINGEN UNIV RES CTR	3	0.04
ANHUI ACAD AGR SCI	3	0.04
ANL COMPUTAT INST	3	0.04
ANNA UNIV	3	0.04
ARC	3	0.04
AREEO	3	0.04
ARI HOMBOLO	3	0.04
ARID LAND AGR RES CTR	3	0.04
AUSTRIAN AGCY HLTH FOOD SAFETY AGES	3	0.04
AVIGNON UNIV	3	0.04
BANGABANDHU SHEIKH MUJIBUR RAHMAN AGR UNIV	3	0.04
BANGLADESH CTR ADV STUDIES	3	0.04
BASQUE FDN SCI	3	0.04
BEEF IND CTR	3	0.04
BEIJING ACAD AGR FORESTRY SCI	3	0.04
BIOGEMMA	3	0.04
BOKU UNIV NAT RESOURCES LIFE SCI	3	0.04
BOREAL PLANT BREEDING LTD	3	0.04
BRAZILIAN AGR RES CORP	3	0.04
BRITISH ANTARCTIC SURVEY	3	0.04
BSMRAU	3	0.04
BUR RURAL SCI	3	0.04
CAMBODIAN AGR RES DEV INST	3	0.04
CANTABRIAN AGR RES TRAINING CTR	3	0.04
CARNEGIE INST	3	0.04
CARNEGIE MELLON UNIV	3	0.04
CASE WESTERN RESERVE UNIV	3	0.04
CEH	3	0.04
CENT S UNIV	3	0.04
CENT SOIL SALIN RES INST	3	0.04
CENT SOIL WATER CONSERVAT RES TRAINING INST	3	0.04
CESBIO	3	0.04
CHARLES DARWIN UNIV	3	0.04
CHARLES UNIV PRAGUE	3	0.04
CHINA NATL RICE RES INST	3	0.04
CHINA UNIV MIN TECHNOL	3	0.04
CHINESE RES INST ENVIRONM SCI	3	0.04
CHONBUK NATL UNIV	3	0.04
CHONGQING JIAOTONG UNIV	3	0.04
CHONGQING UNIV POSTS TELECOMMUN	3	0.04
CIFOR	3	0.04
CIHEAM MEDITERRANEAN AGRON INST BARI	3	0.04
CIMMYT INDIA	3	0.04
CIRED	3	0.04
CITY UNIV LONDON	3	0.04
CNR ISAFOM	3	0.04
COLORADO SCH MINES	3	0.04
COUNCIL AGR	3	0.04
CREA COUNCIL AGR RES ECON	3	0.04
CREAF CSIC UAB	3	0.04
CROP RES INST	3	0.04
CROPS FUTURE	3	0.04
CSIRO ECOSYST SCI SUSTAINABLE AGR FLAGSHIP	3	0.04
CTR BIOENERGY CLIMATE CHANGE	3	0.04
CTR MARINE ATMOSPHER SCI	3	0.04
CTR MARINE SOCIOECOL	3	0.04
CYPRUS UNIV TECHNOL	3	0.04
CZECH UNIV LIFE SCI	3	0.04
CZECHGLOBE CTR GLOBAL CLIMATE CHANGE IMPACTS STUD	3	0.04
DEPT AGR FISHERIES	3	0.04
DEPT AGR FOOD	3	0.04
DEPT AGR SCI	3	0.04
DEPT ECON DEV JOBS TRANSPORT RESOURCES	3	0.04
DIRECTORATE WATER MANAGEMENT	3	0.04
DUPONT PIONEER	3	0.04
E MALLING RES	3	0.04
EAWAG SWISS FED INST AQUAT SCI TECHNOL	3	0.04
EBERSWALDE UNIV SUSTAINABLE DEV	3	0.04
EMBRAPA	3	0.04
EMBRAPA MEIO AMBIENTE	3	0.04
EMPA	3	0.04
ENSA	3	0.04
ENVIRONM AGCY	3	0.04
ENVIRONM CTR WALES	3	0.04
EOTVOS LORAND UNIV	3	0.04
EPRI	3	0.04
EUROPEAN COMMISS JOINT RES CTR	3	0.04
FED RES TRAINING CTR FORESTS NAT HAZARDS LAND	3	0.04
FISHERIES OCEANS CANADA	3	0.04
FLEMISH INST TECHNOL RES	3	0.04
FLORIDA INT UNIV	3	0.04
FOOD AGR ORG UN	3	0.04
FOREST RES	3	0.04
FRENCH NATL INST AGR RES INRA	3	0.04
FUJIAN NORMAL UNIV	3	0.04
GB PANT UNIV AGR TECHNOL	3	0.04
GEORGE MASON UNIV	3	0.04
GEORGIAN COLL	3	0.04
GERMAN CTR INTEGRAT BIODIVERS RES IDIV	3	0.04
GFZ GERMAN RES CTR GEOSCI	3	0.04
GLOBAL CROP DIV TRUST	3	0.04
GOLESTAN UNIV	3	0.04
GOVT NUNAVUT	3	0.04
GRAHAM CTR AGR INNOVAT	3	0.04
GRAND VALLEY STATE UNIV	3	0.04
GRAZ UNIV	3	0.04
GYEONGSANG NATL UNIV	3	0.04
HADLEY CTR	3	0.04
HANGZHOU NORMAL UNIV	3	0.04
HARPER ADAMS UNIV COLL	3	0.04
HARVARD TH CHAN SCH PUBL HLTH	3	0.04
HAS	3	0.04
HEBEI ACAD AGR FORESTRY SCI	3	0.04
HLTH CANADA	3	0.04
HSCH GEISENHEIM UNIV	3	0.04
HUNAN SOIL FERTILIZER INST	3	0.04
ICAR CENT SOIL SALIN RES INST	3	0.04
ICAR INDIAN INST MAIZE RES	3	0.04
ICAR INDIAN INST SOIL SCI	3	0.04
ICAR INDIAN INST WATER MANAGEMENT	3	0.04
ICAR INDIAN INST WHEAT BARLEY RES	3	0.04
ICAR RES COMPLEX EASTERN REG	3	0.04
ICRAF WCA SAHEL NODE	3	0.04
IFAPA CTR ALAMEDA OBISPO	3	0.04
IFREMER	3	0.04
IIPR	3	0.04
ILSI RES FDN	3	0.04
IMPERIAL COLL	3	0.04
INDIAN INST PULSES RES	3	0.04
INDIANA UNIV PURDUE UNIV	3	0.04
INERA	3	0.04
INRA AGROPARISTECH	3	0.04
INST AGR	3	0.04
INST APPL ENERGY	3	0.04
INST FIELD VEGETABLE CROPS	3	0.04
INST FOOD RES	3	0.04
INST NACL TECNOL AGR	3	0.04
INST NACL TECNOL AGROPECUARIA	3	0.04
INST SOIL SCI PLANT CULTIVAT	3	0.04
INT CTR INTEGRATED MT DEV ICIMOD	3	0.04
INT INST SUSTAINABIL	3	0.04
INT LIVESTOCK RES INST ILRI	3	0.04
INT MAX PLANCK RES SCH EARTH SYST MODELLING	3	0.04
ISRA	3	0.04
JAGIELLONIAN UNIV	3	0.04
JALAN CIFOR	3	0.04
JAWAHARLAL NEHRU UNIV	3	0.04
JIANGXI UNIV FINANCE ECON	3	0.04
JILIN AGR UNIV	3	0.04
JKI	3	0.04
JL CIFOR	3	0.04
JOANNEUM RES	3	0.04
JOHN INNES CTR	3	0.04
JOHNS HOPKINS BLOOMBERG SCH PUBL HLTH	3	0.04
JOINT RES CTR	3	0.04
JORDAN UNIV SCI TECHNOL	3	0.04
KAGAWA UNIV	3	0.04
KIEL INST WORLD ECON	3	0.04
KING MONGKUTS UNIV TECHNOL THONBURI	3	0.04
KYUNG HEE UNIV	3	0.04
LEAD ANALYT INC	3	0.04
LOYOLA UNIV	3	0.04
MANCHESTER METROPOLITAN UNIV	3	0.04
MARCHE POLYTECH UNIV	3	0.04
METEO FRANCE	3	0.04
METEOROL HYDROL SERV	3	0.04
MIDDLE EAST TECH UNIV	3	0.04
MINIST AGR FORESTRY FISHERIES	3	0.04
MINIST CIVIL AFFAIRS	3	0.04
MINIST ENVIRONM PROTECT	3	0.04
MISSOURI BOT GARDEN	3	0.04
MUHAMMAD NAWAZ SHAREEF UNIV AGR	3	0.04
MUSEUM NATL HIST NAT	3	0.04
MUSTAFA KEMAL UNIV	3	0.04
NARC	3	0.04
NAT RESOURCES CANADA	3	0.04
NATL AGR RES DEV INST FUNDULEA	3	0.04
NATL BOT RES INST	3	0.04
NATL BUR SOIL SURVEY LAND USE PLANNING	3	0.04
NATL CHENG KUNG UNIV	3	0.04
NATL INST AGR BOT	3	0.04
NATL INST AGROBIOL SCI	3	0.04
NATL INST HYDROL	3	0.04
NATL OCEANOG CTR	3	0.04
NATL RES COUNCIL CANADA	3	0.04
NATL SUN YAT SEN UNIV	3	0.04
NCARE	3	0.04
NELSON MANDELA METROPOLITAN UNIV	3	0.04
NETHERLANDS INST ECOL NIOO KNAW	3	0.04
NINGXIA INST METEOROL SCI	3	0.04
NINGXIA LIUPANSHAN FLOWER RES INST	3	0.04
NO ILLINOIS UNIV	3	0.04
NORTHWEST AGR FORESTRY UNIV	3	0.04
NORWEGIAN FOREST LANDSCAPE INST	3	0.04
NORWEGIAN INST NAT RES	3	0.04
NUCL INST AGR BIOL	3	0.04
OBAFEMI AWOLOWO UNIV	3	0.04
OLD DOMINION UNIV	3	0.04
PACIFIC NW LAB	3	0.04
PIR MEHR ALI SHAH ARID AGR UNIV	3	0.04
PJTS AGR UNIV	3	0.04
PLANT RES INT	3	0.04
PRINCE SONGKLA UNIV	3	0.04
PUSAN NATL UNIV	3	0.04
QUAID I AZAM UNIV	3	0.04
RDA	3	0.04
REITAKU UNIV	3	0.04
RES INST HUMANITY NAT	3	0.04
RHINE WAAL UNIV APPL SCI	3	0.04
RIKEN CTR SUSTAINABLE RESOURCE SCI	3	0.04
RMIT UNIV	3	0.04
ROYAL BOT GARDENS	3	0.04
RYERSON UNIV	3	0.04
SABANCI UNIV	3	0.04
SABARAGAMUWA UNIV SRI LANKA	3	0.04
SAN DIEGO STATE UNIV	3	0.04
SCI SYST APPLICAT INC	3	0.04
SE ASIA REG OFF	3	0.04
SEI	3	0.04
SENCKENBERG BIODIVERS CLIMATE RES CTR BIK F	3	0.04
SHAANXI NORMAL UNIV	3	0.04
SHAHID BEHESHTI UNIV	3	0.04
SHANGHAI ACAD AGR SCI	3	0.04
SHANGHAI INST METEOROL SCI	3	0.04
SHANXI ACAD AGR SCI	3	0.04
SHELL INT EXPLORAT PROD INC	3	0.04
SHIRAZ UNIV	3	0.04
SICHUAN UNIV	3	0.04
SMITHSONIAN TROP RES INST	3	0.04
SOUTH EASTERN KENYA UNIV	3	0.04
SOUTH UNIV SCI TECHNOL CHINA	3	0.04
SOUTHERN CROSS UNIV	3	0.04
ST MARYS UNIV	3	0.04
STRATUS CONSULTING INC	3	0.04
SUA	3	0.04
SUNY BINGHAMTON	3	0.04
SWEDISH METEOROL HYDROL INST	3	0.04
TAMWORTH AGR INST	3	0.04
TARLETON STATE UNIV	3	0.04
TECH UNIV CRETE	3	0.04
TEXAS A M UNIV SYST	3	0.04
TEXAS STATE UNIV	3	0.04
TEZPUR UNIV	3	0.04
THUNEN INST BIODIVERS	3	0.04
UAB	3	0.04
UN FAO	3	0.04
UNITED NATIONS ENVIRONM PROGRAMME	3	0.04
UNIV ABDOU MOUMOUNI	3	0.04
UNIV AEGEAN	3	0.04
UNIV ALASKA	3	0.04
UNIV ALASKA ANCHORAGE	3	0.04
UNIV AUGSBURG	3	0.04
UNIV AUTONOMA YUCATAN	3	0.04
UNIV BATH	3	0.04
UNIV BORDEAUX	3	0.04
UNIV BOURGOGNE	3	0.04
UNIV BOURGOGNE FRANCHE COMTE	3	0.04
UNIV CALCUTTA	3	0.04
UNIV CALIF	3	0.04
UNIV CALIF MERCED	3	0.04
UNIV CALIF SAN FRANCISCO	3	0.04
UNIV CALIF SANTA CRUZ	3	0.04
UNIV CAMPANIA LUIGI VANVITELLI	3	0.04
UNIV CATANIA	3	0.04
UNIV CHEIKH ANTA DIOP	3	0.04
UNIV CHITTAGONG	3	0.04
UNIV CLERMONT AUVERGNE	3	0.04
UNIV DUBLIN TRINITY COLL	3	0.04
UNIV DUISBURG ESSEN	3	0.04
UNIV ESTADUAL PONTA GROSSA	3	0.04
UNIV EXTREMADURA	3	0.04
UNIV FED BAHIA	3	0.04
UNIV FED CAMPINA GRANDE	3	0.04
UNIV FED RIO DE JANEIRO	3	0.04
UNIV FRIBOURG	3	0.04
UNIV FT HARE	3	0.04
UNIV HUELVA	3	0.04
UNIV INSUBRIA	3	0.04
UNIV JOHANNESBURG	3	0.04
UNIV JORDAN	3	0.04
UNIV JYVASKYLA	3	0.04
UNIV KEBANGSAAN MALAYSIA	3	0.04
UNIV KENT	3	0.04
UNIV LONDON LONDON SCH ECON POLIT SCI	3	0.04
UNIV LOS ANDES	3	0.04
UNIV MALAGA	3	0.04
UNIV MALAWI	3	0.04
UNIV MARYLAND BALTIMORE CTY	3	0.04
UNIV N DAKOTA	3	0.04
UNIV N TEXAS	3	0.04
UNIV NACL COMAHUE	3	0.04
UNIV NACL CORDOBA	3	0.04
UNIV NACL MAR DEL PLATA	3	0.04
UNIV NAVARRA	3	0.04
UNIV OSNABRUCK	3	0.04
UNIV OTAGO	3	0.04
UNIV OUAGADOUGOU	3	0.04
UNIV OVIEDO	3	0.04
UNIV PABLO DE OLAVIDE	3	0.04
UNIV PABLO OLAVIDE	3	0.04
UNIV PARIS DIDEROT	3	0.04
UNIV PARMA	3	0.04
UNIV RENNES 1	3	0.04
UNIV REY JUAN CARLOS	3	0.04
UNIV ROMA TOR VERGATA	3	0.04
UNIV S FLORIDA	3	0.04
UNIV SALAMANCA	3	0.04
UNIV SO CALIF	3	0.04
UNIV STUTTGART	3	0.04
UNIV TRAS OS MONTES ALTO DOURO	3	0.04
UNIV TUNIS EL MANAR	3	0.04
UNIV WALES	3	0.04
UNIV YAMANASHI	3	0.04
UNIV ZAGREB	3	0.04
US AGCY INT DEV	3	0.04
UVSQ	3	0.04
VIRGINIA INST MARINE SCI	3	0.04
VRIJE UNIV BRUSSEL	3	0.04
WALTER SISULU UNIV	3	0.04
WARSAW UNIV LIFE SCI	3	0.04
WETLANDS INT	3	0.04
WORLD HLTH ORG	3	0.04
WORLD VIS INT	3	0.04
XIAMEN UNIV	3	0.04
XIAN UNIV SCI TECHNOL	3	0.04
YOKOHAMA CITY UNIV	3	0.04
ZALF	3	0.04
AAFC	2	0.027
ABARE	2	0.027
ABDUS SALAAM INT CTR THEORET PHYS	2	0.027
ABDUS SALAM INT CTR THEORET PHYS	2	0.027
AFRICARICE	2	0.027
AGR COUNCIL TANZANIA	2	0.027
AGR INST OSIJEK	2	0.027
AGR RES AGCY SARDINIA AGRIS	2	0.027
AGR RES CORP	2	0.027
AGR RES INST	2	0.027
AGR RES INST ARI ILONGA	2	0.027
AGR UNIV PLOVDIV	2	0.027
AGRES GRASSLANDS	2	0.027
AGRESEARCH LTD	2	0.027
AGRI FOOD BIOSCI INST	2	0.027
AGRI SCI QUEENSLAND	2	0.027
AGROCAMPUS RENNES	2	0.027
AGROSCOPE CHANGINS WADENSWIL RES STN ACW	2	0.027
AGROSCOPE RECKENHOLZ TANIKON ART	2	0.027
AGROSOLUTIONS	2	0.027
AHMADU BELLO UNIV	2	0.027
ALBERTA INNOVATES TECHNOL FUTURES	2	0.027
ALPEN ADRIA UNIV KLAGENFURT VIENNA GRAZ	2	0.027
AMER UNIV PARIS	2	0.027
AMHARA REG AGR RES INST	2	0.027
AMIRKABIR UNIV TECHNOL	2	0.027
ANDHRA UNIV	2	0.027
ANGLIA RUSKIN UNIV	2	0.027
ANHUI NORMAL UNIV	2	0.027
ARC ANIM PROD INST	2	0.027
ARID AGR UNIV	2	0.027
ARVALIS	2	0.027
ASIA REG OFF	2	0.027
ATATURK SOIL WATER AGR METEOROL RES INST DIRECT	2	0.027
AUCKLAND UNIV TECHNOL	2	0.027
AUSTRALIAN BUR AGR RESOURCE ECON SCI	2	0.027
AUSTRALIAN INST MARINE SCI	2	0.027
AUSTRALIAN NUCL SCI TECHNOL ORG	2	0.027
AUSTRIAN AGCY HLTH FOOD SAFETY	2	0.027
AUSTRIAN INST TECHNOL	2	0.027
AVIA GIS	2	0.027
AZERBAIJAN NATL ACAD SCI	2	0.027
AZTI TECNALIA	2	0.027
BAHIR DAR UNIV	2	0.027
BAHRI DAGDAS ULUSLARARASI TARIMSAL ARASTIRMA ENST	2	0.027
BANGLADESH AGR RES COUNCIL	2	0.027
BANGLADESH INST NUCL AGR	2	0.027
BASQUE CTR CLIMATE CHANGE	2	0.027
BAVARIAN ENVIRONM AGCY	2	0.027
BBSRC	2	0.027
BEGUM ROKEYA UNIV	2	0.027
BEN GURION UNIV NEGEV	2	0.027
BERN UNIV APPL SCI	2	0.027
BIOSCI RES DIV	2	0.027
BIRDLIFE INT	2	0.027
BISA	2	0.027
BNDES	2	0.027
BOVICARE GMBH	2	0.027
BRAZILIAN AGR RES CORP EMBRAPA	2	0.027
BROOMS BARN RES CTR	2	0.027
BUR AGR ANIM HUSB	2	0.027
BUR METEOROL RES CTR	2	0.027
BV COLL	2	0.027
C UNIV	2	0.027
C2O CONSULTING	2	0.027
CA FOSCARI UNIV VENICE	2	0.027
CABI AFRICA	2	0.027
CALIF STATE UNIV FRESNO	2	0.027
CAMBRIDGE UNIV FARM	2	0.027
CAMPO EXPT VALLE MEXICO INIFAP	2	0.027
CAPE BRETON UNIV	2	0.027
CAPITAL NORMAL UNIV	2	0.027
CARBOSUR	2	0.027
CARLTON CONSULTANCY	2	0.027
CARNEGIE INST WASHINGTON	2	0.027
CAS MWR	2	0.027
CEA ORME MERISIERS	2	0.027
CEFE	2	0.027
CENT GROUNDWATER BOARD	2	0.027
CENT MARINE FISHERIES RES INST	2	0.027
CENT PLANTAT CROPS RES INST	2	0.027
CENT POTATO RES INST	2	0.027
CENT SOUTH UNIV FORESTRY TECHNOL	2	0.027
CENT UNIV NATIONALITIES	2	0.027
CERAAS	2	0.027
CGIAR PROGRAM CLIMATE CHANGE AGR FOOD SECUR	2	0.027
CGIAR RES PROGRAM CLIMATE CHANGE	2	0.027
CGIAR RES PROGRAMME CLIMATE CHANGE AGR FOOD SEC	2	0.027
CHALMERS UNIV TECHNOL	2	0.027
CHANDRA SHEKHAR AZAD UNIV AGR TECHNOL	2	0.027
CHAUDHARY CHARAN SINGH HARYANA AGR UNIV	2	0.027
CHINA METEOROL ADM TRAINING CTR	2	0.027
CHINA UNIV GEOSCI WUHAN	2	0.027
CHINESE ACAD GEOL SCI	2	0.027
CHINESE ACAD INSPECT QUARANTINE	2	0.027
CHINESE ACAD TROP AGR SCI	2	0.027
CHONGQING NORMAL UNIV	2	0.027
CHONGQING UNIV	2	0.027
CHUNGNAM NATL UNIV	2	0.027
CICERO CTR INT CLIMATE ENVIRONM RES	2	0.027
CIEMAT	2	0.027
CIHEAM IAMM	2	0.027
CIMMYT PK	2	0.027
CIP	2	0.027
CISH	2	0.027
CLIMATE CENT	2	0.027
COCHIN UNIV SCI TECHNOL	2	0.027
COLEGIO POSTGRAD	2	0.027
COLL AGR	2	0.027
COLL WILLIAM MARY	2	0.027
COLLECTE LOCALISAT SATELLITES	2	0.027
COLOGNE UNIV APPL SCI	2	0.027
COMMONWEALTH SCI IND RES ORG CSIRO	2	0.027
COMMONWEALTH SCI IND RES ORG CSIRO AGR FOOD	2	0.027
COMSATS INST INFORMAT TECHNOL CIIT	2	0.027
CONSEJO NACL INVEST CIENT TECN CONICET	2	0.027
CONSERVAT INT COLOMBIA	2	0.027
CONSERVAT INT MADAGASCAR	2	0.027
CONSERVAT INT PHILIPPINES	2	0.027
CONSERVATOIRE NATL ARTS METIERS	2	0.027
CONSIGLIO RIC AGR ANAL ECON AGR CREA	2	0.027
CONTEXT NETWORK	2	0.027
CORDIO EAST AFRICA	2	0.027
CORNELL LAB ORNITHOL	2	0.027
CORVINUS UNIV BUDAPEST	2	0.027
COUNCIL YUKON FIRST NAT	2	0.027
CREDA UPC IRTA	2	0.027
CROP FOOD RES	2	0.027
CROPFACTS PTY LTD	2	0.027
CSIR CENT SALT MARINE CHEM RES INST	2	0.027
CSIR FOURTH PARADIGM INST	2	0.027
CSIR SARI	2	0.027
CSIRO COMPUTAT INFORMAT	2	0.027
CSIRO DATA 61	2	0.027
CSIRO ECOSYST SCI CLIMATE ADAPTAT FLAGSHIP	2	0.027
CSIRO LAND WATER SUSTAINABLE AGR FLAGSHIP	2	0.027
CSIRO LIVESTOCK IND	2	0.027
CSIRO SUSTAINABLE AGR FLAGSHIP	2	0.027
CTR AUSTRALIAN WEATHER CLIMATE RES	2	0.027
CTR BIOSYST GENOM	2	0.027
CTR COOPERAT INT RECH AGRON DEV	2	0.027
CTR DIS CONTROL PREVENT	2	0.027
CTR ETUD REG AMELIORAT ADAPTAT SECHERESSE	2	0.027
CTR INT MEJORAMIENTO MAIZE TRIGO	2	0.027
CTR MATH COMPUTAT BIOL	2	0.027
CTR RECH SANTE NOUNA	2	0.027
CTR REG AGRHYMET	2	0.027
CTR REG HANA BIOTECHNOL AGR RES	2	0.027
CTR SOCIAL ENVIRONM SYST RES	2	0.027
CTR SPACE APPLICAT	2	0.027
CURTIN UNIV TECHNOL	2	0.027
DAFF	2	0.027
DEAD SEA ARAVA SCI CTR	2	0.027
DED	2	0.027
DELTA FARMLAND WILDLIFE TRUST	2	0.027
DEPT ENVIRONM FOOD RURAL AFFAIRS	2	0.027
DEPT PRIMARY IND VICTORIA	2	0.027
DEPT SCI TECHNOL	2	0.027
DEUTSCH GESELL INT ZUSAMMENARBEIT GIZ GMBH	2	0.027
DIRECTORATE WATER MANAGEMENT ICAR	2	0.027
DONALD DANFORTH PLANT SCI CTR	2	0.027
DONGHUA UNIV	2	0.027
DOW AGROSCI	2	0.027
DRYLAND AGR RES INST	2	0.027
E CAROLINA UNIV	2	0.027
EARTH RESOURCES TECHNOL INC	2	0.027
EAST CHINA NORMAL UNIV	2	0.027
ECN	2	0.027
ECOAGR PARTNERS	2	0.027
ECOCLIMASOL	2	0.027
ECOLE NORMALE SUPER	2	0.027
ECOLE POLYTECH	2	0.027
ECOLE POLYTECH FED LAUSANNE	2	0.027
ECOLE SUPER AGR	2	0.027
EDITH COWAN UNIV	2	0.027
EHIME UNIV	2	0.027
EL COLEGIO FRONTERA SUR	2	0.027
EMBRAPA AGR INFORMAT	2	0.027
EMBRAPA AGROBIOL	2	0.027
EMBRAPA EASTERN AMAZON	2	0.027
EMBRAPA ENVIRONM	2	0.027
EMBRAPA INFORMAT AGR	2	0.027
EMBRAPA INSTRUMENTAT	2	0.027
EMBRAPA MILHO SORGO	2	0.027
ENEA ITALIAN NATL AGCY NEW TECHNOL ENERGY ENVIR	2	0.027
ENVIRONM DEF FUND	2	0.027
EPAGRI	2	0.027
ERFURT UNIV APPL SCI	2	0.027
ETHZ	2	0.027
EUROMEDITERRANEAN CTR CLIMATE CHANGE	2	0.027
EUROPEAN COMMISS JRC	2	0.027
FAC AGRON	2	0.027
FAIRCHILD TROP BOT GARDEN	2	0.027
FAL	2	0.027
FDN EDMUND MACH	2	0.027
FDN PROINPA	2	0.027
FED OFF RES CTR AGR	2	0.027
FED UNIV PAMPA	2	0.027
FED UNIV TECHNOL AKURE	2	0.027
FEEM	2	0.027
FENG CHIA UNIV	2	0.027
FINNISH FOREST RES INST	2	0.027
FLORIDA A M UNIV	2	0.027
FNRS	2	0.027
FOOD AGR ORG FAO UNITED NATIONS	2	0.027
FOOD AGR ORG UNITED NAT	2	0.027
FORSCHUNGSZENTRUM JULICH GMBH	2	0.027
FORSCHUNGSZENTRUM KARLSRUHE	2	0.027
FOXLAB FOREST WOOD E MACH FDN IASMA	2	0.027
FREE UNIV AMSTERDAM	2	0.027
FRENCH NATL INST AGR RES	2	0.027
FRONTIER RES CTR GLOBAL CHANGE	2	0.027
FUTURE DIRECT INT	2	0.027
FUZHOU UNIV	2	0.027
GANSU PROV KEY LAB ARID LAND CROP SCI	2	0.027
GAZIOSMANPASA UNIV	2	0.027
GB PANT INST HIMALAYAN ENVIRONM DEV	2	0.027
GCISC	2	0.027
GEOL SURVEY ISRAEL	2	0.027
GEOL SURVEY SPAIN IGME	2	0.027
GEORGETOWN UNIV	2	0.027
GERMAN AEROSP CTR DLR	2	0.027
GHANA ENVIRONM PROTECT AGCY	2	0.027
GIFU UNIV	2	0.027
GOVIND BALLABH PANT UNIV AGR TECHNOL	2	0.027
GOVT COLL UNIV	2	0.027
GOVT OFF SCI	2	0.027
GRAINS INNOVAT PK	2	0.027
GRAINS RES DEV CORP	2	0.027
GRASSLANDS RES CTR	2	0.027
GRDC	2	0.027
GREAT BARRIER REEF MARINE PK AUTHOR	2	0.027
GREAT LAKES FORESTRY CTR	2	0.027
GRID ARENDAL	2	0.027
GUIZHOU KEY LAB MOUNTAINOUS CLIMATE RESOURCES	2	0.027
HAINAN METEOROL SERV	2	0.027
HAKAI INST	2	0.027
HANKYONG NATL UNIV	2	0.027
HANYANG UNIV	2	0.027
HEC MONTREAL	2	0.027
HENAN UNIV SCI TECHNOL	2	0.027
HERIOT WATT UNIV	2	0.027
HIROSAKI UNIV	2	0.027
HORT RES INT	2	0.027
HUAFENG METEOROL MEDIA GRP	2	0.027
IAPAR	2	0.027
IAS CSIC	2	0.027
IASS	2	0.027
ICAR CENT ARID ZONE RES INST	2	0.027
ICAR CENT TUBER CROPS RES INST	2	0.027
ICAR DIRECTORATE RAPESEED MUSTARD RES	2	0.027
ICAR DIRECTORATE WATER MANAGEMENT	2	0.027
ICAR IARI	2	0.027
ICAR INDIAN AGR RES INST IARI	2	0.027
ICAR INDIAN INST MAIZE RES IIMR	2	0.027
ICAR INDIAN INST PULSES RES	2	0.027
ICAR INDIAN INST SOIL WATER CONSERVAT	2	0.027
ICIPE AFRICAN INSECT SCI FOOD HLTH	2	0.027
ICRAF SE ASIA	2	0.027
ICRAF WCA SAHEL	2	0.027
IDACC ASSOC	2	0.027
IFAPA	2	0.027
IFAPA JUNTA ANDALUCIA	2	0.027
IFDC	2	0.027
IGES	2	0.027
IIB UNIV NACL SAN MARTIN	2	0.027
IICA PROMECAFE	2	0.027
IIT KHARAGPUR	2	0.027
INDIAN GRASSLAND FODDER RES INST	2	0.027
INDIAN INST FOREST MANAGEMENT	2	0.027
INDIAN INST REMOTE SENSING	2	0.027
INDIAN INST WHEAT BARLEY RES	2	0.027
INDIGENOUS HLTH ADAPTAT CLIMATE CHANGE RES TEAM	2	0.027
INDONESIAN MINIST AGR	2	0.027
INNER MONGOLIA UNIV	2	0.027
INRA IRD SUPAGRO	2	0.027
INRA ORLEANS	2	0.027
INRGREF	2	0.027
INST AGR CLIMATE RES	2	0.027
INST AGR FISHERIES RES ILVO	2	0.027
INST ATMOSPHER PHYS	2	0.027
INST BIOL	2	0.027
INST CLIMA AGUA	2	0.027
INST CONTEMPORARY EVOLUT	2	0.027
INST CROP SCI RESOURCE CONSERVAT INRES	2	0.027
INST ENVIRONM PROTECT RES ISPRA	2	0.027
INST ENVIRONM RECH AGR	2	0.027
INST FOOD AGR RES TECHNOL	2	0.027
INST GEOG SCI NAT RESOURCES RES	2	0.027
INST NACL INVEST AGR VET	2	0.027
INST NACL PESQUISAS ESPACIAIS	2	0.027
INST NATL RECH AGRON	2	0.027
INST PESQUISA AMBIENTAL AMAZONIA	2	0.027
INST SENEGALAIS RECH AGR	2	0.027
INST SOCIAL ECON CHANGE	2	0.027
INST STRATEGIES TECHNOL ASSESSMENT	2	0.027
INST TECNOL QUIM BIOL	2	0.027
INST TERR ECOL	2	0.027
INST VENEZOLANO INVEST CIENT	2	0.027
INST WATER MODELLING	2	0.027
INST ZUCKERRUBENFORSCH	2	0.027
INT COMMISS IRRIGAT DRAINAGE	2	0.027
INT COUNCIL CLEAN TRANSPORTAT	2	0.027
INT CTR AGR RES DRY AREAS ICARDA	2	0.027
INT CTR BIOSALINE AGR	2	0.027
INT CTR INSECT PHYSIOL ECOL ICIPE	2	0.027
INT ISLAMIC UNIV	2	0.027
INT LIFE SCI INST RES FDN	2	0.027
INT UNION CONSERVAT NAT	2	0.027
INTEGRAT RES INST TRANSFORMAT HUMAN ENVIRONM SYST	2	0.027
IPNI	2	0.027
IRD UMR LISAH	2	0.027
IRTA	2	0.027
ISRIC	2	0.027
ISRIC WORLD SOIL INFORMAT	2	0.027
IST SUPER SANITA	2	0.027
ISTANBUL UNIV	2	0.027
ITALIAN NATL RES COUNCIL	2	0.027
ITHAKA INST CARBON STRATEGIES	2	0.027
IVL SWEDISH ENVIRONM RES INST	2	0.027
JAMES COOK UNIV N QUEENSLAND	2	0.027
JAMES HUTTON INST INVERGOWRIE	2	0.027
JAMIA HAMDARD	2	0.027
JAPAN GRASSLAND AGR FORAGE SEED ASSOC	2	0.027
JAWAHARLAL NEHRU KRISHI VISHWA VIDYALAYA	2	0.027
JIANGSU NORMAL UNIV	2	0.027
JIANGSU UNIV	2	0.027
JILIN ACAD AGR SCI	2	0.027
JINAN UNIV	2	0.027
JJ STROSSMAYER UNIV OSIJEK	2	0.027
JOHANN HEINRICH THUNEN INST TI	2	0.027
JOHANN HEINRICH VON THUNEN INST VTI	2	0.027
JOHANNES GUTENBERG UNIV MAINZ	2	0.027
JOHN INNES CTR PLANT SCI RES	2	0.027
KALRO	2	0.027
KARI	2	0.027
KAZAN FED UNIV	2	0.027
KAZIRANGA UNIV	2	0.027
KENT STATE UNIV	2	0.027
KENYA METEOROL DEPT	2	0.027
KHON KAEN RICE RES CTR	2	0.027
KIIT UNIV	2	0.027
KING MONKUTS UNIV TECHNOL	2	0.027
KOBE UNIV	2	0.027
KONGJU NATL UNIV	2	0.027
KONKUK UNIV	2	0.027
KOTA AGR UNIV	2	0.027
KRASNODAR AGR RES INST	2	0.027
KRISHI ANUSANDHAN BHAWAN KAB II	2	0.027
KUMAUN UNIV NAINITAL	2	0.027
KUNMING INST BOT	2	0.027
KYUNGPOOK NATL UNIV	2	0.027
KYUSHU UNIV	2	0.027
LAMONT DOHERTY EARTH OBSERV	2	0.027
LEI WAGENINGEN UR	2	0.027
LEIBNIZ INST AGR ENGN	2	0.027
LEIBNIZ INST AGR ENGN POTSDAM BORNIM	2	0.027
LEIBNIZ INST FRESHWATER ECOL INLAND FISHERIES	2	0.027
LEIBNIZ INST PLANT GENET CROP PLANT RES IPK GAT	2	0.027
LEUPHANA UNIV LUNEBURG	2	0.027
LEVERHULME CTR INTEGRAT RES AGR HLTH	2	0.027
LI COR BIOSCI	2	0.027
LIAONING BIOCHAR ENGN TECHNOL RES CTR	2	0.027
LINCG CSIC PUC	2	0.027
LIST	2	0.027
LIVELIHOODS NAT RESOURCE MANAGEMENT INST	2	0.027
LIVERPOOL JOHN MOORES UNIV	2	0.027
LOCAL INITIAT BIODIVERS RES DEV LI BIRD	2	0.027
LOS ALAMOS NATL LAB	2	0.027
LSCE IPSL	2	0.027
LUBLIN UNIV TECHNOL	2	0.027
LUNAM UNIV	2	0.027
LUOYANG METEOROL ADM	2	0.027
MAHIDOL UNIV	2	0.027
MAX PLANCK INST CHEM	2	0.027
MAX PLANCK INST PLANT BREEDING RES	2	0.027
MEDITERRANEAN AGRON INST BARI	2	0.027
MEIJI UNIV	2	0.027
MEKONG RIVER COMMISS SECRETARIAT	2	0.027
METEODAT GMBH	2	0.027
MIAMI UNIV	2	0.027
MIDDLEBURY COLL	2	0.027
MIDDLESEX UNIV	2	0.027
MIDLANDS STATE UNIV	2	0.027
MINIST AGR FIELD SCI OBSERVAT HOHHOT	2	0.027
MINIST AGR FISHERIES	2	0.027
MINIST AGR NAT RESOURCES ENVIRONM	2	0.027
MINIST ENVIRONM	2	0.027
MINIST HLTH	2	0.027
MINIST WATER RESOURCES IRRIGAT	2	0.027
MINIST WATER RESOURCES PEOPLES REPUBL CHINA	2	0.027
MTT AGRIFOOD RES	2	0.027
MWR	2	0.027
NANJING HYDRAUL RES INST	2	0.027
NANJING INST GEOG LIMNOL	2	0.027
NANJING NORMAL UNIV	2	0.027
NARO HOKKAIDO AGR RES CTR	2	0.027
NARO KYUSHU OKINAWA AGR RES CTR	2	0.027
NASC COMPLEX	2	0.027
NAT ENGLAND	2	0.027
NAT LANDSCAPE KU LEUVEN	2	0.027
NAT RESOURCES DEF COUNCIL	2	0.027
NATL AGR FORESTRY RES INST	2	0.027
NATL AGR RES COUNCIL	2	0.027
NATL AGR RES CTR	2	0.027
NATL AGR RES DEV INST	2	0.027
NATL AGR RES ORG	2	0.027
NATL BUR PLANT GENET RESOURCES REG STN	2	0.027
NATL CHENGCHI UNIV	2	0.027
NATL COUNCIL SCI RES	2	0.027
NATL CTR HIGH PERFORMANCE COMP	2	0.027
NATL ENGN RES CTR INFORMAT TECHNOL AGR	2	0.027
NATL FISHERIES RES DEV INST	2	0.027
NATL GEOG SOC	2	0.027
NATL INST AGR TECHNOL	2	0.027
NATL INST BIOTECHNOL GENET ENGN	2	0.027
NATL INST HORT HERBAL SCI	2	0.027
NATL INST OCEANOG	2	0.027
NATL INST PUBL HLTH ENVIRONM PROTECT	2	0.027
NATL INST WATER ATMOSPHER RES	2	0.027
NATL INST WATER ATMOSPHER RES NIWA	2	0.027
NATL MARINE ENVIRONM FORECASTING CTR	2	0.027
NATL MINIST LAND RESOURCES	2	0.027
NATL MONITORING STN SOIL FERTIL FERTILIZER EFFI	2	0.027
NATL PINGTUNG UNIV SCI TECHNOL	2	0.027
NATL REMOTE SENSING CTR	2	0.027
NATL RES COUNCIL IBIMET CNR	2	0.027
NATL RES CTR	2	0.027
NATL RESOURCES INST FINLAND	2	0.027
NATL RESOURCES INST FINLAND LUKE	2	0.027
NATL SCI FDN	2	0.027
NATL TAIPEI UNIV	2	0.027
NATL TAIWAN OCEAN UNIV	2	0.027
NATL UNIV IRELAND UNIV COLL CORK	2	0.027
NATL UNIV MONGOLIA	2	0.027
NAVARINO ENVIRONM OBSERV	2	0.027
NCAR	2	0.027
NDUAT	2	0.027
NETHERLANDS INST ECOL	2	0.027
NEW JERSEY INST TECHNOL	2	0.027
NEW ZEALAND INST CROP FOOD RES	2	0.027
NEXT SEASON SYST LLC	2	0.027
NIAB	2	0.027
NIBGE	2	0.027
NJALA UNIV	2	0.027
NORD SEED AS	2	0.027
NORTHEAST AGR RES FDN	2	0.027
NORTHEASTERN UNIV	2	0.027
NORTHWEST PUBL HLTH RES CTR	2	0.027
NORTHWEST REG CLIMATE CTR	2	0.027
NORWEGIAN GENET RESOURCE CTR	2	0.027
NORWEGIAN WATER RESOURCES ENERGY DIRECTORATE	2	0.027
NSW DEPT IND INVESTMENT	2	0.027
NUST	2	0.027
OHIO UNIV	2	0.027
OKAYAMA UNIV	2	0.027
ONTARIO FOREST RES INST	2	0.027
OPEN UNIV	2	0.027
ORG ECON COOPERAT DEV	2	0.027
ORISSA UNIV AGR TECHNOL	2	0.027
OSNABRUCK UNIV	2	0.027
OSU	2	0.027
OXFORD BROOKES UNIV	2	0.027
PACIFIC SALMON FDN	2	0.027
PAKISTAN AGR RES COUNCIL	2	0.027
PAKISTAN METEOROL DEPT	2	0.027
PAKISTAN SCI FDN	2	0.027
PALACKY UNIV	2	0.027
PANDIA CONSULTING	2	0.027
PANJAB UNIV	2	0.027
PASOS	2	0.027
PEOPLES FRIENDSHIP UNIV RUSSIA	2	0.027
PERDO	2	0.027
PLANT BIOSECUR COOPERAT RES CTR	2	0.027
PLANT BREEDING GENET INST	2	0.027
PMB	2	0.027
POLYTECH NAMIBIA	2	0.027
PONTIFICIA UNIV CATOLICA PERU	2	0.027
PONTIFICIA UNIV CATOLICA VALPARAISO	2	0.027
PROJECT FCT PTDC AAC AMB 115587 09	2	0.027
PRYANISHNIKOV ALL RUSSIAN INST AGROCHEM VNIIA	2	0.027
PUBL HLTH AGCY CANADA	2	0.027
PUKYONG NATL UNIV	2	0.027
PURDUE CLIMATE CHANGE RES CTR	2	0.027
PUSA	2	0.027
QINGDAO UNIV SCI TECHNOL	2	0.027
QUEANBEYAN NSW OFF WATER	2	0.027
QUEENSLAND ALLIANCE AGR FOOD INNOVAT	2	0.027
QUEENSLAND DEPT AGR FISHERIES FORESTRY	2	0.027
QUEENSLAND DEPT AGR FORESTRY FISHERIES	2	0.027
RABAT INST	2	0.027
RAINFOREST ALLIANCE	2	0.027
RAZI UNIV	2	0.027
RENSSELAER POLYTECH INST	2	0.027
RES CTR AGR ENVIRONM	2	0.027
RES INST NAT FOREST	2	0.027
RETE SEMI RURALI	2	0.027
RHEIN WESTFAL TH AACHEN	2	0.027
ROSKILDE UNIV	2	0.027
ROTTERDAM UNIV	2	0.027
ROYAL BELGIAN INST NAT SCI	2	0.027
ROYAL INST TECHNOL	2	0.027
ROYAL NETHERLANDS METEOROL INST KNMI	2	0.027
ROYAL TROP INST KIT	2	0.027
RUAF FDN	2	0.027
S CHINA AGR UNIV	2	0.027
SAGA UNIV	2	0.027
SANTA CLARA UNIV	2	0.027
SAO PAULO STATE UNIV UNESP	2	0.027
SCOTTISH GOVT	2	0.027
SCOTTS CO	2	0.027
SEED PLANT IMPROVEMENT INST	2	0.027
SELCUK UNIV	2	0.027
SELF HELP INITIAT PROMOT CTR	2	0.027
SELIAN AGR RES INST	2	0.027
SEMINIS VEGETABLE SEEDS	2	0.027
SENAMHI	2	0.027
SHAHID CHAMRAN UNIV AHVAZ	2	0.027
SHANDONG UNIV	2	0.027
SHANGHAI UNIV FINANCE ECON	2	0.027
SHANXI CLIMATE CTR	2	0.027
SHER E BANGLA AGR UNIV	2	0.027
SHER E KASHMIR UNIV AGR SCI TECHNOL KASHMIR	2	0.027
SHIHEZI UNIV	2	0.027
SHIJIAZHUANG CTR AGR PROD QUAL INSPECT	2	0.027
SHIMANE UNIV	2	0.027
SIGMA SPACE CORP	2	0.027
SILSOE RES INST	2	0.027
SINDH AGR UNIV	2	0.027
SINO DANISH CTR EDUC RES	2	0.027
SLOVAK ACAD SCI	2	0.027
SLOVAK HYDROMETEOROL INST	2	0.027
SLOVAK UNIV AGR	2	0.027
SMITHSONIAN ENVIRONM RES CTR	2	0.027
SOC CANAL PROVENCE	2	0.027
SOUTH VALLEY UNIV	2	0.027
SOUTHWEST UNIV SCI TECHNOL	2	0.027
SOUTHWESTERN UNIV FINANCE ECON	2	0.027
SPACE APPLICAT CTR ISRO	2	0.027
SPANISH METEOROL AGCY AEMET	2	0.027
STATE KEY LAB REMOTE SENSING SCI	2	0.027
STOCKHOLM RESILIENCE CTR	2	0.027
STONE ENVIRONM INC	2	0.027
SUNGKYUNKWAN UNIV	2	0.027
SWISS AGCY DEV COOPERAT	2	0.027
SWISS FED RES INST WSL	2	0.027
SYLHET AGR UNIV	2	0.027
SYMBIO AG CONSULTING	2	0.027
SYNGENTA	2	0.027
SYNGENTA AG	2	0.027
SYRACUSE UNIV	2	0.027
TAIYUAN UNIV TECHNOL	2	0.027
TAJEN UNIV	2	0.027
TALLINN UNIV TECHNOL	2	0.027
TAMIL NADU RICE RES INST	2	0.027
TANTA UNIV	2	0.027
TANZANIA FEDERAT COOPERAT	2	0.027
TASMANIAN INST AGR	2	0.027
TEAGASC CROPS RES CTR	2	0.027
TECH UNIV CAROLO WILHELMINA BRAUNSCHWEIG	2	0.027
TERRES INOVIA	2	0.027
TEXAS A M	2	0.027
TEXAS AGR EXPTL STN	2	0.027
THAI NGUYEN UNIV	2	0.027
THUENEN INST AGR CLIMATE RES	2	0.027
THURINGIA STATE OFF AGR	2	0.027
TIANJIN CLIMATE CTR	2	0.027
TNAU	2	0.027
TNO	2	0.027
TOKYO INST TECHNOL	2	0.027
TOKYO METROPOLITAN UNIV	2	0.027
TONGJI UNIV	2	0.027
TOTTORI UNIV	2	0.027
TOYO UNIV	2	0.027
TROP AGR RES HIGHER EDUC CTR	2	0.027
TROP AGR RES HIGHER EDUC CTR CATIE	2	0.027
TULANE UNIV	2	0.027
TURKISH STATE METEOROL SERV	2	0.027
UCM CSIC	2	0.027
UIT	2	0.027
UK GOVT OFF SCI	2	0.027
UMR ECO SOLS	2	0.027
UN FOOD AGR ORG	2	0.027
UNAM	2	0.027
UNDP	2	0.027
UNECA	2	0.027
UNITED ARAB EMIRATES UNIV	2	0.027
UNIV ABERTAY DUNDEE	2	0.027
UNIV AGR SCI VET MED CLUJ NAPOCA	2	0.027
UNIV ALICANTE	2	0.027
UNIV APPL SCI	2	0.027
UNIV APPL SCI OSNABRUCK	2	0.027
UNIV ARKANSAS MONTICELLO	2	0.027
UNIV ATHENS	2	0.027
UNIV AZORES	2	0.027
UNIV BREMEN	2	0.027
UNIV CA FOSCARI	2	0.027
UNIV CALABAR	2	0.027
UNIV CHILE	2	0.027
UNIV CIENT SUR	2	0.027
UNIV CINCINNATI	2	0.027
UNIV COLORADO BOULDER	2	0.027
UNIV CORDOBA UCO	2	0.027
UNIV DESARROLLO	2	0.027
UNIV DUSSELDORF	2	0.027
UNIV EMBU	2	0.027
UNIV ESTADUAL PAULISTA	2	0.027
UNIV FED ALAGOAS	2	0.027
UNIV FED PERNAMBUCO	2	0.027
UNIV FED RURAL SEMI ARIDO	2	0.027
UNIV FED SERGIPE	2	0.027
UNIV FED UBERLANDIA	2	0.027
UNIV GLOUCESTERSHIRE	2	0.027
UNIV GOETTINGEN	2	0.027
UNIV GRANADA	2	0.027
UNIV GREENLAND	2	0.027
UNIV HAVRE	2	0.027
UNIV HYDERABAD	2	0.027
UNIV IBADAN	2	0.027
UNIV ICELAND	2	0.027
UNIV JENA	2	0.027
UNIV KALYANI	2	0.027
UNIV KOBLENZ LANDAU	2	0.027
UNIV LEIPZIG	2	0.027
UNIV LONDON LONDON SCH HYG TROP MED	2	0.027
UNIV LOUVAIN	2	0.027
UNIV LUNEBURG	2	0.027
UNIV LUSOFONA	2	0.027
UNIV MATANZAS	2	0.027
UNIV MILANO BICOCCA	2	0.027
UNIV MINHO	2	0.027
UNIV MOLISE	2	0.027
UNIV MONTANA	2	0.027
UNIV MONTPELLIER 3	2	0.027
UNIV NACL MAR PLATA	2	0.027
UNIV NACL ROSARIO	2	0.027
UNIV NANGUI ABROGOUA	2	0.027
UNIV NAPLES FEDERICO 2	2	0.027
UNIV NAT RESOURCES LIFE SCI VIENNA BOKU	2	0.027
UNIV NATAL	2	0.027
UNIV NEWCASTLE UPON TYNE	2	0.027
UNIV NORTH TEXAS	2	0.027
UNIV NOTRE DAME	2	0.027
UNIV PALERMO	2	0.027
UNIV PARIS 09	2	0.027
UNIV PARIS SUD	2	0.027
UNIV PAU PAYS ADOUR	2	0.027
UNIV PAVIA	2	0.027
UNIV PICARDIE JULES VERNE	2	0.027
UNIV PIRAEUS	2	0.027
UNIV POITIERS	2	0.027
UNIV QUEBEC OUTAOUAIS	2	0.027
UNIV REGINA	2	0.027
UNIV REPUBLICA	2	0.027
UNIV RZESZOW	2	0.027
UNIV SAINS MALAYSIA	2	0.027
UNIV SARAJEVO	2	0.027
UNIV SCI TECHNOL	2	0.027
UNIV SHERBROOKE	2	0.027
UNIV SIENA	2	0.027
UNIV SOUTH BOHEMIA CESKE BUDEJOVICE	2	0.027
UNIV SOUTH PACIFIC	2	0.027
UNIV STUTTGART HOHENHEIM	2	0.027
UNIV SUSTAINABLE DEV	2	0.027
UNIV SWAZILAND	2	0.027
UNIV TECHNOL	2	0.027
UNIV TECN LISBOA	2	0.027
UNIV TEXAS EL PASO	2	0.027
UNIV THIES	2	0.027
UNIV TOURS	2	0.027
UNIV TRAS OS MONTES ALTO DOURO UTAD	2	0.027
UNIV TRIER	2	0.027
UNIV UTAH	2	0.027
UNIV VIGO	2	0.027
UNIV W INDIES	2	0.027
UNIV WAGENINGEN	2	0.027
UNIV WEST INDIES	2	0.027
UNIV WESTMINSTER	2	0.027
UNIV ZABOL	2	0.027
UNIV ZANJAN	2	0.027
UNIV ZARAGOZA	2	0.027
UNIV ZULULAND	2	0.027
UNRN	2	0.027
UPMC UNIV PARIS 06	2	0.027
URGENCH STATE UNIV	2	0.027
US CTR DIS CONTROL PREVENT	2	0.027
US WATER CONSERVAT LAB	2	0.027
VALOREX	2	0.027
VIB	2	0.027
VIKASH BHARTI	2	0.027
[truncated: 3,930 more rows]

## Sheet: researchers
auther	paper numbers	% of 7473
EWERT F	76	1.017
SMITH P	71	0.95
LAL R	64	0.856
TAO FL	59	0.79
ASSENG S	56	0.749
MULLER C	56	0.749
LOBELL DB	55	0.736
OLESEN JE	54	0.723
SEMENOV MA	52	0.696
CHALLINOR AJ	46	0.616
ROSENZWEIG C	42	0.562
ZHANG Z	42	0.562
BOOTE KJ	40	0.535
HOOGENBOOM G	39	0.522
HERRERO M	38	0.508
KERSEBAUM KC	38	0.508
ROTTER RP	37	0.495
TRNKA M	37	0.495
RUANE AC	35	0.468
NENDEL C	34	0.455
SCHMID E	34	0.455
AGGARWAL PK	33	0.442
GAISER T	33	0.442
IZAURRALDE RC	33	0.442
JONES JW	32	0.428
PELTONEN-SAINIO P	32	0.428
BINDI M	31	0.415
WOLF J	31	0.415
WANG EL	29	0.388
THORNTON PK	28	0.375
BASSO B	27	0.361
HASEGAWA T	27	0.361
WANG J	27	0.361
PALOSUO T	26	0.348
YANG XG	26	0.348
ZHU Y	26	0.348
CHEN F	25	0.335
LI Y	25	0.335
PAN GX	25	0.335
XIONG W	25	0.335
WHITE JW	24	0.321
ZHANG Y	24	0.321
CAMMARANO D	23	0.308
KIMBALL BA	23	0.308
LONG SP	23	0.308
LOTZE-CAMPEN H	23	0.308
PORTER JR	23	0.308
YOKOZAWA M	23	0.308
CHEN Y	22	0.294
ELLIOTT J	22	0.294
HAVLIK P	22	0.294
HLAVINKA P	22	0.294
KUMAR SN	22	0.294
HUANG Y	21	0.281
IIZUMI T	21	0.281
OBERSTEINER M	21	0.281
POPP A	21	0.281
SINGH AK	21	0.281
WU WB	21	0.281
ZALUD Z	21	0.281
CHEN J	20	0.268
DUBROVSKY M	20	0.268
EITZINGER J	20	0.268
SIEBERT S	20	0.268
SUPIT I	20	0.268
TUBIELLO FN	20	0.268
WALLACH D	20	0.268
WANG H	20	0.268
WHEELER TR	20	0.268
FOLBERTH C	19	0.254
JAUHIAINEN L	19	0.254
LIU DL	19	0.254
STRATONOVITCH P	19	0.254
TANG HJ	19	0.254
YANG H	19	0.254
ZHANG Q	19	0.254
ZHANG WJ	19	0.254
AINSWORTH EA	18	0.241
ARNETH A	18	0.241
HOFFMANN H	18	0.241
IGLESIAS A	18	0.241
KUMAR A	18	0.241
KUMAR S	18	0.241
LUO QY	18	0.241
RAMIREZ-VILLEGAS J	18	0.241
REZAEI EE	18	0.241
ROSENBERG NJ	18	0.241
SIDDIQUE KHM	18	0.241
WAHA K	18	0.241
WEIGEL HJ	18	0.241
ZHANG XC	18	0.241
ZHAO G	18	0.241
ZISKA LH	18	0.241
DERYNG D	17	0.227
FUHRER J	17	0.227
MARTRE P	17	0.227
MORIONDO M	17	0.227
VAN ITTERSUM MK	17	0.227
VAN WIJK MT	17	0.227
YANG P	17	0.227
ZHANG S	17	0.227
CAO WX	16	0.214
FERRISE R	16	0.214
FITT BDL	16	0.214
GERTEN D	16	0.214
GILLER KE	16	0.214
HAKALA K	16	0.214
JAGADISH KSV	16	0.214
LI J	16	0.214
LIU Y	16	0.214
PRASAD PVV	16	0.214
RUGET F	16	0.214
RUIZ-RAMOS M	16	0.214
WANG P	16	0.214
YU Q	16	0.214
ZHANG HL	16	0.214
ZHANG TY	16	0.214
BALKOVIC J	15	0.201
BANNAYAN M	15	0.201
BREGAGLIO S	15	0.201
CALANCA P	15	0.201
CIAIS P	15	0.201
FISCHER G	15	0.201
JAT ML	15	0.201
LEAKEY ADB	15	0.201
MCCARL BA	15	0.201
ORT DR	15	0.201
RINGLER C	15	0.201
SHI WJ	15	0.201
SULTAN B	15	0.201
TANG L	15	0.201
TAO F	15	0.201
VAN DER VELDE M	15	0.201
WALL GW	15	0.201
WEBBER H	15	0.201
ZHANG FS	15	0.201
CONFALONIERI R	14	0.187
CONWAY D	14	0.187
FORD JD	14	0.187
HOWDEN SM	14	0.187
JARVIS A	14	0.187
MEINKE H	14	0.187
REYNOLDS M	14	0.187
REYNOLDS MP	14	0.187
SIEBER S	14	0.187
SINGH R	14	0.187
STOCKLE CO	14	0.187
THORBURN PJ	14	0.187
YOU LZ	14	0.187
ZHANG XY	14	0.187
ABBASPOUR KC	13	0.174
BELLOCCHI G	13	0.174
BIERNATH C	13	0.174
BRYAN BA	13	0.174
CHAPMAN SC	13	0.174
CHEN C	13	0.174
CHENG K	13	0.174
KHABAROV N	13	0.174
LADERACH P	13	0.174
LI LQ	13	0.174
LIN E	13	0.174
LIN ED	13	0.174
LIU LL	13	0.174
LIU ZJ	13	0.174
MAXTED N	13	0.174
PAN XB	13	0.174
PAN ZH	13	0.174
PATHAK H	13	0.174
PRIESACK E	13	0.174
PUGH TAM	13	0.174
RAMANKUTTY N	13	0.174
ROLINSKI S	13	0.174
SINGH B	13	0.174
SONDER K	13	0.174
SRINIVASAN R	13	0.174
TACK J	13	0.174
VAN DER WERF HMG	13	0.174
WANG B	13	0.174
XIAO DP	13	0.174
XU YL	13	0.174
ZHANG J	13	0.174
ZHANG W	13	0.174
ZHANG XH	13	0.174
DENG AX	12	0.161
DOLTRA J	12	0.161
EASTERLING WE	12	0.161
FITZGERALD GJ	12	0.161
GUO JP	12	0.161
HASTINGS A	12	0.161
HATFIELD JL	12	0.161
HERTEL TW	12	0.161
HOBDAY AJ	12	0.161
MACADAM I	12	0.161
MEARNS LO	12	0.161
MINGUEZ MI	12	0.161
MIRSCHEL W	12	0.161
OLIN S	12	0.161
OZTURK I	12	0.161
QIAN BD	12	0.161
ROUNSEVELL MDA	12	0.161
SHIMONO H	12	0.161
SINGH KK	12	0.161
SINGH RP	12	0.161
SOUSSANA JF	12	0.161
STEHFEST E	12	0.161
THOMSON AM	12	0.161
WANG M	12	0.161
WANG XH	12	0.161
WARD FA	12	0.161
ZHANG L	12	0.161
BACENETTI J	11	0.147
BONDEAU A	11	0.147
BROWN ME	11	0.147
CASSMAN KG	11	0.147
CHALLINOR A	11	0.147
DACCACHE A	11	0.147
DIETRICH JP	11	0.147
ERB KH	11	0.147
FRASER EDG	11	0.147
GAYLER S	11	0.147
GOLDBERG R	11	0.147
GRAEF F	11	0.147
GRASSINI P	11	0.147
GREGORY PJ	11	0.147
HABERL H	11	0.147
HOLZKAMPER A	11	0.147
KHAN S	11	0.147
KNOX JW	11	0.147
KOEHLER AK	11	0.147
LI S	11	0.147
LI T	11	0.147
MAKOWSKI D	11	0.147
MANDERSCHEID R	11	0.147
MUELLER ND	11	0.147
O'LEARY G	11	0.147
RODRIGUEZ A	11	0.147
RUFINO MC	11	0.147
SEMERADOVA D	11	0.147
SINGH P	11	0.147
SKALSKY R	11	0.147
TAUSZ M	11	0.147
THIERFELDER C	11	0.147
VALIN H	11	0.147
WILLIAMS JR	11	0.147
WOLLENBERG E	11	0.147
ZHANG X	11	0.147
ZHENG BY	11	0.147
ZHU JG	11	0.147
ANGULO C	10	0.134
BERNACCHI CJ	10	0.134
BRISSON N	10	0.134
ECKERSTEN H	10	0.134
ELLIS RH	10	0.134
FRIEL S	10	0.134
GASSMAN PW	10	0.134
HUANG JK	10	0.134
HUANG JL	10	0.134
INGRAM JSI	10	0.134
KIM SH	10	0.134
KRISTJANSON P	10	0.134
LI FM	10	0.134
LI X	10	0.134
LI ZG	10	0.134
LINQUIST BA	10	0.134
LIU J	10	0.134
LIU JG	10	0.134
LIU YJ	10	0.134
MAINUDDIN M	10	0.134
MIGLIETTA F	10	0.134
MUSHTAQ S	10	0.134
OKADA M	10	0.134
OTTMAN MJ	10	0.134
PARRY ML	10	0.134
QUIROGA S	10	0.134
REIDSMA P	10	0.134
RIPOCHE D	10	0.134
RIVINGTON M	10	0.134
SCHLENKER W	10	0.134
SHCHERBAK I	10	0.134
SINGH S	10	0.134
SIX J	10	0.134
SRIVASTAVA AK	10	0.134
STRECK NA	10	0.134
TAYLOR G	10	0.134
TERMANSEN M	10	0.134
TURNER NC	10	0.134
VARSHNEY RK	10	0.134
VENKATESWARLU B	10	0.134
WASSMANN R	10	0.134
WEST JS	10	0.134
WILLIAMS M	10	0.134
ZHANG XS	10	0.134
ZHAO J	10	0.134
ZHAO JF	10	0.134
ZHAO Y	10	0.134
ZHENG JF	10	0.134
ZHOU Y	10	0.134
ALLEN LH	9	0.12
BERRANG-FORD L	9	0.12
BIEWALD A	9	0.12
CAI XM	9	0.12
CAIRNS JE	9	0.12
CHEN X	9	0.12
CRAUFURD PQ	9	0.12
CROSSA J	9	0.12
DONG WJ	9	0.12
DOUGILL AJ	9	0.12
FOLEY JA	9	0.12
GE QS	9	0.12
GODFRAY HCJ	9	0.12
HAMMER GL	9	0.12
HOWDEN M	9	0.12
HUMPENODER F	9	0.12
HUNT LA	9	0.12
JALOTA SK	9	0.12
JIANG D	9	0.12
JOSEPH S	9	0.12
JU H	9	0.12
KAHILUOTO H	9	0.12
KUMMU M	9	0.12
LIU B	9	0.12
LIU JY	9	0.12
LIU WZ	9	0.12
LIU XY	9	0.12
LIU ZH	9	0.12
LUDWIG F	9	0.12
NALLEY LL	9	0.12
O'LEARY GJ	9	0.12
PAUSTIAN K	9	0.12
PENG SB	9	0.12
POWLSON DS	9	0.12
ROBERTSON GP	9	0.12
SAKURAI G	9	0.12
SAPKOTA TB	9	0.12
SENEWEERA S	9	0.12
SMITH WN	9	0.12
STRECK T	9	0.12
STRINGER LC	9	0.12
THORBURN P	9	0.12
VAN NOORDWIJK M	9	0.12
VANUYTRECHT E	9	0.12
VASHISHT BB	9	0.12
WANG JX	9	0.12
WANG L	9	0.12
WEINDL I	9	0.12
YANG HS	9	0.12
YU YQ	9	0.12
ZHAO X	9	0.12
ZHENG JW	9	0.12
ZHOU GS	9	0.12
AN PL	8	0.107
ARAUS JL	8	0.107
BODIRSKY BL	8	0.107
BRAUN HJ	8	0.107
BROWN RA	8	0.107
BUIS S	8	0.107
CHEN XP	8	0.107
COLEMAN K	8	0.107
CONSTANTIN J	8	0.107
DESJARDINS RL	8	0.107
FAHAD S	8	0.107
FANGMEIER A	8	0.107
FIALA M	8	0.107
FRITZ S	8	0.107
FRONZEK S	8	0.107
FUJIMORI S	8	0.107
FUNK C	8	0.107
FURUYA J	8	0.107
GAYDON DS	8	0.107
GERBER JS	8	0.107
GRANT BB	8	0.107
HANJRA MA	8	0.107
HARVEY CA	8	0.107
HOLMAN I	8	0.107
HUSSAIN S	8	0.107
ISHIGOOKA Y	8	0.107
JENNINGS S	8	0.107
JOHNSON SN	8	0.107
JONES CD	8	0.107
JONES PG	8	0.107
JORGENSEN RB	8	0.107
KALRA N	8	0.107
KAUR H	8	0.107
KING D	8	0.107
KLEIN T	8	0.107
KOBAYASHI K	8	0.107
KUCHARIK CJ	8	0.107
KUMAR P	8	0.107
KUMAR V	8	0.107
LEE J	8	0.107
LI BG	8	0.107
LI L	8	0.107
LIN XM	8	0.107
LORITE IJ	8	0.107
MAGAN N	8	0.107
MARY B	8	0.107
MASON-D'CROZ D	8	0.107
MAVROMATIS T	8	0.107
MEDINA A	8	0.107
MO XG	8	0.107
MORAN D	8	0.107
ORLANDINI S	8	0.107
ORTIZ R	8	0.107
OSBORNE TM	8	0.107
PARTON WJ	8	0.107
PENUELAS J	8	0.107
PERSSON T	8	0.107
PINTER PJ	8	0.107
POLASKY S	8	0.107
POTTS SG	8	0.107
RAO VUM	8	0.107
ROBINSON S	8	0.107
ROGGERO PP	8	0.107
SALO T	8	0.107
SHI PJ	8	0.107
SILVESTRI S	8	0.107
SIMELTON E	8	0.107
SINCLAIR TR	8	0.107
SLINGO JM	8	0.107
SONG ZW	8	0.107
SUN LX	8	0.107
THALER S	8	0.107
TIAN HQ	8	0.107
VAN BUSSEL LGJ	8	0.107
WAHLQVIST ML	8	0.107
WANG Q	8	0.107
WANG X	8	0.107
WANG Y	8	0.107
WATTENBACH M	8	0.107
WEI X	8	0.107
WEST PC	8	0.107
WHEELER T	8	0.107
WU LH	8	0.107
WU WX	8	0.107
XIAO GJ	8	0.107
XUE JF	8	0.107
YANG J	8	0.107
YANG XH	8	0.107
YANG XY	8	0.107
YAO YB	8	0.107
ZHANG F	8	0.107
ADAM M	7	0.094
AHMAD A	7	0.094
AHMED M	7	0.094
ALCAMO J	7	0.094
ANGERS DA	7	0.094
ANWAR MR	7	0.094
BALEK J	7	0.094
BARKLEY A	7	0.094
BAYALA J	7	0.094
BEAUDOIN N	7	0.094
BHATIA A	7	0.094
BONFANTE A	7	0.094
BOOGAARD H	7	0.094
BUTLER CD	7	0.094
CAMPBELL BM	7	0.094
CAPPELLI G	7	0.094
CARTER TR	7	0.094
CHAKRABORTY S	7	0.094
CHANDER S	7	0.094
CHEN D	7	0.094
CHEN LD	7	0.094
CHENU K	7	0.094
CORBEELS M	7	0.094
D'ODORICO P	7	0.094
DAI SW	7	0.094
DE CORTAZAR-ATAURI IG	7	0.094
DE JONG R	7	0.094
DE SANCTIS G	7	0.094
DESCHEEMAEKER K	7	0.094
DONATELLI M	7	0.094
DRECCER MF	7	0.094
DUVEILLER E	7	0.094
FALLOON P	7	0.094
FANG XQ	7	0.094
FINGER R	7	0.094
FORD J	7	0.094
FORMAYER H	7	0.094
GLOTTER M	7	0.094
GOBIN A	7	0.094
GONZALEZ-GARCIA S	7	0.094
GURR SJ	7	0.094
HAVERKORT AJ	7	0.094
HEINKE J	7	0.094
HENDERSON B	7	0.094
HUANG J	7	0.094
JAGADISH SVK	7	0.094
JAIN M	7	0.094
KHAN MA	7	0.094
KIRBY M	7	0.094
LAMERS JPA	7	0.094
LAUNAY M	7	0.094
LEEMANS R	7	0.094
LEHTONEN H	7	0.094
LIPPER L	7	0.094
LIU FS	7	0.094
LIU SG	7	0.094
LIU SL	7	0.094
LIU SX	7	0.094
LUCHT W	7	0.094
LUO ZK	7	0.094
MARCAIDA M	7	0.094
MBOW C	7	0.094
MERTZ O	7	0.094
MISHRA A	7	0.094
MOHANTY S	7	0.094
MOSNIER A	7	0.094
NEARING MA	7	0.094
NEDUMARAN S	7	0.094
NISHIMORI M	7	0.094
NORTON RM	7	0.094
PAN SF	7	0.094
PEARCE T	7	0.094
POWER B	7	0.094
PU C	7	0.094
RAES D	7	0.094
RATHORE LS	7	0.094
REDDY VR	7	0.094
REILLY J	7	0.094
REN W	7	0.094
ROBERTS MJ	7	0.094
ROBERTSON R	7	0.094
RODRIGUEZ D	7	0.094
ROTTER R	7	0.094
SAKAI H	7	0.094
SAVARY S	7	0.094
SCHAPHOFF S	7	0.094
SCHMITZ C	7	0.094
SCHNEIDER UA	7	0.094
SCHONHART M	7	0.094
SENTELHAS PC	7	0.094
SHARMA I	7	0.094
SHARMA R	7	0.094
SHEN SH	7	0.094
SHEN YJ	7	0.094
SHRESTHA S	7	0.094
SINGH M	7	0.094
SINGH VP	7	0.094
SMITH B	7	0.094
SMITH DL	7	0.094
SONG X	7	0.094
SRINIVAS K	7	0.094
STEDUTO P	7	0.094
STEINER JL	7	0.094
STEVANOVIC M	7	0.094
STIRLING CM	7	0.094
STRUIK PC	7	0.094
SWAIN DK	7	0.094
TAKAHASHI K	7	0.094
THORNTON P	7	0.094
TOKIDA T	7	0.094
TSUJI LJS	7	0.094
TUBEROSA R	7	0.094
VAN KESSEL C	7	0.094
VAN OIJEN M	7	0.094
VAN OORT PAJ	7	0.094
VERBURG PH	7	0.094
WANG E	7	0.094
WANG JY	7	0.094
WANG RY	7	0.094
WANG T	7	0.094
WANG WG	7	0.094
WANG XY	7	0.094
WANI SP	7	0.094
XIONG YC	7	0.094
XU XL	7	0.094
YANG JY	7	0.094
ZHANG B	7	0.094
ZHANG H	7	0.094
ZHANG JH	7	0.094
ZHAO YX	7	0.094
ZHENG CY	7	0.094
ZHOU X	7	0.094
ACUTIS M	6	0.08
ALDERMAN PD	6	0.08
ALEXANDER P	6	0.08
ALEXANDROV V	6	0.08
ANONYMOUS	6	0.08
BAI HZ	6	0.08
BALDOS ULC	6	0.08
BARNES AP	6	0.08
BASSU S	6	0.08
BEBBER DP	6	0.08
BELL JD	6	0.08
BELLOTTI W	6	0.08
BERNDES G	6	0.08
BERNOUX M	6	0.08
BIESMEIJER JC	6	0.08
BLANCHARD JL	6	0.08
BRAMLEY H	6	0.08
BROWN C	6	0.08
BRYAN B	6	0.08
CAVAGNARO TR	6	0.08
CEULEMANS R	6	0.08
CHANG CC	6	0.08
CHAUBEY I	6	0.08
CHEN CC	6	0.08
CHEN H	6	0.08
CHEN SY	6	0.08
CHEN XH	6	0.08
CHRYSSANTHACOPOULOS J	6	0.08
CLAESSENS L	6	0.08
CONANT RT	6	0.08
COWIE A	6	0.08
DAS B	6	0.08
DAVIS KF	6	0.08
DE BOER IJM	6	0.08
DEMPEWOLF H	6	0.08
DON A	6	0.08
DORO L	6	0.08
DRURY CF	6	0.08
ERICKSEN PJ	6	0.08
FAGNANO M	6	0.08
FAROOQ M	6	0.08
FERERES E	6	0.08
FIELD CB	6	0.08
FISHER M	6	0.08
FRANKE AC	6	0.08
FRIELER K	6	0.08
GALAN C	6	0.08
GAMEDA S	6	0.08
GAO QZ	6	0.08
GAO Y	6	0.08
GARCIA-MOZO H	6	0.08
GARROTE L	6	0.08
GOSLING SN	6	0.08
GOVAERTS B	6	0.08
GRACE PR	6	0.08
GRANT RF	6	0.08
HANASAKI N	6	0.08
HE D	6	0.08
HE Y	6	0.08
HELLIN J	6	0.08
HILLIER J	6	0.08
HIMANEN SJ	6	0.08
HOEKSTRA AY	6	0.08
HOLDEN NM	6	0.08
HOOKER J	6	0.08
HUFFMAN T	6	0.08
HUSSAIN M	6	0.08
INGVORDSEN CH	6	0.08
INGWERSEN J	6	0.08
IRMAK S	6	0.08
JANZEN HH	6	0.08
JONES M	6	0.08
JONES MB	6	0.08
JOSHI AK	6	0.08
KABAT P	6	0.08
KASSAM A	6	0.08
KIM HY	6	0.08
KO J	6	0.08
KOLLAS C	6	0.08
KRUPNIK TJ	6	0.08
KUNDU S	6	0.08
KUWAGATA T	6	0.08
KYLE P	6	0.08
LALIC B	6	0.08
LANA M	6	0.08
LAWLOR DW	6	0.08
LI CS	6	0.08
LI Z	6	0.08
LI ZH	6	0.08
LIU Q	6	0.08
LIU XF	6	0.08
LIU XH	6	0.08
LIU XJ	6	0.08
LUEDELING E	6	0.08
LV S	6	0.08
MABHAUDHI T	6	0.08
MAGLIULO V	6	0.08
MAGRIN GO	6	0.08
MALL RK	6	0.08
MAUZERALL DL	6	0.08
MCCARL B	6	0.08
MCCONKEY B	6	0.08
MCCONKEY BG	6	0.08
MIDEGA CAO	6	0.08
MITTER H	6	0.08
MOORE AD	6	0.08
MORGOUNOV A	6	0.08
MU J	6	0.08
MULLER A	6	0.08
NAKAMURA H	6	0.08
NELSON GC	6	0.08
NEMECEK T	6	0.08
NEWTON AC	6	0.08
NICHOLAS KA	6	0.08
OPPENHEIMER M	6	0.08
OTEROS J	6	0.08
OZDOGAN M	6	0.08
PECL GT	6	0.08
PEREIRA LS	6	0.08
PICKETT JA	6	0.08
PITTELKOW CM	6	0.08
PORTER CH	6	0.08
PRASANNA BM	6	0.08
PRISHCHEPOV AV	6	0.08
QI YQ	6	0.08
QIAN B	6	0.08
QUIROZ R	6	0.08
RAGAB R	6	0.08
RAY DK	6	0.08
REN SX	6	0.08
RICHTER GM	6	0.08
RIHA SJ	6	0.08
ROCKSTROM J	6	0.08
ROTH CH	6	0.08
RULLI MC	6	0.08
SCHEWE J	6	0.08
SHARMA SK	6	0.08
SHEFFIELD J	6	0.08
SINGH NP	6	0.08
SINGH RK	6	0.08
SINGH SD	6	0.08
SINGH U	6	0.08
SMIT B	6	0.08
SNOW V	6	0.08
SOLTANI A	6	0.08
SOMMER R	6	0.08
SPECKA X	6	0.08
STEPANEK P	6	0.08
STEYN JM	6	0.08
STOCKLE C	6	0.08
TAN KY	6	0.08
TARDIEU F	6	0.08
THAKUR AK	6	0.08
TIAN Z	6	0.08
TIMLIN DJ	6	0.08
TONNANG HEZ	6	0.08
TRAVASSO M	6	0.08
TRAVASSO MI	6	0.08
UCKERT G	6	0.08
VADEZ V	6	0.08
VAN KEULEN H	6	0.08
VAN VELTHUIZEN H	6	0.08
VENTRELLA D	6	0.08
VERHAGEN J	6	0.08
WANG C	6	0.08
WANG GC	6	0.08
WANG YB	6	0.08
WANG YJ	6	0.08
WIELAND R	6	0.08
WILLENBOCKEL D	6	0.08
WU JJ	6	0.08
YAN M	6	0.08
YANG X	6	0.08
YANG YH	6	0.08
YAO FM	6	0.08
YE Q	6	0.08
YIN J	6	0.08
YIN XG	6	0.08
YU QY	6	0.08
ZHANG JT	6	0.08
ZHANG YH	6	0.08
ZHUANG QL	6	0.08
ZOUGMORE R	6	0.08
ADHYA TK	5	0.067
AHMED N	5	0.067
ALAGARSWAMY G	5	0.067
ALI A	5	0.067
ALLISON EH	5	0.067
ALVARO-FUENTES J	5	0.067
AMJATH-BABU TS	5	0.067
ANDERSON MC	5	0.067
ANDRESEN J	5	0.067
ANTLE JM	5	0.067
ARCHONTOULIS SV	5	0.067
ARNELL NW	5	0.067
ARNOLD JG	5	0.067
ARSLAN A	5	0.067
ASLAM M	5	0.067
BABEL MS	5	0.067
BANTILAN MCS	5	0.067
BARON C	5	0.067
BASILE A	5	0.067
BATTILANI P	5	0.067
BENDER J	5	0.067
BERGEZ JE	5	0.067
BERTUZZI P	5	0.067
BHUVANESWARI K	5	0.067
BIAN RJ	5	0.067
BIGGS JS	5	0.067
BLANC E	5	0.067
BOCCHIOLA D	5	0.067
BOOTE K	5	0.067
BOTTCHER H	5	0.067
BOUMA J	5	0.067
BRERETON AJ	5	0.067
BRYAN E	5	0.067
CALVIN K	5	0.067
CARBONE GJ	5	0.067
CATTANEO A	5	0.067
CERRI CC	5	0.067
CHAKRABORTY D	5	0.067
CHAN HM	5	0.067
CHAUHAN BS	5	0.067
CHEN FJ	5	0.067
CHEN L	5	0.067
CHEUNG WWL	5	0.067
CONNOR JD	5	0.067
CONRADT T	5	0.067
CORSON MS	5	0.067
CRAMER W	5	0.067
CRESPO O	5	0.067
CREUTZIG F	5	0.067
CUI ZL	5	0.067
DALLA MARTA A	5	0.067
DATTA A	5	0.067
DE NOBLET-DUCOUDRE N	5	0.067
DE VRIES W	5	0.067
DE WIT AJW	5	0.067
DEB P	5	0.067
DEFRIES RS	5	0.067
DEL GROSSO SJ	5	0.067
DING WX	5	0.067
DOBERMANN A	5	0.067
DONG ZQ	5	0.067
DURAND JL	5	0.067
EASTERLING W	5	0.067
EDWARDS D	5	0.067
ERENSTEIN O	5	0.067
ESTES LD	5	0.067
FALCUCCI A	5	0.067
FANG SB	5	0.067
FARAMARZI M	5	0.067
FASSE A	5	0.067
FEIKE T	5	0.067
FENG LP	5	0.067
FERNANDEZ-HADDAD Z	5	0.067
FLEISHER DH	5	0.067
FODOR N	5	0.067
FOSTER I	5	0.067
FOYER CH	5	0.067
FRAGA H	5	0.067
FRANK S	5	0.067
FULTON EA	5	0.067
FUSI A	5	0.067
GABRIELLE B	5	0.067
GARBRECHT JD	5	0.067
GARRETT KA	5	0.067
GHOSH A	5	0.067
GHOSH S	5	0.067
GIGLIO L	5	0.067
GIRVETZ EH	5	0.067
GLEADOW RM	5	0.067
GOWDA CLL	5	0.067
HAN XZ	5	0.067
HANSSON PA	5	0.067
HAYASHI Y	5	0.067
HAYS CJ	5	0.067
HE L	5	0.067
HENG L	5	0.067
HERRMANN A	5	0.067
HICKEY GM	5	0.067
HOCHMAN Z	5	0.067
HOHN JG	5	0.067
HOLMAN IP	5	0.067
HONERMEIER B	5	0.067
HORWATH WR	5	0.067
HUGGINS DR	5	0.067
HUNSAKER DJ	5	0.067
HUTH NI	5	0.067
JACOBSEN SE	5	0.067
JAGGARD KW	5	0.067
JAMIESON PD	5	0.067
JANSSEN S	5	0.067
JANSSENS IA	5	0.067
JAT RK	5	0.067
JAT SL	5	0.067
JEGO G	5	0.067
JHA MK	5	0.067
JING Q	5	0.067
JONES DL	5	0.067
JONES J	5	0.067
KANELLOPOULOS A	5	0.067
KASEVA J	5	0.067
KEATING BA	5	0.067
KEATINGE JDH	5	0.067
KELL S	5	0.067
KHAN ZR	5	0.067
KHOURY CK	5	0.067
KIM J	5	0.067
KOBAYASHI S	5	0.067
KOZYRA J	5	0.067
KRAXNER F	5	0.067
KRYSANOVA V	5	0.067
KUNIMITSU Y	5	0.067
LAL M	5	0.067
LAMORTE RL	5	0.067
LANGELLA G	5	0.067
LI M	5	0.067
LI YH	5	0.067
LIN ZH	5	0.067
LINDESKOG M	5	0.067
LIU D	5	0.067
LIU H	5	0.067
LIU HB	5	0.067
LIU S	5	0.067
LIU W	5	0.067
LIU X	5	0.067
LIU YL	5	0.067
LORENZ K	5	0.067
LUCK J	5	0.067
LUO YF	5	0.067
LWASA S	5	0.067
MA L	5	0.067
MA LW	5	0.067
MA WQ	5	0.067
MACHOLDT J	5	0.067
MADANI K	5	0.067
MADRAMOOTOO CA	5	0.067
MAPFUMO P	5	0.067
MARIN F	5	0.067
MARTIN R	5	0.067
MASUI T	5	0.067
MCCLANAHAN TR	5	0.067
MCGRATH JM	5	0.067
MCLEAN G	5	0.067
MENG J	5	0.067
MENG QF	5	0.067
MIKKELSEN TN	5	0.067
MILLS G	5	0.067
MINASNY B	5	0.067
MITCHELL RAC	5	0.067
MO F	5	0.067
MONACO E	5	0.067
MONDAL S	5	0.067
MONIER E	5	0.067
MORI M	5	0.067
MOTTET A	5	0.067
MULLER D	5	0.067
MUTABAZI KD	5	0.067
NAKAGAWA H	5	0.067
NASIM W	5	0.067
NEUFELDT H	5	0.067
NIYOGI D	5	0.067
NYAMANGARA J	5	0.067
OJIMA DS	5	0.067
OKI T	5	0.067
PACHEPSKY YA	5	0.067
PAL DK	5	0.067
PALTA JA	5	0.067
PANDEY V	5	0.067
PARIHAR CM	5	0.067
PATEL HR	5	0.067
PATRA AK	5	0.067
PATZ JA	5	0.067
PAUTASSO M	5	0.067
PIAO SL	5	0.067
PLEIJEL H	5	0.067
PORCH TG	5	0.067
PORKKA M	5	0.067
POULTON PL	5	0.067
QIU ZJ	5	0.067
REDDY KR	5	0.067
REDDY KS	5	0.067
ROBOCK A	5	0.067
ROSEGRANT MW	5	0.067
SANDS RD	5	0.067
SANG T	5	0.067
SANTOS JA	5	0.067
SASSENRATH GF	5	0.067
SAU F	5	0.067
SAXENA R	5	0.067
SAYLAN L	5	0.067
SCHAEFFER M	5	0.067
SCHIERHORN F	5	0.067
SCHULIN R	5	0.067
SCHULZE RE	5	0.067
SEE L	5	0.067
SEO SN	5	0.067
SERDECZNY O	5	0.067
SHABANI F	5	0.067
SHARIF B	5	0.067
SHARMA RC	5	0.067
SINGELS A	5	0.067
SINGH PK	5	0.067
SINGH RS	5	0.067
SMITH JU	5	0.067
SRINIVASARAO C	5	0.067
SRIVASTAVA A	5	0.067
STIRLING C	5	0.067
STODDARD FL	5	0.067
STROOSNIJDER L	5	0.067
SUN WJ	5	0.067
SVOBODA M	5	0.067
TABEAU A	5	0.067
TAUSZ-POSCH S	5	0.067
TEIXEIRA E	5	0.067
TEIXEIRA EI	5	0.067
THOMAS A	5	0.067
TODOROVIC M	5	0.067
TWOMLOW S	5	0.067
UPADHYAYA HD	5	0.067
VACCARI FP	5	0.067
VAN GROENIGEN KJ	5	0.067
VAN MEIJL H	5	0.067
VAN VUUREN DP	5	0.067
VAN WART J	5	0.067
VARIS O	5	0.067
VERCHOT LV	5	0.067
VERMEULEN SJ	5	0.067
WAN YF	5	0.067
WANG CY	5	0.067
WANG GL	5	0.067
WANG W	5	0.067
WANG XJ	5	0.067
WANG YF	5	0.067
WATSON J	5	0.067
WECHSUNG F	5	0.067
WEISS A	5	0.067
WENKEL KO	5	0.067
WHITFIELD S	5	0.067
WHITMORE AP	5	0.067
WIEBE K	5	0.067
WILLOCQUET L	5	0.067
WOLFE MS	5	0.067
WU JS	5	0.067
WU PT	5	0.067
WU W	5	0.067
WU YP	5	0.067
WULLSCHLEGER SD	5	0.067
XU MG	5	0.067
XU YH	5	0.067
YIN XY	5	0.067
ZHANG FJ	5	0.067
ZHANG JP	5	0.067
ZHANG LZ	5	0.067
ZHANG YG	5	0.067
ZHANG YS	5	0.067
ZHAO C	5	0.067
ZHAO Z	5	0.067
ZHENG JY	5	0.067
ZHOU L	5	0.067
ZHU CW	5	0.067
ZHU TJ	5	0.067
ZIERVOGEL G	5	0.067
ABALOS D	4	0.054
ADAMS RM	4	0.054
ADAMS S	4	0.054
AGRAWAL M	4	0.054
AGRAWAL SB	4	0.054
AHMAD S	4	0.054
AHMED F	4	0.054
AHMED KF	4	0.054
AHUJA LR	4	0.054
ALAM K	4	0.054
AMADUCCI S	4	0.054
ANANDHI A	4	0.054
ANDERSEN MN	4	0.054
ANDRIEU N	4	0.054
ANGELES O	4	0.054
ARAVINDAKSHAN S	4	0.054
ARSHAD M	4	0.054
ARYAL JP	4	0.054
ATZBERGER C	4	0.054
AUFFHAMMER M	4	0.054
AZADI H	4	0.054
BAARSCH F	4	0.054
BABY S	4	0.054
BACHELET D	4	0.054
BAETHGEN WE	4	0.054
BAI W	4	0.054
BAKER JT	4	0.054
BANZIGER M	4	0.054
BARANGE M	4	0.054
BARBETTI MJ	4	0.054
BARONTI S	4	0.054
BARUAH KK	4	0.054
BATLEY J	4	0.054
BATTISTI R	4	0.054
BAUMGARTEN A	4	0.054
BEEBE S	4	0.054
BEERLING DJ	4	0.054
BELANGER G	4	0.054
BERGER J	4	0.054
BERINGER T	4	0.054
BEWKET W	4	0.054
BHATTACHARYYA T	4	0.054
BIEMANS H	4	0.054
BIERKENS MFP	4	0.054
BOCCHI S	4	0.054
BODIN P	4	0.054
BODIRSKY B	4	0.054
BOPP L	4	0.054
BORLAND AM	4	0.054
BOURGAULT M	4	0.054
BOWS-LARKIN A	4	0.054
BRADLEY BA	4	0.054
BRADY M	4	0.054
BRAUMAN KA	4	0.054
BRAZDIL R	4	0.054
BROWN D	4	0.054
BROWN I	4	0.054
BUCHMANN N	4	0.054
BUERKERT A	4	0.054
BURKE J	4	0.054
BURKE MB	4	0.054
BUTTERBACH-BAHL K	4	0.054
BUTTERWORTH MH	4	0.054
CALDAG B	4	0.054
CAMPANA PE	4	0.054
CAMPBELL JE	4	0.054
CASELLA E	4	0.054
CASTANEDA-ALVAREZ NP	4	0.054
CASTELLAZZI M	4	0.054
CECCARELLI S	4	0.054
CEGLAR A	4	0.054
CESCHIA E	4	0.054
CHAKRABARTI B	4	0.054
CHAPLOT V	4	0.054
CHARFEDDINE M	4	0.054
CHAUHAN N	4	0.054
CHEN CQ	4	0.054
CHEN CR	4	0.054
CHERKAUER KA	4	0.054
CHHETRI N	4	0.054
CHIVENGE P	4	0.054
CHRISTIE P	4	0.054
CIBIN R	4	0.054
CINNER JE	4	0.054
COCKFIELD G	4	0.054
CODJOE SNA	4	0.054
COHN AS	4	0.054
CORNELISSEN G	4	0.054
COSTA MH	4	0.054
COUMOU D	4	0.054
CRAWFORD JW	4	0.054
CUI XF	4	0.054
DAI T	4	0.054
DALGAARD T	4	0.054
DALGLIESH NP	4	0.054
DAVIES A	4	0.054
DAVIES CA	4	0.054
DAVIS SC	4	0.054
DAWSON TP	4	0.054
DE BEURS KM	4	0.054
DE FRAITURE C	4	0.054
DECKERS J	4	0.054
DELUCIA EH	4	0.054
DIEKKRUGER B	4	0.054
DIFFENBAUGH NS	4	0.054
DIXON J	4	0.054
DJOMO SN	4	0.054
DJOUDI H	4	0.054
DONATTI CI	4	0.054
DONG JW	4	0.054
DOUMBIA M	4	0.054
DOUXCHAMPS S	4	0.054
DOWNING TE	4	0.054
DROOGERS P	4	0.054
DUMONT B	4	0.054
EDWARDS-JONES G	4	0.054
ENDERS A	4	0.054
ERISMAN JW	4	0.054
ERSKINE W	4	0.054
EVANS N	4	0.054
EVENGARD B	4	0.054
FADER M	4	0.054
FAN JL	4	0.054
FAN MS	4	0.054
FARINA R	4	0.054
FAYYAZ-UL-HASSAN	4	0.054
FELZER B	4	0.054
FERNIE AR	4	0.054
FETZEL T	4	0.054
FIELD DJ	4	0.054
FLORKE M	4	0.054
FORD-LLOYD B	4	0.054
FROLKING S	4	0.054
FUMOTO T	4	0.054
FURGAL C	4	0.054
FUSS S	4	0.054
GAN YT	4	0.054
GAO J	4	0.054
GARNETT T	4	0.054
GAUR PM	4	0.054
GAYDON D	4	0.054
GE F	4	0.054
GEETHALAKSHMI V	4	0.054
GENESIO L	4	0.054
GENG GP	4	0.054
GERBER PJ	4	0.054
GHAHRAMANI A	4	0.054
GIMONA A	4	0.054
GLEADOW R	4	0.054
GOMIERO T	4	0.054
GONG P	4	0.054
GOUDRIAAN J	4	0.054
GRAB SW	4	0.054
GRASS R	4	0.054
GREEN TR	4	0.054
GUSTAFSON DI	4	0.054
GUZMAN C	4	0.054
HADLEY P	4	0.054
HAMASAKI T	4	0.054
HANNAH L	4	0.054
HAO MD	4	0.054
HAO XY	4	0.054
HATTERMANN F	4	0.054
HE J	4	0.054
HEMMING D	4	0.054
HENEBRY GM	4	0.054
HEROLD M	4	0.054
HERZMANN DE	4	0.054
HESS TM	4	0.054
HEUER S	4	0.054
HIGGINS S	4	0.054
HIJMANS RJ	4	0.054
HILL JE	4	0.054
HO CH	4	0.054
HOANH CT	4	0.054
HOGLIND M	4	0.054
HOGY P	4	0.054
HOLE DG	4	0.054
HORAN H	4	0.054
HOSSARD L	4	0.054
HOUSE JI	4	0.054
HU Q	4	0.054
HU S	4	0.054
HUANG JY	4	0.054
HUANG X	4	0.054
HUANG YJ	4	0.054
HUBBARD KG	4	0.054
HULME M	4	0.054
HUUSELA-VEISTOLA E	4	0.054
HUYBERS P	4	0.054
HYMAN G	4	0.054
IHSAN MZ	4	0.054
IMBACH P	4	0.054
INGRAM J	4	0.054
ISLAM A	4	0.054
ISLAM MR	4	0.054
ISLAM S	4	0.054
JABLOUN M	4	0.054
JACOBI J	4	0.054
JAIN S	4	0.054
JALLI M	4	0.054
JAYET PA	4	0.054
JEFFERY S	4	0.054
JEGER MJ	4	0.054
JENSEN ES	4	0.054
JIANG RF	4	0.054
JONES PD	4	0.054
JONES RAC	4	0.054
JUENGER TE	4	0.054
JUSTINO F	4	0.054
KAFATOS MC	4	0.054
KAGE H	4	0.054
KARLBERG L	4	0.054
KARP A	4	0.054
KASSIE BT	4	0.054
KAUR S	4	0.054
KELLOMAKI S	4	0.054
KEMANIAN AR	4	0.054
KHATRI-CHHETRI A	4	0.054
KIRCHNER M	4	0.054
KIRKEGAARD JA	4	0.054
KLEIN C	4	0.054
KLEINWECHTER U	4	0.054
KLING CL	4	0.054
KNOX J	4	0.054
KOGEL-KNABNER I	4	0.054
KONAR M	4	0.054
KOOCHEKI A	4	0.054
KOUADIO L	4	0.054
KOVATS RS	4	0.054
KREMEN C	4	0.054
KRISHNAN P	4	0.054
KUMAR B	4	0.054
KUMAR G	4	0.054
KUMAR L	4	0.054
KUMAR M	4	0.054
KUMAR R	4	0.054
KUMAR U	4	0.054
KUNDU DK	4	0.054
KUNSTMANN H	4	0.054
LACETERA N	4	0.054
LAKSHMANAN A	4	0.054
LANA MA	4	0.054
LANGRIDGE P	4	0.054
LARDEAU MP	4	0.054
LASCO RD	4	0.054
LAUK C	4	0.054
LAUX P	4	0.054
LENG GY	4	0.054
LENKA S	4	0.054
LEVERMANN A	4	0.054
LEWAN E	4	0.054
LHOMME JP	4	0.054
LI CH	4	0.054
LI HY	4	0.054
LI JL	4	0.054
LI JQ	4	0.054
LI KN	4	0.054
LI P	4	0.054
LI Q	4	0.054
LI XH	4	0.054
LI YB	4	0.054
LI YP	4	0.054
LIANG ZR	4	0.054
LIANG ZS	4	0.054
LIN YM	4	0.054
LIU C	4	0.054
LIU F	4	0.054
LIU G	4	0.054
LIU L	4	0.054
LIU M	4	0.054
LIU YY	4	0.054
LIZASO JI	4	0.054
LOCATELLI B	4	0.054
LOPES MS	4	0.054
LOUARN G	4	0.054
LU CQ	4	0.054
LUO T	4	0.054
LYCHUK TE	4	0.054
MACDIARMID JI	4	0.054
MACDONALD GK	4	0.054
MAGOROKOSHO C	4	0.054
MANCINI M	4	0.054
MANES Y	4	0.054
MANEVSKI K	4	0.054
MANJAIAH KM	4	0.054
MARASENI TN	4	0.054
MARSHALL B	4	0.054
MARSHALL M	4	0.054
MARTON L	4	0.054
MASUTOMI Y	4	0.054
MATTHEWS RB	4	0.054
MAYES S	4	0.054
MCALLISTER T	4	0.054
MCBRATNEY AB	4	0.054
MCCARTHY N	4	0.054
MCGINN SM	4	0.054
MCKENNEY MS	4	0.054
MCNAMARA NP	4	0.054
MERINO G	4	0.054
METZGER MJ	4	0.054
MILLER RE	4	0.054
MISHRA AK	4	0.054
MISHRA V	4	0.054
MISHRA VK	4	0.054
MITCHELL VJ	4	0.054
MODI AT	4	0.054
MONTANARELLA L	4	0.054
MOORE FC	4	0.054
MORRIS J	4	0.054
MOSIER AR	4	0.054
MOZNY M	4	0.054
MWINUKA L	4	0.054
NAAB JB	4	0.054
NAIR PKR	4	0.054
NAM WH	4	0.054
NANA E	4	0.054
NAWAZ A	4	0.054
NAYAK AK	4	0.054
NGULUU SN	4	0.054
NGUYEN CT	4	0.054
NIERO M	4	0.054
NIU Z	4	0.054
NOTENBAERT A	4	0.054
OGLE S	4	0.054
OJANEN H	4	0.054
OLSSON A	4	0.054
ORTIZ BV	4	0.054
ORTIZ-MONASTERIO JI	4	0.054
OSTENDORF B	4	0.054
OUYANG Z	4	0.054
PAETH H	4	0.054
PALTSEV S	4	0.054
PAN G	4	0.054
PANAGOPOULOS Y	4	0.054
PARKER PS	4	0.054
PARKES B	4	0.054
PATIL RH	4	0.054
PATTEY E	4	0.054
PAYNE T	4	0.054
PFEIFER RA	4	0.054
PFISTER S	4	0.054
PIMENTEL D	4	0.054
PIRTTIOJA N	4	0.054
POGGIO L	4	0.054
POGSON M	4	0.054
POLCE C	4	0.054
POPPY GM	4	0.054
PORTER C	4	0.054
PRETTY J	4	0.054
PROHENS J	4	0.054
QIN XB	4	0.054
QURESHI ME	4	0.054
RAHMAN MA	4	0.054
RAJALAKSHMI D	4	0.054
RANA RS	4	0.054
RANKINEN K	4	0.054
RAO BB	4	0.054
RAO I	4	0.054
RAO IM	4	0.054
RASMUSSEN M	4	0.054
REDDY DR	4	0.054
REDONA E	4	0.054
REES RM	4	0.054
RESOP JP	4	0.054
RINALDI M	4	0.054
RIVERA-FERRE MG	4	0.054
ROBINSON A	4	0.054
RODRIGUEZ L	4	0.054
ROSENTHAL DM	4	0.054
ROWE RL	4	0.054
ROYO C	4	0.054
RUNION GB	4	0.054
RURINDA J	4	0.054
RUSINAMHODZI L	4	0.054
RUSSELL J	4	0.054
SADRAS VO	4	0.054
SAHRAWAT KL	4	0.054
SAMESHIMA R	4	0.054
SANCHEZ B	4	0.054
SASEENDRAN SA	4	0.054
SCHAAP BF	4	0.054
SCHALDACH R	4	0.054
SCHAUBERGER B	4	0.054
SCHEFFRAN J	4	0.054
SCHLESINGER WH	4	0.054
SCHLEUSSNER CF	4	0.054
SCHULTE RPO	4	0.054
SCHUTZE N	4	0.054
SECCHI S	4	0.054
SEDDAIU G	4	0.054
SEIDEL SJ	4	0.054
SHAO HB	4	0.054
SHAO LW	4	0.054
SHAO MA	4	0.054
SHARIFI H	4	0.054
SHARMA RK	4	0.054
SHI XJ	4	0.054
SHIFERAW B	4	0.054
SHIRSATH PB	4	0.054
SHUKLA S	4	0.054
SIDERIUS C	4	0.054
SILVA MT	4	0.054
SINGH G	4	0.054
SINGH GP	4	0.054
SINGH SS	4	0.054
SINGH V	4	0.054
SKJELVAG AO	4	0.054
SLAFER GA	4	0.054
SMITH C	4	0.054
SMITH J	4	0.054
SMUKLER SM	4	0.054
SONG W	4	0.054
SONG XD	4	0.054
SOUTHWORTH J	4	0.054
SPANO D	4	0.054
SREENIVAS G	4	0.054
SRINIVAS S	4	0.054
SRIVASTAVA R	4	0.054
STARKS PJ	4	0.054
STEINFELD H	4	0.054
STOORVOGEL JJ	4	0.054
STRAUSS F	4	0.054
SUBASH N	4	0.054
SUKKEL W	4	0.054
SUN G	4	0.054
SUN HY	4	0.054
SUN SK	4	0.054
SUNDBERG C	4	0.054
TAN ZX	4	0.054
TANG HY	4	0.054
TAUBE F	4	0.054
TEBALDI C	4	0.054
TENHUNEN J	4	0.054
THEROND O	4	0.054
TIAN YL	4	0.054
TIESZEN LL	4	0.054
TIMSINA J	4	0.054
TINGEM M	4	0.054
TOKATLIDIS IS	4	0.054
TOMICH TP	4	0.054
TORQUEBIAU E	4	0.054
TRABUCCO A	4	0.054
TRAORE B	4	0.054
TRIPATHI R	4	0.054
TROMBI G	4	0.054
ULLAH A	4	0.054
UPHOFF N	4	0.054
VAN DER FELS-KLERX HJ	4	0.054
VAN DIEPEN CA	4	0.054
VAN DINGENEN R	4	0.054
VAN OOSTEROM EJ	4	0.054
VAN RANST E	4	0.054
VANDENBYGAART AJ	4	0.054
VELMOUROUGANE K	4	0.054
VENALAINEN A	4	0.054
VICO G	4	0.054
VIKRAM P	4	0.054
VIOVY N	4	0.054
VIRKAJARVI P	4	0.054
VON BLOH W	4	0.054
VON BRAUN J	4	0.054
WAGNER M	4	0.054
WAGNER-RIDDLE C	4	0.054
WALKER S	4	0.054
WANG D	4	0.054
WANG HJ	4	0.054
WANG HY	4	0.054
WANG JH	4	0.054
WANG JS	4	0.054
WANG QF	4	0.054
WANG YL	4	0.054
WANG YQ	4	0.054
WANG Z	4	0.054
WANG ZM	4	0.054
WATANABE M	4	0.054
WATSON RA	4	0.054
WEATHERHEAD EK	4	0.054
WEI W	4	0.054
WHITE N	4	0.054
WHITE RP	4	0.054
WIESMEIER M	4	0.054
WILKS DS	4	0.054
WILLEMS P	4	0.054
WILSON LT	4	0.054
WINOWIECKI L	4	0.054
WISSER D	4	0.054
WOLFE DW	4	0.054
WOLLENWEBER B	4	0.054
WU CY	4	0.054
WU F	4	0.054
XIA J	4	0.054
XIA LL	4	0.054
XIAO XM	4	0.054
XIE ZB	4	0.054
XU M	4	0.054
YAN DH	4	0.054
YAN J	4	0.054
YAN P	4	0.054
YANG XL	4	0.054
YANG YM	4	0.054
YOSHIDA H	4	0.054
YU XY	4	0.054
YUAN WP	4	0.054
YUEN J	4	0.054
ZAMAN-ALLAH M	4	0.054
ZHANG AF	4	0.054
ZHANG C	4	0.054
ZHANG GL	4	0.054
ZHANG JQ	4	0.054
ZHANG LL	4	0.054
ZHANG R	4	0.054
ZHANG XL	4	0.054
ZHANG XQ	4	0.054
ZHAO H	4	0.054
ZHAO ZG	4	0.054
ZHENG HF	4	0.054
ZHONG HL	4	0.054
ZHOU HK	4	0.054
ZHOU MZ	4	0.054
ZHOU W	4	0.054
ZHU XG	4	0.054
ZILBERMAN D	4	0.054
ZWART SJ	4	0.054
ABADI A	3	0.04
ABBAS G	3	0.04
ABID M	3	0.04
ABIODUN BJ	3	0.04
ACHICANOY HA	3	0.04
ADAK T	3	0.04
ADGER WN	3	0.04
ADLER PR	3	0.04
AGBOSSOU EK	3	0.04
AGGARWAL P	3	0.04
AHAMMAD H	3	0.04
AHMAD R	3	0.04
AHMED S	3	0.04
AITKEN E	3	0.04
AKIMOTO K	3	0.04
AL-AMIN AQ	3	0.04
ALAM MM	3	0.04
ALBERTO CM	3	0.04
ALBRECHT A	3	0.04
ALBRECHT T	3	0.04
ALBRIZIO R	3	0.04
ALEXANDROV VA	3	0.04
ALFIERI SM	3	0.04
ALGHABARI F	3	0.04
ALI H	3	0.04
ALINO PM	3	0.04
ALIZADEH A	3	0.04
ALLAKHVERDIEV SI	3	0.04
ALLWOOD JM	3	0.04
ALMARAZ JJ	3	0.04
ALTIERI MA	3	0.04
ALVAREZ-BUYLLA ER	3	0.04
AMRI A	3	0.04
AN N	3	0.04
ANAND KGV	3	0.04
ANANTWAR SG	3	0.04
ANDERSON CJ	3	0.04
ANOTHAI J	3	0.04
ARANGO J	3	0.04
ARAUJO WL	3	0.04
ARCHER DW	3	0.04
ARDO J	3	0.04
ARROUAYS D	3	0.04
ASFAW S	3	0.04
ASHRAF MY	3	0.04
ASIF M	3	0.04
ASLAM MA	3	0.04
ASUMADU-SARKODIE S	3	0.04
ATLIN GN	3	0.04
ATTAVANICH W	3	0.04
AVELINO J	3	0.04
AYDIN M	3	0.04
BACH M	3	0.04
BAENZIGER PS	3	0.04
BAIGORRIA GA	3	0.04
BAL SK	3	0.04
BALLARE CL	3	0.04
BANDYOPADHYAY KK	3	0.04
BANGE M	3	0.04
BANSOD N	3	0.04
BAO YX	3	0.04
BARANOWSKI P	3	0.04
BARNES A	3	0.04
BARNETT J	3	0.04
BARUTH B	3	0.04
BASU R	3	0.04
BATJES NH	3	0.04
BATTAGLINI A	3	0.04
BAUER N	3	0.04
BAZILE D	3	0.04
BEAUCHEMIN KA	3	0.04
BECKER M	3	0.04
BEHRMAN KD	3	0.04
BEI QC	3	0.04
BELESOVA K	3	0.04
BELHOUCHETTE H	3	0.04
BELLARBY J	3	0.04
BENETTO E	3	0.04
BENISTON M	3	0.04
BENNETZEN EH	3	0.04
BENTON TG	3	0.04
BENTSEN NS	3	0.04
BERG M	3	0.04
BERNHOFER C	3	0.04
BETTIOL W	3	0.04
BETTS RA	3	0.04
BEUKES H	3	0.04
BHATNAGAR D	3	0.04
BHONDWE H	3	0.04
BIAN XM	3	0.04
BIASUTTI M	3	0.04
BIAZIN B	3	0.04
BINDRABAN PS	3	0.04
BIRKVED M	3	0.04
BISWAS AK	3	0.04
BISWAS S	3	0.04
BLANCO M	3	0.04
BOARDMAN J	3	0.04
BOBADE SV	3	0.04
BOBOJONOV I	3	0.04
BOCHER PK	3	0.04
BOKEN V	3	0.04
BONATTI M	3	0.04
BONSCH M	3	0.04
BORGEMEISTER C	3	0.04
BORGESEN CD	3	0.04
BORNMAN JF	3	0.04
BORZECKA-WALKER M	3	0.04
BOSCH DD	3	0.04
BOSQUE-PEREZ NA	3	0.04
BOSSIO DA	3	0.04
BOUMAN B	3	0.04
BOURAOUI F	3	0.04
BRADSHAW CJA	3	0.04
BRANDLE JR	3	0.04
BRANDT P	3	0.04
BRAVO-URETA BE	3	0.04
BREHM JM	3	0.04
BRENNAN RM	3	0.04
BRENTRUP F	3	0.04
BRILLI L	3	0.04
BRITZ W	3	0.04
BROWN K	3	0.04
BROWN PH	3	0.04
BUNCE JA	3	0.04
BUNDSCHUH J	3	0.04
BURGESS PJ	3	0.04
BUSTAMANTE M	3	0.04
BUTLER EE	3	0.04
CAMPBELL B	3	0.04
CAMPBELL CA	3	0.04
CAMPBELL TD	3	0.04
CAO XC	3	0.04
CARLSON KM	3	0.04
CARPENTER-BOGGS L	3	0.04
CARVALHO PCD	3	0.04
CASTALDI S	3	0.04
CERDA A	3	0.04
CERRI CEP	3	0.04
CHAI Q	3	0.04
CHAKRAVARTY NVK	3	0.04
CHAMBERS A	3	0.04
CHANDRAN P	3	0.04
CHANGNON SA	3	0.04
CHARMET G	3	0.04
CHATTERJI S	3	0.04
CHATURVEDI SK	3	0.04
CHAUHAN YS	3	0.04
CHEN B	3	0.04
CHEN GS	3	0.04
CHEN JP	3	0.04
CHEN JQ	3	0.04
CHEN S	3	0.04
CHEN W	3	0.04
CHEN XC	3	0.04
CHEN YF	3	0.04
CHEN YL	3	0.04
CHEN YQ	3	0.04
CHEN ZM	3	0.04
CHEN ZX	3	0.04
CHHABRA V	3	0.04
CHIU YW	3	0.04
CHMIELEWSKI FM	3	0.04
CHO J	3	0.04
CHOI JY	3	0.04
CHOU JM	3	0.04
CHOUDHURY BU	3	0.04
CHOWDARY PS	3	0.04
CHUN JA	3	0.04
CLIFTON-BROWN J	3	0.04
COCKRAM J	3	0.04
COLLINS M	3	0.04
COLLS J	3	0.04
CONG RG	3	0.04
CONG RH	3	0.04
CONIJN JG	3	0.04
CORNER-DOLLOFF C	3	0.04
COSTA LC	3	0.04
COTE IM	3	0.04
COX H	3	0.04
COX PM	3	0.04
CRAIGON J	3	0.04
CRAMB R	3	0.04
CRIMP S	3	0.04
CRUTE IR	3	0.04
CRUZ CV	3	0.04
CUESTA-MARCOS A	3	0.04
CUI KH	3	0.04
CUI YL	3	0.04
CUSHMAN JC	3	0.04
CUTFORTH H	3	0.04
D'CROZ DM	3	0.04
DA SILVA VDR	3	0.04
DABBERT S	3	0.04
DALTON M	3	0.04
DAMATTA FM	3	0.04
DARWIN R	3	0.04
DARYANTO S	3	0.04
DAS A	3	0.04
DAS BS	3	0.04
DAS K	3	0.04
DAS S	3	0.04
DAS TH	3	0.04
DASH J	3	0.04
DAVENPORT F	3	0.04
DAVIES WJ	3	0.04
DAVIS SJ	3	0.04
DE COSTA WAJM	3	0.04
DE VRIES JW	3	0.04
DEFOURNY P	3	0.04
DELIGIOS P	3	0.04
DELMOTTE S	3	0.04
DELUCA TH	3	0.04
DENG XZ	3	0.04
DENTENER F	3	0.04
DEVENDRA C	3	0.04
DEVOIL P	3	0.04
DEWITTE O	3	0.04
DHAKAR R	3	0.04
DHAKHWA GB	3	0.04
DI FALCO S	3	0.04
DI TOMMASI P	3	0.04
DIAZ JAR	3	0.04
DIAZ-AMBRONA CH	3	0.04
DIBARI C	3	0.04
DJURLE A	3	0.04
DOBLAS-REYES FJ	3	0.04
DOERING OC	3	0.04
DOHLEMAN FG	3	0.04
DOHTRE SS	3	0.04
DOLL P	3	0.04
DONGARE VT	3	0.04
DORE T	3	0.04
DORING TF	3	0.04
DRONIN N	3	0.04
DUKU C	3	0.04
DULVY NK	3	0.04
DUMITRASCU M	3	0.04
DURGE SL	3	0.04
DUTTA DP	3	0.04
DWIVEDI SL	3	0.04
EDMEADES GO	3	0.04
EDMONDS J	3	0.04
EHRLICH PR	3	0.04
EIGENBROD F	3	0.04
EL CHAMI D	3	0.04
EL MAAYAR M	3	0.04
EL-SHARKAWY MA	3	0.04
ELAGIB NA	3	0.04
EMBERSON L	3	0.04
ENGSTROM K	3	0.04
ESPELTA JM	3	0.04
EULENSTEIN F	3	0.04
EVANS JP	3	0.04
FAAIJ A	3	0.04
FABER A	3	0.04
FAN M	3	0.04
FANT C	3	0.04
FARIAS JRB	3	0.04
FAROOQ S	3	0.04
FARRELL M	3	0.04
FEALY R	3	0.04
FELICIANO D	3	0.04
FENG GL	3	0.04
FENG H	3	0.04
FENG S	3	0.04
FENG ZZ	3	0.04
FERRERO R	3	0.04
FIELDER H	3	0.04
FIERRO A	3	0.04
FINNIGAN J	3	0.04
FIORENTINO N	3	0.04
FISHMAN R	3	0.04
FITZGERALD G	3	0.04
FITZGERALD M	3	0.04
FLANAGAN DC	3	0.04
FORBES GA	3	0.04
FORCH W	3	0.04
FORSIUS M	3	0.04
FORSTER PM	3	0.04
FRANZARING J	3	0.04
FRANZLUEBBERS AJ	3	0.04
FRENCK G	3	0.04
FRUMKIN H	3	0.04
FRUSHER S	3	0.04
FU JY	3	0.04
FU Q	3	0.04
FUJITA M	3	0.04
FUKUI S	3	0.04
FUNK CC	3	0.04
FUSSEL HM	3	0.04
GABALDON-LEAL C	3	0.04
GAIKWAD MS	3	0.04
GANDORFER M	3	0.04
GAO P	3	0.04
GARCIA-RUIZ R	3	0.04
GARCIA-VILA M	3	0.04
GARHWAL RS	3	0.04
GAROFALO P	3	0.04
GARRATT MP	3	0.04
GARRIDO A	3	0.04
GAUTAM N	3	0.04
GBEGBELEGBE S	3	0.04
GE LQ	3	0.04
GEALY DR	3	0.04
GEERTS S	3	0.04
GERARD B	3	0.04
GERARDEAUX E	3	0.04
GERLACH SC	3	0.04
GERMAN L	3	0.04
GERONIMO RC	3	0.04
GEROWITT B	3	0.04
GHARAMI S	3	0.04
GHINI R	3	0.04
GIANNAKOPOULOS C	3	0.04
GIANNINI TC	3	0.04
GIBBONS JM	3	0.04
GIBBS HK	3	0.04
GICHERU P	3	0.04
GIL JDB	3	0.04
GILL M	3	0.04
GLADDERS P	3	0.04
GLAUBITZ U	3	0.04
GLEESON T	3	0.04
GOGOI L	3	0.04
GOLDIN J	3	0.04
GONZALEZ-ANDUJAR JL	3	0.04
GORNOTT C	3	0.04
GOSWAMI P	3	0.04
GOUACHE D	3	0.04
GOULDING KWT	3	0.04
GRACE P	3	0.04
GRANDO S	3	0.04
GRANT B	3	0.04
GRAUX AI	3	0.04
GREENLAND A	3	0.04
GREGORICH EG	3	0.04
GREGORIO GB	3	0.04
GRIFFITHS H	3	0.04
GRIMES DIF	3	0.04
GROTE U	3	0.04
GROVE IG	3	0.04
GRUMBINE RE	3	0.04
GU YQ	3	0.04
GUARINO L	3	0.04
GUMMA MK	3	0.04
GUO FS	3	0.04
GUO RP	3	0.04
GUSTAFSON D	3	0.04
HABASH DZ	3	0.04
HABECK M	3	0.04
HACHIGONTA S	3	0.04
HADDAD L	3	0.04
HADEN VR	3	0.04
HAFEEZ M	3	0.04
HAIN C	3	0.04
HAINES A	3	0.04
HALDER AS	3	0.04
HALFORD NG	3	0.04
HAN J	3	0.04
HAN YH	3	0.04
HANSEN JW	3	0.04
HARIT RC	3	0.04
HARMEL RD	3	0.04
HARPER SL	3	0.04
HARRISON PA	3	0.04
HASLER K	3	0.04
HAUGGAARD-NIELSEN H	3	0.04
HAUSCHILD MZ	3	0.04
HAWKINS E	3	0.04
HAYASHI A	3	0.04
HAYES PM	3	0.04
HAYHOE K	3	0.04
HAYS C	3	0.04
HAZARIKA D	3	0.04
HE B	3	0.04
HE HS	3	0.04
HE XH	3	0.04
HE XY	3	0.04
HE ZH	3	0.04
HEISTERMANN M	3	0.04
HELAMA S	3	0.04
HELENIUS J	3	0.04
HELMING K	3	0.04
HENGSDIJK H	3	0.04
HENNESSY DA	3	0.04
HENSELER M	3	0.04
HERATH S	3	0.04
HERNANDEZ M	3	0.04
HERTEL T	3	0.04
HESS T	3	0.04
HICKLER T	3	0.04
HIEPE C	3	0.04
HILL RL	3	0.04
HINCHA DK	3	0.04
HOEGH-GULDBERG O	3	0.04
HOEK S	3	0.04
HOFF H	3	0.04
HOLLINGER SE	3	0.04
HONG EM	3	0.04
HONG SY	3	0.04
HOOGMOED WB	3	0.04
HOSCH J	3	0.04
HOU RX	3	0.04
HOWITT RE	3	0.04
HU YG	3	0.04
HU ZH	3	0.04
HUAI JJ	3	0.04
HUANG JP	3	0.04
HUANG MY	3	0.04
HUANG S	3	0.04
HUANG SM	3	0.04
HUARD F	3	0.04
HUBER L	3	0.04
HUBNER R	3	0.04
HUETE A	3	0.04
HUGHES JD	3	0.04
HUGHES S	3	0.04
HUIJBREGTS MAJ	3	0.04
HUKARE A	3	0.04
HUNSBERGER C	3	0.04
IBRAHIM H	3	0.04
IBRAHIM MM	3	0.04
IMPAGLIAZZO A	3	0.04
IMPERATRIZ-FONSECA VL	3	0.04
INES AVM	3	0.04
ISMAIL AM	3	0.04
JABRAN K	3	0.04
JACINTHE PA	3	0.04
JAGERMEYR J	3	0.04
JAGTAP S	3	0.04
JAIN N	3	0.04
JAMJOD S	3	0.04
JANCIC M	3	0.04
JARA-ROJAS R	3	0.04
JAT BL	3	0.04
JENKINS T	3	0.04
JEONG SJ	3	0.04
[truncated: 20,594 more rows]

## Sheet: top 50 cited papers
auther	title	journal	type	abstract	C1	RP	cited times	year
Godfray, H. Charles J.; Beddington, John R.; Crute, Ian R.; Haddad, Lawrence; Lawrence, David; Muir, James F.; Pretty, Jules; Robinson, Sherman; Thomas, Sandy M.; Toulmin, Camilla	Food Security: The Challenge of Feeding 9 Billion People	SCIENCE	Review	Continuing population and consumption growth will mean that the global demand for food will increase for at least another 40 years. Growing competition for land, water, and energy, in addition to the overexploitation of fisheries, will affect our ability to produce food, as will the urgent requirement to reduce the impact of the food system on the environment. The effects of climate change are a …	[Godfray, H. Charles J.] Univ Oxford, Dept Zool, Oxford OX1 3PS, England; [Godfray, H. Charles J.] Univ Oxford, Inst Biodivers, James Martin 21st Century Sch, Oxford OX1 3PS, England; [Beddington, John R.; Thomas, Sandy M.] UK Govt Off Sci, London SW1H OET, England; [Crute, Ian R.] Agr & Hort Dev Board, Kenilworth CV8 2TL, Warwick, England; [Haddad, Lawrence; Robinson, Sherman] Univ Sussex, Inst …	Godfray, HCJ (reprint author), Univ Oxford, Dept Zool, S Parks Rd, Oxford OX1 3PS, England.	2359	2010
Mata, Teresa M.; Martins, Antonio A.; Caetano, Nidia. S.	Microalgae for biodiesel production and other applications: A review	RENEWABLE & SUSTAINABLE ENERGY REVIEWS	Review	Sustainable production of renewable energy is being hotly debated globally since it is increasingly understood that first generation biofuels, primarily produced from food crops and mostly oil seeds are limited in their ability to achieve targets for biofuel production, climate change mitigation and economic growth. These concerns have increased the interest in developing second generation biofue…	[Mata, Teresa M.; Martins, Antonio A.] Univ Porto, Fac Engn, P-4200465 Oporto, Portugal; [Caetano, Nidia. S.] IPP, Sch Engn ISEP, P-4200072 Oporto, Portugal		1921	2010
Lal, R	Soil carbon sequestration impacts on global climate change and food security	SCIENCE	Article	The carbon sink capacity of the world's agricultural and degraded soils is 50 to 66% of the historic carbon loss of 42 to 78 gigatons of carbon. The rate of soil organic carbon sequestration with adoption of recommended technologies depends on soil texture and structure, rainfall, temperature, farming system, and soil management. Strategies to increase the soil carbon pool include soil restoratio…	Ohio State Univ, Carbon Management & Sequestrat Ctr, Columbus, OH 43210 USA	Lal, R (reprint author), Ohio State Univ, Carbon Management & Sequestrat Ctr, Columbus, OH 43210 USA.	1910	2004
	Solutions for a cultivated planet	NATURE	Article	Increasing population and consumption are placing unprecedented demands on agriculture and natural resources. Today, approximately a billion people are chronically malnourished while our agricultural systems are concurrently degrading land, water, biodiversity and climate on a global scale. To meet the world's future food security and sustainability needs, food production must grow substantially …	[Foley, Jonathan A.; Brauman, Kate A.; Cassidy, Emily S.; Gerber, James S.; Johnston, Matt; Mueller, Nathaniel D.; O'Connell, Christine; Ray, Deepak K.; West, Paul C.; Hill, Jason; Polasky, Stephen; Sheehan, John; Tilman, David] Univ Minnesota, Inst Environm IonE, St Paul, MN 55108 USA; [Ramankutty, Navin] McGill Univ, Dept Geog, Montreal, PQ H3A 2K6, Canada; [Ramankutty, Navin] McGill Univ, Glob…	Foley, JA (reprint author), Univ Minnesota, Inst Environm IonE, 1954 Buford Ave, St Paul, MN 55108 USA.	1617	2011
Potts, Simon G.; Biesmeijer, Jacobus C.; Kremen, Claire; Neumann, Peter; Schweiger, Oliver; Kunin, William E.	Global pollinator declines: trends, impacts and drivers	TRENDS IN ECOLOGY & EVOLUTION	Review	Pollinators are a key component of global biodiversity, providing vital ecosystem services to crops and wild plants. There is clear evidence of recent declines in both wild and domesticated pollinators, and parallel declines in the plants that rely upon them. Here we describe the nature and extent of reported declines, and review the potential drivers of pollinator loss, including habitat loss an…	[Potts, Simon G.] Univ Reading, Sch Agr Policy & Dev, Ctr Agri Environm Res, Reading RG6 6AR, Berks, England; [Biesmeijer, Jacobus C.; Kunin, William E.] Univ Leeds, Earth & Biosphere Inst, Leeds LS2 9JT, W Yorkshire, England; [Biesmeijer, Jacobus C.; Kunin, William E.] Univ Leeds, Inst Integrat & Comparat Biol, Leeds LS2 9JT, W Yorkshire, England; [Kremen, Claire] Univ Calif Berkeley, Dept Envir…	Potts, SG (reprint author), Univ Reading, Sch Agr Policy & Dev, Ctr Agri Environm Res, Reading RG6 6AR, Berks, England.	1299	2010
Tilman, David; Balzer, Christian; Hill, Jason; Befort, Belinda L.	Global food demand and the sustainable intensification of agriculture	PROCEEDINGS OF THE NATIONAL ACADEMY OF SCIENCES OF THE UNITED STATES OF AMERICA	Article	Global food demand is increasing rapidly, as are the environmental impacts of agricultural expansion. Here, we project global demand for crop production in 2050 and evaluate the environmental impacts of alternative ways that this demand might be met. We find that per capita demand for crops, when measured as caloric or protein content of all crops combined, has been a similarly increasing functio…	[Tilman, David; Befort, Belinda L.] Univ Minnesota, Dept Ecol Evolut & Behav, St Paul, MN 55108 USA; [Balzer, Christian] Univ Calif Santa Barbara, Dept Ecol Evolut & Marine Biol, Santa Barbara, CA 93106 USA; [Hill, Jason] Univ Minnesota, Dept Bioprod & Biosyst Engn, St Paul, MN 55108 USA	Tilman, D (reprint author), Univ Minnesota, Dept Ecol Evolut & Behav, St Paul, MN 55108 USA.	1206	2011
Lal, R	Soil carbon sequestration to mitigate climate change	GEODERMA	Review	The increase in atmospheric concentration of CO(2) by 31% since 1750 from fossil fuel combustion and land use change necessitates identification of strategies for mitigating the threat of the attendant global warming. Since the industrial revolution, global emissions of carbon (C) are estimated at 270 +/- 30 Pg (Pg = petagram = 10(15) g = 1 billion ton) due to fossil fuel combustion and 136 55 Pg…	Ohio State Univ, Sch Nat Resources, Carbon Management & Sequestrat Ctr, OARDC,FAES, Columbus, OH 43210 USA	Lal, R (reprint author), Ohio State Univ, Sch Nat Resources, Carbon Management & Sequestrat Ctr, OARDC,FAES, 2021 Coffey Rd, Columbus, OH 43210 USA.	1065	2004
Lobell, David B.; Burke, Marshall B.; Tebaldi, Claudia; Mastrandrea, Michael D.; Falcon, Walter P.; Naylor, Rosamond L.	Prioritizing climate change adaptation needs for food security in 2030	SCIENCE	Article	Investments aimed at improving agricultural adaptation to climate change inevitably favor some crops and regions over others. An analysis of climate risks for crops in 12 food- insecure regions was conducted to identify adaptation priorities, based on statistical crop models and climate projections for 2030 from 20 general circulation models. Results indicate South Asia and Southern Africa as two…	[Lobell, David B.; Burke, Marshall B.; Mastrandrea, Michael D.; Falcon, Walter P.; Naylor, Rosamond L.] Stanford Univ, Woods Inst Environm, Food Secur & Environm Program, Stanford, CA 94305 USA; [Lobell, David B.; Burke, Marshall B.; Falcon, Walter P.; Naylor, Rosamond L.] Stanford Univ, Freeman Spogli Inst Int Studies, Stanford, CA 94305 USA; [Lobell, David B.] Lawrence Livermore Natl Lab, Liver…	Lobell, DB (reprint author), Stanford Univ, Woods Inst Environm, Food Secur & Environm Program, Stanford, CA 94305 USA.	997	2008
Oki, Taikan; Kanae, Shinjiro	Global hydrological cycles and world water resources	SCIENCE	Review	Water is a naturally circulating resource that is constantly recharged. Therefore, even though the stocks of water in natural and artificial reservoirs are helpful to increase the available water resources for human society, the flow of water should be the main focus in water resources assessments. The climate system puts an upper limit on the circulation rate of available renewable freshwater re…	Univ Tokyo, Inst Ind Sci, Meguro Ku, Komaba 461, Tokyo 1538505, Japan; Japan Sci & Technol Agcy, Kawaguchi, Saitama 3320012, Japan; Japan Agcy Marine Earth Sci & Technol, Frontier Res Ctr Global Change, Kanazawa Ku, Yokohama, Kanagawa 2360001, Japan; Res Inst Humanity & Nat, Kita Ku, Kyoto 6038047, Japan	Oki, T (reprint author), Univ Tokyo, Inst Ind Sci, Meguro Ku, Komaba 461, Tokyo 1538505, Japan.	941	2006
Lobell, David B.; Schlenker, Wolfram; Costa-Roberts, Justin	Climate Trends and Global Crop Production Since 1980	SCIENCE	Article	Efforts to anticipate how climate change will affect future food availability can benefit from understanding the impacts of changes to date. We found that in the cropping regions and growing seasons of most countries, with the important exception of the United States, temperature trends from 1980 to 2008 exceeded one standard deviation of historic year-to-year variability. Models that link yields…	[Lobell, David B.; Costa-Roberts, Justin] Stanford Univ, Dept Environm Earth Syst Sci, Stanford, CA 94305 USA; [Lobell, David B.; Costa-Roberts, Justin] Stanford Univ, Program Food Secur & Environm, Stanford, CA 94305 USA; [Schlenker, Wolfram] Columbia Univ, Dept Econ, New York, NY 10027 USA; [Schlenker, Wolfram] Columbia Univ, Sch Int & Publ Affairs, New York, NY 10027 USA; [Schlenker, Wolfram] …	Lobell, DB (reprint author), Stanford Univ, Dept Environm Earth Syst Sci, Stanford, CA 94305 USA.	873	2011
Immerzeel, Walter W.; van Beek, Ludovicus P. H.; Bierkens, Marc F. P.	Climate Change Will Affect the Asian Water Towers	SCIENCE	Article	More than 1.4 billion people depend on water from the Indus, Ganges, Brahmaputra, Yangtze, and Yellow rivers. Upstream snow and ice reserves of these basins, important in sustaining seasonal water availability, are likely to be affected substantially by climate change, but to what extent is yet unclear. Here, we show that meltwater is extremely important in the Indus basin and important for the B…	[Immerzeel, Walter W.] FutureWater, NL-6702 AA Wageningen, Netherlands; [Immerzeel, Walter W.; van Beek, Ludovicus P. H.; Bierkens, Marc F. P.] Univ Utrecht, Dept Phys Geog, Utrecht, Netherlands; [Bierkens, Marc F. P.] Deltares, Utrecht, Netherlands	Immerzeel, WW (reprint author), FutureWater, Costerweg 1G, NL-6702 AA Wageningen, Netherlands.	823	2010
Smith, Pete; Martino, Daniel; Cai, Zucong; Gwary, Daniel; Janzen, Henry; Kumar, Pushpam; McCarl, Bruce; Ogle, Stephen; O'Mara, Frank; Rice, Charles; Scholes, Bob; Sirotenko, Oleg; Howden, Mark; McAllister, Tim; Pan, Genxing; Romanenkov, Vladimir; Schneider, Uwe; Towprayoon, Sirintornthep; Wattenbach, Martin; Smith, Jo	Greenhouse gas mitigation in agriculture	PHILOSOPHICAL TRANSACTIONS OF THE ROYAL SOCIETY B-BIOLOGICAL SCIENCES	Review	Agricultural lands occupy 37% of the earth's land surface. Agriculture accounts for 52 and 84% of global anthropogenic methane and nitrous oxide emissions. Agricultural soilsmay also act as a sink or source for CO2, but the net flux is small. Many agricultural practices can potentially mitigate greenhouse gas (GHG) emissions, the most prominent of which are improved cropland and grazing land mana…	[Smith, Pete; Wattenbach, Martin; Smith, Jo] Univ Aberdeen, Sch Biol Sci, Aberdeen AB24 3UU, Scotland; [Martino, Daniel] Carbosur, Montevideo 11100, Uruguay; [Cai, Zucong] Chinese Acad Sci, Inst Soil Sci, Nanjing 210008, Peoples R China; [Gwary, Daniel] Univ Maiduguri, Maiduguri 1069, Borno, Nigeria; [Janzen, Henry; McAllister, Tim] Agr & Agri Food Canada, Res Ctr, Lethbridge, AB T1J 4B1, Canada;…	Smith, P (reprint author), Univ Aberdeen, Sch Biol Sci, Aberdeen AB24 3UU, Scotland.	789	2008
Peng, SB; Huang, JL; Sheehy, JE; Laza, RC; Visperas, RM; Zhong, XH; Centeno, GS; Khush, GS; Cassman, KG	Rice yields decline with higher night temperature from global warming	PROCEEDINGS OF THE NATIONAL ACADEMY OF SCIENCES OF THE UNITED STATES OF AMERICA	Article	The impact of projected global warming on crop yields has been evaluated by indirect methods using simulation models. Direct studies on the effects of observed climate change on crop growth and yield could provide more accurate information for assessing the impact of climate change on crop production. We analyzed weather data at the International Rice Research Institute Farm from 1979 to 2003 to …	Univ Calif Davis, Davis, CA 95616 USA; Univ Nebraska, Dept Agron & Hort, Lincoln, NE 68583 USA; Guangdong Acad Agr Sci, Rice Res Inst, Guangzhou 510640, Guangdong, Peoples R China; Huazhong Agr Univ, Coll Plant Sci & Technol, Crop Physiol & Prod Ctr, Wuhan 430070, Peoples R China; Int Rice Res Inst, Crop Soil & Water Sci Div, Manila, Philippines	Khush, GS (reprint author), Univ Calif Davis, Davis, CA 95616 USA.	786	2004
Fisher, Matthew C.; Henk, Daniel. A.; Briggs, Cheryl J.; Brownstein, John S.; Madoff, Lawrence C.; McCraw, Sarah L.; Gurr, Sarah J.	Emerging fungal threats to animal, plant and ecosystem health	NATURE	Review	The past two decades have seen an increasing number of virulent infectious diseases in natural populations and managed landscapes. In both animals and plants, an unprecedented number of fungal and fungal-like diseases have recently caused some of the most severe die-offs and extinctions ever witnessed in wild species, and are jeopardizing food security. Human activity is intensifying fungal disea…	[Fisher, Matthew C.; Henk, Daniel. A.] Univ London Imperial Coll Sci Technol & Med, Dept Infect Dis Epidemiol, London W2 1PG, England; [Briggs, Cheryl J.] Univ Calif Santa Barbara, Dept Ecol Evolut & Marine Biol, Santa Barbara, CA 93106 USA; [Brownstein, John S.] Harvard Univ, Sch Med, Dept Pediat, Childrens Hosp Boston, Boston, MA 02115 USA; [Madoff, Lawrence C.] Univ Massachusetts, Sch Med, Pro…	Fisher, MC (reprint author), Univ London Imperial Coll Sci Technol & Med, Dept Infect Dis Epidemiol, London W2 1PG, England.	782	2012
ROSENZWEIG, C; PARRY, ML	POTENTIAL IMPACT OF CLIMATE-CHANGE ON WORLD FOOD-SUPPLY	NATURE	Article	A global assessment of the potential impact of climate change on world food supply suggests that doubling of the atmospheric carbon dioxide concentration will lead to only a small decrease in global crop production. But developing countries are likely to bear the brunt of the problem, and simulations of the effect of adaptive measures by farmers imply that these will do little to reduce the dispa…	GODDARD INST SPACE STUDIES,NEW YORK,NY 10025; UNIV OXFORD,ENVIRONM CHANGE UNIT,OXFORD OX1 3TB,ENGLAND	ROSENZWEIG, C (reprint author), COLUMBIA UNIV,2800 BROADWAY,NEW YORK,NY 10025, USA.	756	1994
Costello, Anthony; Abbas, Mustafa; Allen, Adriana; Ball, Sarah; Bell, Sarah; Bellamy, Richard; Friel, Sharon; Groce, Nora; Johnson, Anne; Kett, Maria; Lee, Maria; Levy, Caren; Maslin, Mark; McCoy, David; McGuire, Bill; Montgomery, Hugh; Napier, David; Pagel, Christina; Patel, Jinesh; Antonio, Jose; de Oliveira, Puppim; Redclift, Nanneke; Rees, Hannah; Rogger, Daniel; Scott, Joanne; Stephenson, Ju…	Managing the health effects of climate change	LANCET	Review		[Costello, Anthony; Ball, Sarah; Patterson, Craig] UCL, Inst Global Hlth, London WC1N 1EH, England; [Abbas, Mustafa; Patel, Jinesh] UCL, Sch Med, London WC1N 1EH, England; [Allen, Adriana; Levy, Caren; de Oliveira, Puppim] UCL, Dev Planning Unit, London WC1N 1EH, England; [Bell, Sarah] UCL, Dept Civil Environm & Geomat Engn, London WC1N 1EH, England; [Bellamy, Richard] UCL, Dept Polit Sci, London…	Costello, A (reprint author), UCL, Inst Global Hlth, 30 Guilford St, London WC1N 1EH, England.	733	2009
Parry, ML; Rosenzweig, C; Iglesias, A; Livermore, M; Fischer, G	Effects of climate change on global food production under SRES emissions and socio-economic scenarios	GLOBAL ENVIRONMENTAL CHANGE-HUMAN AND POLICY DIMENSIONS	Article	This paper analyses the global consequences to crop yields, production, and risk of hunger of linked socio-economic and climate scenarios. Potential impacts of climate change are estimated for climate change scenarios developed from the HadCM3 global climate model under the Intergovernmental Panel on Climate Change Special Report on Emissions Scenarios (SRES) A1FI, A2, B I, and B2. Projected chan…	UK Meteorol Off, Hadley Ctr, Exeter EX1 3PB, Devon, England; Int Inst Appl Syst Anal, A-2361 Laxenburg, Austria; Univ E Anglia, Climat Res Unit, Norwich NR4 7TJ, Norfolk, England; Univ Politecn Madrid, Madrid, Spain; NASA, Goddard Inst Space Studies, New York, NY 10025 USA	Parry, ML (reprint author), UK Meteorol Off, Hadley Ctr, Fitzroy Rd, Exeter EX1 3PB, Devon, England.	708	2004
Long, SP; Ainsworth, EA; Leakey, ADB; Nosberger, J; Ort, DR	Food for thought: Lower-than-expected crop yield stimulation with rising CO2 concentrations	SCIENCE	Article	Model projections suggest that although increased temperature and decreased soil moisture will act to reduce global crop yields by 2050, the direct fertilization effect of rising carbon dioxide concentration ([CO2]) will offset these tosses. The CO2 fertilization factors used in models to project future yields were derived from, enclosure studies conducted approximately 20 years ago. Free-air con…	Univ Illinois, Dept Plant Biol, Urbana, IL 61801 USA; Univ Illinois, Dept Crop Sci, Urbana, IL 61801 USA; Univ Illinois, Inst Geom Biol, Urbana, IL 61801 USA; ARS, Photonsynth Res Unit, USDA, Urbana, IL 61801 USA; Swiss Fed Inst Technol, Inst Plant Sci, CH-8902 Zurich, Switzerland	Long, SP (reprint author), Univ Illinois, Dept Plant Biol, 1201 W Gregory Dr, Urbana, IL 61801 USA.	681	2006
Schlenker, Wolfram; Roberts, Michael J.	Nonlinear temperature effects indicate severe damages to US crop yields under climate change	PROCEEDINGS OF THE NATIONAL ACADEMY OF SCIENCES OF THE UNITED STATES OF AMERICA	Article	The United States produces 41% of the world's corn and 38% of the world's soybeans. These crops comprise two of the four largest sources of caloric energy produced and are thus critical for world food supply. We pair a panel of county-level yields for these two crops, plus cotton (a warmer-weather crop), with a new fine-scale weather dataset that incorporates the whole distribution of temperature…	[Schlenker, Wolfram] Columbia Univ, Dept Econ, New York, NY 10027 USA; [Schlenker, Wolfram] Columbia Univ, Sch Int & Publ Affairs, New York, NY 10027 USA; [Roberts, Michael J.] N Carolina State Univ, Dept Agr & Resource Econ, Raleigh, NC 27695 USA	Schlenker, W (reprint author), Columbia Univ, Dept Econ, New York, NY 10027 USA.	625	2009
Howden, S. Mark; Soussana, Jean-Francois; Tubiello, Francesco N.; Chhetri, Netra; Dunlop, Michael; Meinke, Holger	Adapting agriculture to climate change	PROCEEDINGS OF THE NATIONAL ACADEMY OF SCIENCES OF THE UNITED STATES OF AMERICA	Article	The strong trends in climate change already evident, the likelihood of further changes occurring, and the increasing scale of potential climate impacts give urgency to addressing agricultural adaptation more coherently. There are many potential adaptation options available for marginal change of existing agricultural systems, often variations of existing climate risk management. We show that impl…	[Howden, S. Mark; Dunlop, Michael] Commonwealth Sci & Ind Res Org, Sustainable Ecosyst, Canberra, ACT 2601, Australia; [Soussana, Jean-Francois] INRA, UR874, F-63100 Clermont Ferrand, France; [Tubiello, Francesco N.] Columbia Univ, Goddard Inst Space Studies, New York, NY 10025 USA; [Tubiello, Francesco N.] Int Inst Appl Syst Anal, A-2361 Laxenburg, Austria; [Chhetri, Netra] Arizona State Univ, C…	Howden, SM (reprint author), Commonwealth Sci & Ind Res Org, Sustainable Ecosyst, GPO Box 284, Canberra, ACT 2601, Australia.	620	2007
Lobell, David B.; Field, Christopher B.	Global scale climate - crop yield relationships and the impacts of recent warming	ENVIRONMENTAL RESEARCH LETTERS	Article	Changes in the global production of major crops are important drivers of food prices, food security and land use decisions. Average global yields for these commodities are determined by the performance of crops in millions of fields distributed across a range of management, soil and climate regimes. Despite the complexity of global food supply, here we show that simple measures of growing season …	[Lobell, David B.] Lawrence Livermore Natl Lab, Energy & Environm Directorate, Livermore, CA 94550 USA; [Field, Christopher B.] Carnegie Inst, Dept Global Ecol, Stanford, CA 94305 USA	Lobell, DB (reprint author), Lawrence Livermore Natl Lab, Energy & Environm Directorate, Livermore, CA 94550 USA.	574	2007
Ramankutty, Navin; Evan, Amato T.; Monfreda, Chad; Foley, Jonathan A.	Farming the planet: 1. Geographic distribution of global agricultural lands in the year 2000	GLOBAL BIOGEOCHEMICAL CYCLES	Article	Agricultural activities have dramatically altered our planet's land surface. To understand the extent and spatial distribution of these changes, we have developed a new global data set of croplands and pastures circa 2000 by combining agricultural inventory data and satellite-derived land cover data. The agricultural inventory data, with much greater spatial detail than previously available, is u…	[Ramankutty, Navin] McGill Univ, Dept Geog, Montreal, PQ H3A 2K6, Canada; [Ramankutty, Navin] McGill Univ, Earth Syst Sci Program, Montreal, PQ H3A 2K6, Canada; [Evan, Amato T.] Univ Wisconsin, Cooperat Inst Meteorol Satellite Studies, Madison, WI 53706 USA; [Monfreda, Chad; Foley, Jonathan A.] Univ Wisconsin, Nelson Inst Environm Studies, Ctr Sustainabil & Global Environm SAGE, Madison, WI 53726…	Ramankutty, N (reprint author), McGill Univ, Dept Geog, 805 Sherbrooke St W, Montreal, PQ H3A 2K6, Canada.	564	2008
Bondeau, Alberte; Smith, Pascalle C.; Zaehle, Soenke; Schaphoff, Sibyll; Lucht, Wolfgang; Cramer, Wolfgang; Gerten, Dieter; Lotze-Campen, Hermann; Mueller, Christoph; Reichstein, Markus; Smith, Benjamin	Modelling the role of agriculture for the 20th century global terrestrial carbon balance	GLOBAL CHANGE BIOLOGY	Review	In order to better assess the role of agriculture within the global climate-vegetation system, we present a model of the managed planetary land surface, Lund-Potsdam-Jena managed Land (LPJmL), which simulates biophysical and biogeochemical processes as well as productivity and yield of the most important crops worldwide, using a concept of crop functional types (CFTs). Based on the LPJ-Dynamic Gl…	[Bondeau, Alberte; Smith, Pascalle C.; Zaehle, Soenke; Schaphoff, Sibyll; Lucht, Wolfgang; Cramer, Wolfgang; Gerten, Dieter; Lotze-Campen, Hermann; Mueller, Christoph; Reichstein, Markus] Potsdam Inst Climate Impact Res, D-14412 Potsdam, Germany; [Reichstein, Markus] Univ Tuscia, Dept Forest Environm & Resources, DISAFRI, I-01100 Viterbo, Italy; [Smith, Benjamin] Lund Univ, Geobiosphere Sci Ctr, …	Bondeau, A (reprint author), Potsdam Inst Climate Impact Res, Telegrafenberg,POB 601203, D-14412 Potsdam, Germany.	553	2007
Leakey, Andrew D. B.; Ainsworth, Elizabeth A.; Bernacchi, Carl J.; Rogers, Alistair; Long, Stephen P.; Ort, Donald R.	Elevated CO2 effects on plant carbon, nitrogen, and water relations: six important lessons from FACE	JOURNAL OF EXPERIMENTAL BOTANY	Article; Proceedings Paper	Plant responses to the projected future levels of CO2 were first characterized in short-term experiments lasting days to weeks. However, longer term acclimation responses to elevated CO2 were subsequently discovered to be very important in determining plant and ecosystem function. Free-Air CO2 Enrichment (FACE) experiments are the culmination of efforts to assess the impact of elevated CO2 on pla…	[Ainsworth, Elizabeth A.; Bernacchi, Carl J.; Ort, Donald R.] USDA ARS, Urbana, IL 61801 USA; [Leakey, Andrew D. B.; Ainsworth, Elizabeth A.; Bernacchi, Carl J.; Long, Stephen P.; Ort, Donald R.] Univ Illinois, Inst Genom Biol 1406, Urbana, IL 61801 USA; [Leakey, Andrew D. B.; Ainsworth, Elizabeth A.; Bernacchi, Carl J.; Long, Stephen P.; Ort, Donald R.] Univ Illinois, Dept Plant Biol, Urbana, IL…	Ort, DR (reprint author), USDA ARS, Urbana, IL 61801 USA.	552	2009
Olesen, JE; Bindi, M	Consequences of climate change for European agricultural productivity, land use and policy	EUROPEAN JOURNAL OF AGRONOMY	Review	This paper reviews the knowledge on effects of climate change on agricultural productivity in Europe and the consequences for policy and research. Warming is expected to lead to a northward expansion of suitable cropping areas and a reduction of the growing period of determinate crops (e.g. cereals), but an increase for indeterminate crops (e.g. root crops). Increasing atmospheric CO2 concentrati…	Danish Inst Agr Sci, Dept Crop Physiol & Soil Sci, DK-8830 Tjele, Denmark; Univ Florence, Dept Agron & Land Management, I-50144 Florence, Italy	Olesen, JE (reprint author), Danish Inst Agr Sci, Dept Crop Physiol & Soil Sci, POB 50, DK-8830 Tjele, Denmark.	550	2002
Woolf, Dominic; Amonette, James E.; Street-Perrott, F. Alayne; Lehmann, Johannes; Joseph, Stephen	Sustainable biochar to mitigate global climate change	NATURE COMMUNICATIONS	Article	Production of biochar (the carbon (C)-rich solid formed by pyrolysis of biomass) and its storage in soils have been suggested as a means of abating climate change by sequestering carbon, while simultaneously providing energy and increasing crop yields. Substantial uncertainties exist, however, regarding the impact, capacity and sustainability of biochar at the global level. In this paper we estim…	[Amonette, James E.] Pacific NW Natl Lab, Div Chem & Mat Sci, Richland, WA 99352 USA; [Woolf, Dominic; Street-Perrott, F. Alayne] Swansea Univ, Sch Environm & Soc, Swansea SA2 8PP, W Glam, Wales; [Lehmann, Johannes] Cornell Univ, Coll Agr & Life Sci, Dept Crop & Soil Sci, Ithaca, NY 14853 USA; [Joseph, Stephen] Univ New S Wales, Sch Mat Sci & Engn, Sydney, NSW 2052, Australia	Amonette, JE (reprint author), Pacific NW Natl Lab, Div Chem & Mat Sci, Richland, WA 99352 USA.	538	2010
Schmidhuber, Josef; Tubiello, Francesco N.	Global food security under climate change	PROCEEDINGS OF THE NATIONAL ACADEMY OF SCIENCES OF THE UNITED STATES OF AMERICA	Article	This article reviews the potential impacts of climate change on food security. it is found that of the four main elements of food security, i.e., availability, stability, utilization, and access, only the first is routinely addressed in simulation studies. To this end, published results indicate that the impacts of climate change are significant, however, with a wide projected range (between 5 mi…	[Schmidhuber, Josef] FAO, Global Perspect Studies Unit, I-00100 Rome, Italy; [Tubiello, Francesco N.] Columbia Univ, Ctr Climate Syst Res, New York, NY 10025 USA; [Tubiello, Francesco N.] Int Inst Appl Syst Anal, Land Use Change Program, A-2361 Laxenburg, Austria	Schmidhuber, J (reprint author), FAO, Global Perspect Studies Unit, I-00100 Rome, Italy.	515	2007
Berndes, G; Hoogwijk, M; van den Broek, R	The contribution of biomass in the future global energy supply: a review of 17 studies	BIOMASS & BIOENERGY	Article	This paper discusses the contribution of biomass in the future global energy supply. The discussion is based on a review of 17 earlier studies on the subject.. These studies have arrived at widely different conclusions about the possible contribution of biomass in the future global energy supply (e.g., from below 100 EJ yr(-1) to above 400 EJ yr(-1) in 2050). The major reason for the differences …	Chalmers Univ Technol, Dept Phys Resource Theory, SE-41296 Gothenburg, Sweden; Ecofys Bv, NL-3503 RK Utrecht, Netherlands; Univ Utrecht, Dept Sci Technol & Soc, NL-3584 Utrecht, Netherlands	Berndes, G (reprint author), Chalmers Univ Technol, Dept Phys Resource Theory, SE-41296 Gothenburg, Sweden.	512	2003
Zhu, Xin-Guang; Long, Stephen P.; Ort, Donald R.	Improving Photosynthetic Efficiency for Greater Yield	ANNUAL REVIEW OF PLANT BIOLOGY, VOL 61	Review; Book Chapter	Increasing the yield potential of the major food grain crops has contributed very significantly to a rising food supply over the past 50 years, which has until recently more than kept pace with rising global demand. Whereas improved photosynthetic efficiency has played only a minor role in the remarkable increases in productivity achieved in the last half century, further increases in yield poten…	[Zhu, Xin-Guang] SIBS, CAS MPG Partner Inst Computat Biol, Shanghai 200031, Peoples R China; [Zhu, Xin-Guang] SIBS, Inst Plant Physiol & Ecol, Shanghai 200032, Peoples R China; [Zhu, Xin-Guang; Long, Stephen P.; Ort, Donald R.] Univ Illinois, Inst Genom Biol, Urbana, IL 61801 USA; [Long, Stephen P.; Ort, Donald R.] Univ Illinois, Dept Plant Biol & Crop Sci, Urbana, IL 61801 USA; [Ort, Donald R.] …	Zhu, XG (reprint author), SIBS, CAS MPG Partner Inst Computat Biol, Shanghai 200031, Peoples R China.	496	2010
Sitch, S.; Cox, P. M.; Collins, W. J.; Huntingford, C.	Indirect radiative forcing of climate change through ozone effects on the land-carbon sink	NATURE	Article	The evolution of the Earth's climate over the twenty- first century depends on the rate at which anthropogenic carbon dioxide emissions are removed from the atmosphere by the ocean and land carbon cycles(1). Coupled climate - carbon cycle models suggest that global warming will act to limit the land- carbon sink(2), but these first generation models neglected the impacts of changing atmospheric c…	Hadley Ctr Climate Predict & Res JCHMR, Met Off, Wallingford OX10 8BB, Oxon, England; Ctr Ecol & Hydrol Wallingford, Wallingford OX10 8BB, Oxon, England; Univ Exeter, Sch Engn Comp Sci & Math, Exeter ES4 4QF, Devon, England; Hadley Ctr Climate Predict & Res, Met Off, Exeter EX1 3PB, Devon, England	Sitch, S (reprint author), Hadley Ctr Climate Predict & Res JCHMR, Met Off, Maclean Bldg, Wallingford OX10 8BB, Oxon, England.	453	2007
Shindell, Drew; Kuylenstierna, Johan C. I.; Vignati, Elisabetta; van Dingenen, Rita; Amann, Markus; Klimont, Zbigniew; Anenberg, Susan C.; Muller, Nicholas; Janssens-Maenhout, Greet; Raes, Frank; Schwartz, Joel; Faluvegi, Greg; Pozzoli, Luca; Kupiainen, Kaarle; Hoeglund-Isaksson, Lena; Emberson, Lisa; Streets, David; Ramanathan, V.; Hicks, Kevin; Oanh, N. T. Kim; Milly, George; Williams, Martin; …	Simultaneously Mitigating Near-Term Climate Change and Improving Human Health and Food Security	SCIENCE	Article	Tropospheric ozone and black carbon (BC) contribute to both degraded air quality and global warming. We considered similar to 400 emission control measures to reduce these pollutants by using current technology and experience. We identified 14 measures targeting methane and BC emissions that reduce projected global mean warming similar to 0.5 degrees C by 2050. This strategy avoids 0.7 to 4.7 mil…	[Shindell, Drew; Faluvegi, Greg; Milly, George] NASA, Goddard Inst Space Studies, New York, NY 10025 USA; [Shindell, Drew; Faluvegi, Greg; Milly, George] Columbia Univ, Columbia Earth Inst, New York, NY 10025 USA; [Kuylenstierna, Johan C. I.; Emberson, Lisa; Hicks, Kevin] Univ York, Dept Environm, Stockholm Environm Inst, York YO10 5DD, N Yorkshire, England; [Vignati, Elisabetta; van Dingenen, Ri…	Shindell, D (reprint author), NASA, Goddard Inst Space Studies, New York, NY 10025 USA.	450	2012
Snyder, C. S.; Bruulsema, T. W.; Jensen, T. L.; Fixen, P. E.	Review of greenhouse gas emissions from crop production systems and fertilizer management effects	AGRICULTURE ECOSYSTEMS & ENVIRONMENT	Article; Proceedings Paper	Fertilizer nitrogen (N) use is expanding globally to satisfy food, fiber, and fuel demands of a growing world population. Fertilizer consumers are being asked to improve N use efficiency through better management in their fields, to protect water resources and to minimize greenhouse gas (GHG) emissions, while sustaining soil resources and providing a healthy economy. A review of the available sci…	[Snyder, C. S.] Int Plant Nutr Inst, Conway, AR 72033 USA; [Bruulsema, T. W.] Int Plant Nutr Inst, Guelph, ON N1G 1L8, Canada; [Jensen, T. L.] Int Plant Nutr Inst, Saskatoon, SK S7N 4L8, Canada; [Fixen, P. E.] Int Plant Nutr Inst, Brookings, SD 57006 USA	Snyder, CS (reprint author), Int Plant Nutr Inst, PO Drawer 2440, Conway, AR 72034 USA.	432	2009
Semenov, MA; Barrow, EM	Use of a stochastic weather generator in the development of climate change scenarios	CLIMATIC CHANGE	Article	Climate change scenarios with a high spatial and temporal resolution are required in the evaluation of the effects of climate change on agricultural potential and agricultural risk. Such scenarios should reproduce changes in mean weather characteristics as well as incorporate the changes in climate variability indicated by the global climate model (GCM) used. Recent work on the sensitivity of cro…	UNIV E ANGLIA,CLIMAT RES UNIT,NORWICH NR4 7TJ,NORFOLK,ENGLAND	Semenov, MA (reprint author), UNIV BRISTOL,LONG ASHTON RES STN,IACR,DEPT AGR SCI,BRISTOL BS18 9AF,AVON,ENGLAND.	426	1997
Porter, JR; Semenov, MA	Crop responses to climatic variation	PHILOSOPHICAL TRANSACTIONS OF THE ROYAL SOCIETY B-BIOLOGICAL SCIENCES	Article	The yield and quality of food crops is central to the well being of humans and is directly affected by climate and weather. Initial studies of climate change on crops focussed on effects of increased carbon dioxide (CO2) level and/or global mean temperature and/or rainfall and nutrition on crop production. However, crops can respond nonlinearly to changes in their growing conditions, exhibit thre…	Royal Vet & Agr Univ, Environm Resources & Technol Grp, DK-2630 Taastrup, Denmark; Rothamsted Res, Harpenden AL5 2JQ, Herts, England	Porter, JR (reprint author), Royal Vet & Agr Univ, Environm Resources & Technol Grp, DK-2630 Taastrup, Denmark.	389	2005
Wheeler, Tim; von Braun, Joachim	Climate Change Impacts on Global Food Security	SCIENCE	Review	Climate change could potentially interrupt progress toward a world without hunger. A robust and coherent global pattern is discernible of the impacts of climate change on crop productivity that could have consequences for food availability. The stability of whole food systems may be at risk under climate change because of short-term variability in supply. However, the potential impact is less cle…	[Wheeler, Tim] Univ Reading, Dept Agr, Walker Inst Climate Syst Res, Reading RG6 6AR, Berks, England; [Wheeler, Tim] Dept Int Dev, London SW1A 2EG, England; [von Braun, Joachim] Univ Bonn, Dept Econ & Tech Change, ZEF Ctr Dev Res B, D-53113 Bonn, Germany	Wheeler, T (reprint author), Univ Reading, Dept Agr, Walker Inst Climate Syst Res, Reading RG6 6AR, Berks, England.	375	2013
Asseng, S.; Ewert, F.; Rosenzweig, C.; Jones, J. W.; Hatfield, J. L.; Ruane, A. C.; Boote, K. J.; Thorburn, P. J.; Rotter, R. P.; Cammarano, D.; Brisson, N.; Basso, B.; Martre, P.; Aggarwal, P. K.; Angulo, C.; Bertuzzi, P.; Biernath, C.; Challinor, A. J.; Doltra, J.; Gayler, S.; Goldberg, R.; Grant, R.; Heng, L.; Hooker, J.; Hunt, L. A.; Ingwersen, J.; Izaurralde, R. C.; Kersebaum, K. C.; Mueller…	Uncertainty in simulating wheat yields under climate change	NATURE CLIMATE CHANGE	Article	Projections of climate change impacts on crop yields are inherently uncertain(1). Uncertainty is often quantified when projecting future greenhouse gas emissions and their influence on climate(2). However, multi-model uncertainty analysis of crop responses to climate change is rare because systematic and objective comparisons among process-based crop simulation models(1,3) are difficult(4). Here …	[Asseng, S.; Jones, J. W.; Cammarano, D.] Univ Florida, Dept Agr & Biol Engn, Gainesville, FL 32611 USA; [Ewert, F.; Angulo, C.] Univ Bonn, Inst Crop Sci & Resource Conservat INRES, D-53115 Bonn, Germany; [Rosenzweig, C.; Ruane, A. C.; Goldberg, R.] NASA, Goddard Inst Space Studies, New York, NY 10025 USA; [Hatfield, J. L.] Natl Lab Agr & Environm, Ames, IA 50011 USA; [Boote, K. J.] Univ Florida,…	Asseng, S (reprint author), Univ Florida, Dept Agr & Biol Engn, Gainesville, FL 32611 USA.	371	2013
Newell, Diane G.; Koopmans, Marion; Verhoef, Linda; Duizer, Erwin; Aidara-Kane, Awa; Sprong, Hein; Opsteegh, Marieke; Langelaar, Mere; Threfall, John; Scheutz, Flemming; van der Giessen, Joke; Kruse, Hilde	Food-borne diseases - The challenges of 20 years ago still persist while new ones continue to emerge	INTERNATIONAL JOURNAL OF FOOD MICROBIOLOGY	Article; Proceedings Paper	The burden of diseases caused by food-borne pathogens remains largely unknown. Importantly data indicating trends in food-borne infectious intestinal disease is limited to a few industrialised countries, and even fewer pathogens. It has been predicted that the importance of diarrhoeal disease, mainly due to contaminated food and water, as a cause of death will decline worldwide. Evidence for such…	[Newell, Diane G.] Vet Labs Agcy, Addlestone KT15 3NB, Surrey, England; [Koopmans, Marion; Verhoef, Linda; Duizer, Erwin; Sprong, Hein; Opsteegh, Marieke; Langelaar, Mere; van der Giessen, Joke] Natl Inst Publ Hlth & Environm RIVM, Bilthoven, Netherlands; [Aidara-Kane, Awa] WHO Headquarters, Geneva, Switzerland; [Threfall, John] Ctr Infect, Hlth Protect Agcy, London, England; [Scheutz, Flemming] …	Newell, DG (reprint author), Vet Labs Agcy, Addlestone KT15 3NB, Surrey, England.	365	2010
Olesen, J. E.; Trnka, M.; Kersebaum, K. C.; Skjelvag, A. O.; Seguin, B.; Peltonen-Sainio, P.; Rossi, F.; Kozyra, J.; Micale, F.	Impacts and adaptation of European crop production systems to climate change	EUROPEAN JOURNAL OF AGRONOMY	Review	The studies on anthropogenic climate change performed in the last decade over Europe show consistent projections of increases in temperature and different patterns of precipitation with widespread increases in northern Europe and decreases over parts of southern and eastern Europe. In many countries and in recent years there is a tendency towards cereal grain yield stagnation and increased yield …	[Olesen, J. E.] Aarhus Univ, Dept Agroecol & Environm, Tjele, Denmark; [Trnka, M.] Mendel Univ Agr & Forestry Brno, Inst Agr Syst & Bioclimatol, Brno, Czech Republic; [Kersebaum, K. C.] ZALF, Inst Landscape Syst Anal, Muncheberg, Germany; [Skjelvag, A. O.] Norwegian Univ Life Sci, Dept Plant & Environm Sci, As, Norway; [Seguin, B.] INRA, MICCES, Ctr Avignon, Avignon, France; [Peltonen-Sainio, P.]…	Olesen, JE (reprint author), Aarhus Univ, Dept Agroecol & Environm, Tjele, Denmark.	356	2011
Rosenzweig, Cynthia; Elliott, Joshua; Deryng, Delphine; Ruane, Alex C.; Mueller, Christoph; Arneth, Almut; Boote, Kenneth J.; Folberth, Christian; Glotter, Michael; Khabarov, Nikolay; Neumann, Kathleen; Piontek, Franziska; Pugh, Thomas A. M.; Schmid, Erwin; Stehfest, Elke; Yang, Hong; Jones, James W.	Assessing agricultural risks of climate change in the 21st century in a global gridded crop model intercomparison	PROCEEDINGS OF THE NATIONAL ACADEMY OF SCIENCES OF THE UNITED STATES OF AMERICA	Article	Here we present the results from an intercomparison of multiple global gridded crop models (GGCMs) within the framework of the Agricultural Model Intercomparison and Improvement Project and the Inter-Sectoral Impacts Model Intercomparison Project. Results indicate strong negative effects of climate change, especially at higher levels of warming and at low latitudes; models that include explicit n…	[Rosenzweig, Cynthia; Ruane, Alex C.] NASA, Goddard Inst Space Studies, New York, NY 10025 USA; [Rosenzweig, Cynthia; Elliott, Joshua; Ruane, Alex C.] Columbia Univ, Ctr Climate Syst Res, New York, NY 10025 USA; [Elliott, Joshua] Univ Chicago, Computat Inst, Chicago, IL 60637 USA; [Deryng, Delphine] Univ E Anglia, Tyndall Ctr, Norwich NR4 7TJ, Norfolk, England; [Deryng, Delphine] Univ E Anglia, S…	Rosenzweig, C (reprint author), NASA, Goddard Inst Space Studies, New York, NY 10025 USA.	354	2014
Fischer, G; Shah, M; Tubiello, FN; van Velhuizen, H	Socio-economic and climate change impacts on agriculture: an integrated assessment, 1990-2080	PHILOSOPHICAL TRANSACTIONS OF THE ROYAL SOCIETY B-BIOLOGICAL SCIENCES	Article	A comprehensive assessment of the impacts of climate change on agro-ecosystems over this century is developed, up to 2080 and at a global level, albeit with significant regional detail. To this end an integrated ecological-economic modelling framework is employed, encompassing climate scenarios, agro-ecological zoning information, socio-economic drivers, as well as world food trade dynamics. Spec…	Int Inst Appl Syst Anal, A-2361 Laxenburg, Austria; Columbia Univ, Goddard Inst Space Studies, New York, NY 10027 USA	Fischer, G (reprint author), Int Inst Appl Syst Anal, A-2361 Laxenburg, Austria.	344	2005
Allison, Edward H.; Perry, Allison L.; Badjeck, Marie-Caroline; Adger, W. Neil; Brown, Katrina; Conway, Declan; Halls, Ashley S.; Pilling, Graham M.; Reynolds, John D.; Andrew, Neil L.; Dulvy, Nicholas K.	Vulnerability of national economies to the impacts of climate change on fisheries	FISH AND FISHERIES	Review	Anthropogenic global warming has significantly influenced physical and biological processes at global and regional scales. The observed and anticipated changes in global climate present significant opportunities and challenges for societies and economies. We compare the vulnerability of 132 national economies to potential climate change impacts on their capture fisheries using an indicator-based …	[Pilling, Graham M.; Dulvy, Nicholas K.] Ctr Environm Fisheries & Aquaculture Sci, Lowestoft NR33 OHT, Suffolk, England; [Reynolds, John D.; Dulvy, Nicholas K.] Simon Fraser Univ, Dept Biol Sci, Burnaby, BC V5A 1S5, Canada; [Allison, Edward H.; Perry, Allison L.; Badjeck, Marie-Caroline; Andrew, Neil L.] WorldFish Ctr, George Town, Malaysia; [Allison, Edward H.; Brown, Katrina; Conway, Declan] Un…	Dulvy, NK (reprint author), Ctr Environm Fisheries & Aquaculture Sci, Lowestoft NR33 OHT, Suffolk, England.	342	2009
Vahisalu, Triin; Kollist, Hannes; Wang, Yong-Fei; Nishimura, Noriyuki; Chan, Wai-Yin; Valerio, Gabriel; Lamminmaki, Airi; Brosche, Mikael; Moldau, Heino; Desikan, Radhika; Schroeder, Julian I.; Kangasjarvi, Jaakko	SLAC1 is required for plant guard cell S-type anion channel function in stomatal signalling	NATURE	Article	Stomatal pores, formed by two surrounding guard cells in the epidermis of plant leaves, allow influx of atmospheric carbon dioxide in exchange for transpirational water loss. Stomata also restrict the entry of ozone - an important air pollutant that has an increasingly negative impact on crop yields, and thus global carbon fixation(1) and climate change(2). The aperture of stomatal pores is regul…	[Vahisalu, Triin; Kollist, Hannes; Lamminmaki, Airi; Brosche, Mikael; Kangasjarvi, Jaakko] Univ Helsinki, Dept Biol & Environm Sci, FI-00014 Helsinki, Finland; [Vahisalu, Triin] Univ Tartu, Dept Bot, Inst Ecol & Earth Sci, EE-51005 Tartu, Estonia; [Kollist, Hannes; Moldau, Heino] Univ Tartu, Inst Technol, EE-50411 Tartu, Estonia; [Wang, Yong-Fei; Nishimura, Noriyuki; Chan, Wai-Yin; Valerio, Gabri…	Kangasjarvi, J (reprint author), Univ Helsinki, Dept Biol & Environm Sci, FI-00014 Helsinki, Finland.	342	2008
Lal, R	World crop residues production and implications of its use as a biofuel	ENVIRONMENT INTERNATIONAL	Article	Reducing and off-setting anthropogenic emissions of CO, and other greenhouse gases (GHGs) are important strategies of mitigating the greenhouse effect. Thus, the need for developing carbon (C) neutral and renewable sources of energy is more than ever before. Use of crop residue as a possible source of feedstock for bioenergy production must be critically and objectively assessed because of its po…	Ohio State Univ, Carbon Management & Sequestrat Ctr, Columbus, OH 43210 USA	Lal, R (reprint author), Ohio State Univ, Carbon Management & Sequestrat Ctr, Columbus, OH 43210 USA.	331	2005
Valentin, C; Poesen, J; Li, Y	Gully erosion: Impacts, factors and control	CATENA	Article; Proceedings Paper	Gully erosion attracts increasing attention from scientists as reflected by two recent international meetings [Poesen and Valentin (Eds.), Catena 50 (2-4), 87-564; Li et al., 2004. Gully Erosion Under Global Change. Sichuan Science Technology Press, Chengu, China, 354 pp.]. This growing interest is associated with the increasing concern over off-site impacts caused by soil erosion at larger spati…	IRD, IWMI, NAFRI, Viangchan, RPD, Laos; Katholieke Univ Leuven, Phys & Reg Geog Res Grp, B-3000 Louvain, Belgium; Chinese Acad Agr Sci, Inst AgroEnvironm & Sustainable Dev, Beijing 100081, Peoples R China	Valentin, C (reprint author), IRD, IWMI, NAFRI, BP 06, Viangchan, RPD, Laos.	326	2005
Biederman, Lori A.; Harpole, W. Stanley	Biochar and its effects on plant productivity and nutrient cycling: a meta-analysis	GLOBAL CHANGE BIOLOGY BIOENERGY	Review	Biochar is a carbon-rich coproduct resulting from pyrolyzing biomass. When applied to the soil it resists decomposition, effectively sequestering the applied carbon and mitigating anthropogenic CO2 emissions. Other promoted benefits of biochar application to soil include increased plant productivity and reduced nutrient leaching. However, the effects of biochar are variable and it remains unclear…	[Biederman, Lori A.; Harpole, W. Stanley] Iowa State Univ, Dept Ecol Evolut & Organismal Biol, Ames, IA 50011 USA	Biederman, LA (reprint author), Iowa State Univ, Dept Ecol Evolut & Organismal Biol, 251 Bessey Hall, Ames, IA 50011 USA.	321	2013
Jones, PG; Thornton, PK	The potential impacts of climate change on maize production in Africa and LatinAmerica in 2055	GLOBAL ENVIRONMENTAL CHANGE-HUMAN AND POLICY DIMENSIONS	Article	The impacts of climate change on agriculture may add significantly to the development challenges of ensuring food security and reducing poverty. We show the possible impacts on maize production in Africa and Latin America to 2055, using high-resolution methods to generate characteristic daily weather data for driving a detailed simulation model of the maize crop. Although the results indicate an …	Ctr Int Agr Trop, Cali AA6713, Colombia; Int Livestock Res Inst, Nairobi, Kenya	Jones, PG (reprint author), Ctr Int Agr Trop, Cali AA6713, Colombia.	321	2003
Mittler, Ron; Blumwald, Eduardo	Genetic Engineering for Modern Agriculture: Challenges and Perspectives	ANNUAL REVIEW OF PLANT BIOLOGY, VOL 61	Review; Book Chapter	Abiotic stress conditions such as drought, heat, or salinity cause extensive losses to agricultural production worldwide. Progress in generating transgenic crops with enhanced tolerance to abiotic stresses has nevertheless been slow. The complex field environment with its heterogenic conditions, abiotic stress combinations, and global climatic changes are but a few of the challenges facing modern…	[Mittler, Ron] Univ Nevada, Dept Biochem & Mol Biol, Reno, NV 89557 USA; [Mittler, Ron] Hebrew Univ Jerusalem, Dept Plant Sci, IL-91904 Jerusalem, Israel; [Blumwald, Eduardo] Univ Calif Davis, Dept Plant Sci, Davis, CA 95616 USA	Mittler, R (reprint author), Univ Nevada, Dept Biochem & Mol Biol, Reno, NV 89557 USA.	319	2010
Field, Christopher B.; Campbell, J. Elliott; Lobell, David B.	Biomass energy: the scale of the potential resource	TRENDS IN ECOLOGY & EVOLUTION	Review	Increased production of biomass for energy has the potential to offset substantial use of fossil fuels, but it also has the potential to threaten conservation areas, pollute water resources and decrease food security. The net effect of biomass energy agriculture on climate could be either cooling or warming, depending on the crop, the technology for converting biomass into useable energy, and the…	[Field, Christopher B.; Campbell, J. Elliott] Carnegie Inst, Dept Global Ecol, Stanford, CA 94305 USA; [Lobell, David B.] Lawrence Livermore Natl Lab, Energy & Environm Directorate, Livermore, CA 94550 USA	Field, CB (reprint author), Carnegie Inst, Dept Global Ecol, 260 Panama St, Stanford, CA 94305 USA.	313	2008
Witzgall, Peter; Kirsch, Philipp; Cork, Alan	Sex Pheromones and Their Impact on Pest Management	JOURNAL OF CHEMICAL ECOLOGY	Review	The idea of using species-specific behavior-modifying chemicals for the management of noxious insects in agriculture, horticulture, forestry, stored products, and for insect vectors of diseases has been a driving ambition through five decades of pheromone research. Hundreds of pheromones and other semiochemicals have been discovered that are used to monitor the presence and abundance of insects a…	[Witzgall, Peter] Chem Ecol Grp, SLU, S-23053 Alnarp, Sweden; [Kirsch, Philipp] APTIV, Portland, OR 97202 USA; [Cork, Alan] Univ Greenwich, Nat Resources Inst, Chatham ME4 4TB, Kent, England	Witzgall, P (reprint author), Chem Ecol Grp, SLU, S-23053 Alnarp, Sweden.	312	2010
Gerbens-Leenes, Winnie; Hoekstra, Arjen Y.; van der Meer, Theo H.	The water footprint of bioenergy	PROCEEDINGS OF THE NATIONAL ACADEMY OF SCIENCES OF THE UNITED STATES OF AMERICA	Article	All energy scenarios show a shift toward an increased percentage of renewable energy sources, including biomass. This study gives an overview of water footprints (WFs) of bioenergy from 12 crops that currently contribute the most to global agricultural production: barley, cassava, maize, potato, rapeseed, rice, rye, sorghum, soybean, sugar beet, sugar cane, and wheat. In addition, this study incl…	[Gerbens-Leenes, Winnie; Hoekstra, Arjen Y.] Univ Twente, Dept Water Engn & Management, NL-7500 AE Enschede, Netherlands; [van der Meer, Theo H.] Univ Twente, Lab Thermal Engn, NL-7500 AE Enschede, Netherlands	Gerbens-Leenes, W (reprint author), Univ Twente, Dept Water Engn & Management, POB 217, NL-7500 AE Enschede, Netherlands.	312	2009

## Sheet: top 10 cited papers
title	auther	journal	cited times	year		type	abstract	C1	RP
Food Security: The Challenge of Feeding 9 Billion People	Godfray, H. Charles J.	SCIENCE	2359	2010	1	Review	Continuing population and consumption growth will mean that the global demand for food will increase for at least another 40 years. Growing competition for land, water, and energy, in addition to the overexploitation of fisheries, will affect our ability to produce food, as will the urgent requirement to reduce the impact of the food system on the environment. The effects of climate change are a …	[Godfray, H. Charles J.] Univ Oxford, Dept Zool, Oxford OX1 3PS, England; [Godfray, H. Charles J.] Univ Oxford, Inst Biodivers, James Martin 21st Century Sch, Oxford OX1 3PS, England; [Beddington, John R.; Thomas, Sandy M.] UK Govt Off Sci, London SW1H OET, England; [Crute, Ian R.] Agr & Hort Dev Board, Kenilworth CV8 2TL, Warwick, England; [Haddad, Lawrence; Robinson, Sherman] Univ Sussex, Inst …	Godfray, HCJ (reprint author), Univ Oxford, Dept Zool, S Parks Rd, Oxford OX1 3PS, England.
Microalgae for biodiesel production and other applications: A review	Mata, Teresa M.	RENEWABLE & SUSTAINABLE ENERGY REVIEWS	1921	2010	2	Review	Sustainable production of renewable energy is being hotly debated globally since it is increasingly understood that first generation biofuels, primarily produced from food crops and mostly oil seeds are limited in their ability to achieve targets for biofuel production, climate change mitigation and economic growth. These concerns have increased the interest in developing second generation biofue…	[Mata, Teresa M.; Martins, Antonio A.] Univ Porto, Fac Engn, P-4200465 Oporto, Portugal; [Caetano, Nidia. S.] IPP, Sch Engn ISEP, P-4200072 Oporto, Portugal
Soil carbon sequestration impacts on global climate change and food security	Lal, R	SCIENCE	1910	2004	3		The carbon sink capacity of the world's agricultural and degraded soils is 50 to 66% of the historic carbon loss of 42 to 78 gigatons of carbon. The rate of soil organic carbon sequestration with adoption of recommended technologies depends on soil texture and structure, rainfall, temperature, farming system, and soil management. Strategies to increase the soil carbon pool include soil restoratio…	Ohio State Univ, Carbon Management & Sequestrat Ctr, Columbus, OH 43210 USA	Lal, R (reprint author), Ohio State Univ, Carbon Management & Sequestrat Ctr, Columbus, OH 43210 USA.
Solutions for a cultivated planet	Foley, Jonathan A.	NATURE	1617	2011	4		Increasing population and consumption are placing unprecedented demands on agriculture and natural resources. Today, approximately a billion people are chronically malnourished while our agricultural systems are concurrently degrading land, water, biodiversity and climate on a global scale. To meet the world's future food security and sustainability needs, food production must grow substantially …	[Foley, Jonathan A.; Brauman, Kate A.; Cassidy, Emily S.; Gerber, James S.; Johnston, Matt; Mueller, Nathaniel D.; O'Connell, Christine; Ray, Deepak K.; West, Paul C.; Hill, Jason; Polasky, Stephen; Sheehan, John; Tilman, David] Univ Minnesota, Inst Environm IonE, St Paul, MN 55108 USA; [Ramankutty, Navin] McGill Univ, Dept Geog, Montreal, PQ H3A 2K6, Canada; [Ramankutty, Navin] McGill Univ, Glob…	Foley, JA (reprint author), Univ Minnesota, Inst Environm IonE, 1954 Buford Ave, St Paul, MN 55108 USA.
Global pollinator declines: trends, impacts and drivers	Potts, Simon G.	TRENDS IN ECOLOGY & EVOLUTION	1299	2010	5	Review	Pollinators are a key component of global biodiversity, providing vital ecosystem services to crops and wild plants. There is clear evidence of recent declines in both wild and domesticated pollinators, and parallel declines in the plants that rely upon them. Here we describe the nature and extent of reported declines, and review the potential drivers of pollinator loss, including habitat loss an…	[Potts, Simon G.] Univ Reading, Sch Agr Policy & Dev, Ctr Agri Environm Res, Reading RG6 6AR, Berks, England; [Biesmeijer, Jacobus C.; Kunin, William E.] Univ Leeds, Earth & Biosphere Inst, Leeds LS2 9JT, W Yorkshire, England; [Biesmeijer, Jacobus C.; Kunin, William E.] Univ Leeds, Inst Integrat & Comparat Biol, Leeds LS2 9JT, W Yorkshire, England; [Kremen, Claire] Univ Calif Berkeley, Dept Envir…	Potts, SG (reprint author), Univ Reading, Sch Agr Policy & Dev, Ctr Agri Environm Res, Reading RG6 6AR, Berks, England.
Global food demand and the sustainable intensification of agriculture	Tilman, David	PROCEEDINGS OF THE NATIONAL ACADEMY OF SCIENCES OF THE UNITED STATES OF AMERICA	1206	2011	6		Global food demand is increasing rapidly, as are the environmental impacts of agricultural expansion. Here, we project global demand for crop production in 2050 and evaluate the environmental impacts of alternative ways that this demand might be met. We find that per capita demand for crops, when measured as caloric or protein content of all crops combined, has been a similarly increasing functio…	[Tilman, David; Befort, Belinda L.] Univ Minnesota, Dept Ecol Evolut & Behav, St Paul, MN 55108 USA; [Balzer, Christian] Univ Calif Santa Barbara, Dept Ecol Evolut & Marine Biol, Santa Barbara, CA 93106 USA; [Hill, Jason] Univ Minnesota, Dept Bioprod & Biosyst Engn, St Paul, MN 55108 USA	Tilman, D (reprint author), Univ Minnesota, Dept Ecol Evolut & Behav, St Paul, MN 55108 USA.
Soil carbon sequestration to mitigate climate change	Lal, R	GEODERMA	1065	2004	7	Review	The increase in atmospheric concentration of CO(2) by 31% since 1750 from fossil fuel combustion and land use change necessitates identification of strategies for mitigating the threat of the attendant global warming. Since the industrial revolution, global emissions of carbon (C) are estimated at 270 +/- 30 Pg (Pg = petagram = 10(15) g = 1 billion ton) due to fossil fuel combustion and 136 55 Pg…	Ohio State Univ, Sch Nat Resources, Carbon Management & Sequestrat Ctr, OARDC,FAES, Columbus, OH 43210 USA	Lal, R (reprint author), Ohio State Univ, Sch Nat Resources, Carbon Management & Sequestrat Ctr, OARDC,FAES, 2021 Coffey Rd, Columbus, OH 43210 USA.
Prioritizing climate change adaptation needs for food security in 2030	Lobell, David B.	SCIENCE	997	2008	8		Investments aimed at improving agricultural adaptation to climate change inevitably favor some crops and regions over others. An analysis of climate risks for crops in 12 food- insecure regions was conducted to identify adaptation priorities, based on statistical crop models and climate projections for 2030 from 20 general circulation models. Results indicate South Asia and Southern Africa as two…	[Lobell, David B.; Burke, Marshall B.; Mastrandrea, Michael D.; Falcon, Walter P.; Naylor, Rosamond L.] Stanford Univ, Woods Inst Environm, Food Secur & Environm Program, Stanford, CA 94305 USA; [Lobell, David B.; Burke, Marshall B.; Falcon, Walter P.; Naylor, Rosamond L.] Stanford Univ, Freeman Spogli Inst Int Studies, Stanford, CA 94305 USA; [Lobell, David B.] Lawrence Livermore Natl Lab, Liver…	Lobell, DB (reprint author), Stanford Univ, Woods Inst Environm, Food Secur & Environm Program, Stanford, CA 94305 USA.
Global hydrological cycles and world water resources	Oki, Taikan	SCIENCE	941	2006	9	Review	Water is a naturally circulating resource that is constantly recharged. Therefore, even though the stocks of water in natural and artificial reservoirs are helpful to increase the available water resources for human society, the flow of water should be the main focus in water resources assessments. The climate system puts an upper limit on the circulation rate of available renewable freshwater re…	Univ Tokyo, Inst Ind Sci, Meguro Ku, Komaba 461, Tokyo 1538505, Japan; Japan Sci & Technol Agcy, Kawaguchi, Saitama 3320012, Japan; Japan Agcy Marine Earth Sci & Technol, Frontier Res Ctr Global Change, Kanazawa Ku, Yokohama, Kanagawa 2360001, Japan; Res Inst Humanity & Nat, Kita Ku, Kyoto 6038047, Japan	Oki, T (reprint author), Univ Tokyo, Inst Ind Sci, Meguro Ku, Komaba 461, Tokyo 1538505, Japan.
Climate Trends and Global Crop Production Since 1980	Lobell, David B.	SCIENCE	873	2011	10		Efforts to anticipate how climate change will affect future food availability can benefit from understanding the impacts of changes to date. We found that in the cropping regions and growing seasons of most countries, with the important exception of the United States, temperature trends from 1980 to 2008 exceeded one standard deviation of historic year-to-year variability. Models that link yields…	[Lobell, David B.; Costa-Roberts, Justin] Stanford Univ, Dept Environm Earth Syst Sci, Stanford, CA 94305 USA; [Lobell, David B.; Costa-Roberts, Justin] Stanford Univ, Program Food Secur & Environm, Stanford, CA 94305 USA; [Schlenker, Wolfram] Columbia Univ, Dept Econ, New York, NY 10027 USA; [Schlenker, Wolfram] Columbia Univ, Sch Int & Publ Affairs, New York, NY 10027 USA; [Schlenker, Wolfram] …	Lobell, DB (reprint author), Stanford Univ, Dept Environm Earth Syst Sci, Stanford, CA 94305 USA.
