# Supplementary material for: Is Current Research on How Climate Change Impacts Global Food Security Really Objective?
Source: Foods. 2021 Sep 30;10(10):2342. doi: 10.3390/foods10102342 (PMC8535570; doi:10.3390/foods10102342)
Supplement: Supplementary file 1 [file foods-10-02342-s001.zip › Copy of Supplement file S3.xls]

## Sheet: Eastern Africa
Region	year	population	Item	Unit	Value	Item	Unit	Value	Item	Unit	Value	Item	Unit	Value	food crop total production (ton)	production per capita (kg/year)
Eastern Africa	1961	86474990	Maize	tonnes	5689834	Rice, paddy	tonnes	1684134	Soybeans	tonnes	10002	Wheat	tonnes	781065	8165035 (ton)	94.4208
Eastern Africa	1962	88736990	Maize	tonnes	5741847	Rice, paddy	tonnes	1777551	Soybeans	tonnes	10641	Wheat	tonnes	772963	8303002	93.5687
Eastern Africa	1963	91094272	Maize	tonnes	5706347	Rice, paddy	tonnes	1876473	Soybeans	tonnes	12481	Wheat	tonnes	821822	8417123	92.4001
Eastern Africa	1964	93549475	Maize	tonnes	5971416	Rice, paddy	tonnes	1937103	Soybeans	tonnes	11581	Wheat	tonnes	835699	8755799	93.5954
Eastern Africa	1965	96104802	Maize	tonnes	6314679	Rice, paddy	tonnes	1796378	Soybeans	tonnes	11067	Wheat	tonnes	921323	9043447	94.0998
Eastern Africa	1966	98763960	Maize	tonnes	6541392	Rice, paddy	tonnes	1866257	Soybeans	tonnes	11320	Wheat	tonnes	918155	9337124	94.5398
Eastern Africa	1967	101528615	Maize	tonnes	7748462	Rice, paddy	tonnes	1953461	Soybeans	tonnes	13121	Wheat	tonnes	969866	10684910	105.24
Eastern Africa	1968	104396485	Maize	tonnes	7097886	Rice, paddy	tonnes	2029712	Soybeans	tonnes	18259	Wheat	tonnes	1071975	10217832	97.8752
Eastern Africa	1969	107363656	Maize	tonnes	7858678	Rice, paddy	tonnes	2122987	Soybeans	tonnes	17000	Wheat	tonnes	1119820	11118485	103.559
Eastern Africa	1970	110428367	Maize	tonnes	6607280	Rice, paddy	tonnes	2261862	Soybeans	tonnes	28711	Wheat	tonnes	1165901	10063754	91.1338
Eastern Africa	1971	113589881	Maize	tonnes	8230379	Rice, paddy	tonnes	2277251	Soybeans	tonnes	28645	Wheat	tonnes	1220137	11756412	103.499
Eastern Africa	1972	116852696	Maize	tonnes	9353871	Rice, paddy	tonnes	2324545	Soybeans	tonnes	34336	Wheat	tonnes	1234171	12946923	110.797
Eastern Africa	1973	120226635	Maize	tonnes	8120498	Rice, paddy	tonnes	2467225	Soybeans	tonnes	32123	Wheat	tonnes	973112	11592958	96.4259
Eastern Africa	1974	123724622	Maize	tonnes	9401446	Rice, paddy	tonnes	2488799	Soybeans	tonnes	44297	Wheat	tonnes	1027234	12961776	104.763
Eastern Africa	1975	127356094	Maize	tonnes	9770528	Rice, paddy	tonnes	2490491	Soybeans	tonnes	55520	Wheat	tonnes	1075640	13392179	105.155
Eastern Africa	1976	131128495	Maize	tonnes	11592761	Rice, paddy	tonnes	2621028	Soybeans	tonnes	74896	Wheat	tonnes	966932	15255617	116.341
Eastern Africa	1977	135040773	Maize	tonnes	11172585	Rice, paddy	tonnes	2630796	Soybeans	tonnes	79449	Wheat	tonnes	1033816	14916646	110.46
Eastern Africa	1978	139083787	Maize	tonnes	10486589	Rice, paddy	tonnes	2558669	Soybeans	tonnes	107341	Wheat	tonnes	906643	14059242	101.085
Eastern Africa	1979	143243503	Maize	tonnes	9576104	Rice, paddy	tonnes	2513535	Soybeans	tonnes	111262	Wheat	tonnes	969905	13170806	91.947
Eastern Africa	1980	147511683	Maize	tonnes	9648920	Rice, paddy	tonnes	2614577	Soybeans	tonnes	118641	Wheat	tonnes	1072717	13454855	91.2121
Eastern Africa	1981	151873174	Maize	tonnes	10866275	Rice, paddy	tonnes	2429118	Soybeans	tonnes	109054	Wheat	tonnes	1145008	14549455	95.8
Eastern Africa	1982	156334617	Maize	tonnes	10591102	Rice, paddy	tonnes	2519077	Soybeans	tonnes	125403	Wheat	tonnes	1245477	14481059	92.6286
Eastern Africa	1983	160934463	Maize	tonnes	10155329	Rice, paddy	tonnes	2713684	Soybeans	tonnes	107166	Wheat	tonnes	1407100	14383279	89.3735
Eastern Africa	1984	165725576	Maize	tonnes	9654463	Rice, paddy	tonnes	2729417	Soybeans	tonnes	116825	Wheat	tonnes	1031877	13532582	81.6566
Eastern Africa	1985	170739165	Maize	tonnes	12367842	Rice, paddy	tonnes	2842457	Soybeans	tonnes	124836	Wheat	tonnes	1251098	16586233	97.1437
Eastern Africa	1986	176010120	Maize	tonnes	12765028	Rice, paddy	tonnes	3041054	Soybeans	tonnes	108969	Wheat	tonnes	1402068	17317119	98.3871
Eastern Africa	1987	181511069	Maize	tonnes	11280865	Rice, paddy	tonnes	3074115	Soybeans	tonnes	145820	Wheat	tonnes	1359387	15860187	87.3786
Eastern Africa	1988	187136774	Maize	tonnes	14371512	Rice, paddy	tonnes	3039914	Soybeans	tonnes	174237	Wheat	tonnes	1431960	19017623	101.624
Eastern Africa	1989	192742084	Maize	tonnes	14516708	Rice, paddy	tonnes	3436005	Soybeans	tonnes	195971	Wheat	tonnes	1510723	19659407	101.999
Eastern Africa	1990	198231687	Maize	tonnes	13007348	Rice, paddy	tonnes	3483893	Soybeans	tonnes	221081	Wheat	tonnes	1573188	18285510	92.2431
Eastern Africa	1991	203557462	Maize	tonnes	11846964	Rice, paddy	tonnes	3295573	Soybeans	tonnes	240932	Wheat	tonnes	1504921	16888390	82.9662
Eastern Africa	1992	208775070	Maize	tonnes	9000738	Rice, paddy	tonnes	3107607	Soybeans	tonnes	176459	Wheat	tonnes	1314744	13599548	65.1397
Eastern Africa	1993	214020115	Maize	tonnes	13335961	Rice, paddy	tonnes	3542945	Soybeans	tonnes	213170	Wheat	tonnes	1552919	18644995	87.118
Eastern Africa	1994	219485381	Maize	tonnes	12203353	Rice, paddy	tonnes	3316301	Soybeans	tonnes	223129	Wheat	tonnes	1547937	17290720	78.7785
Eastern Africa	1995	225309503	Maize	tonnes	13006934	Rice, paddy	tonnes	3430478	Soybeans	tonnes	193492	Wheat	tonnes	1630977	18261881	81.0524
Eastern Africa	1996	231547883	Maize	tonnes	16224345	Rice, paddy	tonnes	3745019	Soybeans	tonnes	248716	Wheat	tonnes	1922863	22140943	95.6214
Eastern Africa	1997	238160091	Maize	tonnes	13880098	Rice, paddy	tonnes	3595093	Soybeans	tonnes	220089	Wheat	tonnes	1791293	19486573	81.8213
Eastern Africa	1998	245073029	Maize	tonnes	13892174	Rice, paddy	tonnes	3775959	Soybeans	tonnes	233206	Wheat	tonnes	1899591	19800930	80.796
Eastern Africa	1999	252170747	Maize	tonnes	15341976	Rice, paddy	tonnes	3841373	Soybeans	tonnes	251879	Wheat	tonnes	1836979	21272207	84.3564
Eastern Africa	2000	259372541	Maize	tonnes	15372884	Rice, paddy	tonnes	3786696	Soybeans	tonnes	322713	Wheat	tonnes	1828569	21310862	82.1631
Eastern Africa	2001	2.66661e+08	Maize	tonnes	15737905	Rice, paddy	tonnes	4074749	Soybeans	tonnes	346246	Wheat	tonnes	2302160	22461060	84.2309
Eastern Africa	2002	274075583	Maize	tonnes	15439273	Rice, paddy	tonnes	4081660	Soybeans	tonnes	284072	Wheat	tonnes	2147917	21952922	80.0981
Eastern Africa	2003	281665835	Maize	tonnes	15554614	Rice, paddy	tonnes	4423280	Soybeans	tonnes	358021	Wheat	tonnes	2386501	22722416	80.6715
Eastern Africa	2004	289502069	Maize	tonnes	17597063	Rice, paddy	tonnes	4576382	Soybeans	tonnes	340377	Wheat	tonnes	2455673	24969495	86.2498
Eastern Africa	2005	297636467	Maize	tonnes	15978769	Rice, paddy	tonnes	5070269	Soybeans	tonnes	378771	Wheat	tonnes	3098845	24526654	82.4047
Eastern Africa	2006	306080423	Maize	tonnes	19663394	Rice, paddy	tonnes	5293427	Soybeans	tonnes	399613	Wheat	tonnes	3082635	28439069	92.9137
Eastern Africa	2007	314819980	Maize	tonnes	19295699	Rice, paddy	tonnes	5559222	Soybeans	tonnes	536809	Wheat	tonnes	3238606	28630336	90.9419
Eastern Africa	2008	323851029	Maize	tonnes	20755924	Rice, paddy	tonnes	6030530	Soybeans	tonnes	469353	Wheat	tonnes	2965019	30220826	93.3171
Eastern Africa	2009	333162130	Maize	tonnes	20792972	Rice, paddy	tonnes	6770302	Soybeans	tonnes	545048	Wheat	tonnes	3739549	31847871	95.5927
Eastern Africa	2010	342742625	Maize	tonnes	26189802	Rice, paddy	tonnes	8385423	Soybeans	tonnes	504493	Wheat	tonnes	3780597	38860315	113.38
Eastern Africa	2011	352593266	Maize	tonnes	27428436	Rice, paddy	tonnes	7623867	Soybeans	tonnes	540171	Wheat	tonnes	3737203	39329677	111.544
Eastern Africa	2012	362712007	Maize	tonnes	27867573	Rice, paddy	tonnes	7263577	Soybeans	tonnes	653945	Wheat	tonnes	4445584	40230679	110.916
Eastern Africa	2013	373080590	Maize	tonnes	27997992	Rice, paddy	tonnes	6716674	Soybeans	tonnes	560505	Wheat	tonnes	4958515	40233686	107.842
Eastern Africa	2014	383675360	Maize	tonnes	30679856	Rice, paddy	tonnes	7570020	Soybeans	tonnes	535779	Wheat	tonnes	5126609	43912264	114.452

## Sheet: Middle Africa
Region	year	population	Item	Unit	Value	Item	Unit	Value	Item	Unit	Value	Item	Unit	Value	food crop total production (ton)	production per capita (kg/year)
Middle Africa	1961	3.2934e+07	Maize	tonnes	1219400	Rice, paddy	tonnes	133668	Soybeans	tonnes	1180	Wheat	tonnes	23627	1377875	41.8375
Middle Africa	1962	33679719	Maize	tonnes	1189400	Rice, paddy	tonnes	137051	Soybeans	tonnes	1322	Wheat	tonnes	24370	1352143	40.1471
Middle Africa	1963	34455340	Maize	tonnes	1144000	Rice, paddy	tonnes	138423	Soybeans	tonnes	1420	Wheat	tonnes	25592	1309435	38.0038
Middle Africa	1964	35263714	Maize	tonnes	1183800	Rice, paddy	tonnes	144096	Soybeans	tonnes	2200	Wheat	tonnes	18784	1348880	38.2512
Middle Africa	1965	36106947	Maize	tonnes	1189800	Rice, paddy	tonnes	131647	Soybeans	tonnes	2000	Wheat	tonnes	26500	1349947	37.3875
Middle Africa	1966	36987305	Maize	tonnes	1163620	Rice, paddy	tonnes	186462	Soybeans	tonnes	2060	Wheat	tonnes	30500	1382642	37.3815
Middle Africa	1967	37904737	Maize	tonnes	1183730	Rice, paddy	tonnes	203081	Soybeans	tonnes	2163	Wheat	tonnes	38956	1427930	37.6715
Middle Africa	1968	38856275	Maize	tonnes	1265140	Rice, paddy	tonnes	271091	Soybeans	tonnes	2000	Wheat	tonnes	35306	1573537	40.4963
Middle Africa	1969	39837489	Maize	tonnes	1441816	Rice, paddy	tonnes	253302	Soybeans	tonnes	1500	Wheat	tonnes	25265	1721883	43.2227
Middle Africa	1970	40845824	Maize	tonnes	1362758	Rice, paddy	tonnes	274526	Soybeans	tonnes	1600	Wheat	tonnes	22121	1661005	40.6652
Middle Africa	1971	41880569	Maize	tonnes	1355032	Rice, paddy	tonnes	289431	Soybeans	tonnes	1700	Wheat	tonnes	21282	1667445	39.8143
Middle Africa	1972	42944894	Maize	tonnes	1368900	Rice, paddy	tonnes	279393	Soybeans	tonnes	1900	Wheat	tonnes	24935	1675128	39.0065
Middle Africa	1973	44044907	Maize	tonnes	1408220	Rice, paddy	tonnes	294197	Soybeans	tonnes	1700	Wheat	tonnes	19851	1723968	39.1411
Middle Africa	1974	45188850	Maize	tonnes	1454275	Rice, paddy	tonnes	298504	Soybeans	tonnes	1800	Wheat	tonnes	27585	1782164	39.4381
Middle Africa	1975	46383014	Maize	tonnes	1687820	Rice, paddy	tonnes	312478	Soybeans	tonnes	1700	Wheat	tonnes	21500	2023498	43.6258
Middle Africa	1976	47631014	Maize	tonnes	1502549	Rice, paddy	tonnes	347040	Soybeans	tonnes	1600	Wheat	tonnes	22970	1874159	39.3475
Middle Africa	1977	48932698	Maize	tonnes	1405649	Rice, paddy	tonnes	318875	Soybeans	tonnes	6600	Wheat	tonnes	18287	1749411	35.7514
Middle Africa	1978	50286086	Maize	tonnes	1375026	Rice, paddy	tonnes	342131	Soybeans	tonnes	7815	Wheat	tonnes	19600	1744572	34.6929
Middle Africa	1979	51687439	Maize	tonnes	1370811	Rice, paddy	tonnes	331492	Soybeans	tonnes	7892	Wheat	tonnes	18448	1728643	33.4442
Middle Africa	1980	53134779	Maize	tonnes	1452954	Rice, paddy	tonnes	354257	Soybeans	tonnes	8186	Wheat	tonnes	17618	1833015	34.4975
Middle Africa	1981	54632329	Maize	tonnes	1419848	Rice, paddy	tonnes	368615	Soybeans	tonnes	8500	Wheat	tonnes	16218	1813181	33.1888
Middle Africa	1982	56184679	Maize	tonnes	1514541	Rice, paddy	tonnes	379521	Soybeans	tonnes	9000	Wheat	tonnes	14000	1917062	34.1207
Middle Africa	1983	57791150	Maize	tonnes	1528633	Rice, paddy	tonnes	400739	Soybeans	tonnes	5100	Wheat	tonnes	17800	1952272	33.7815
Middle Africa	1984	59450265	Maize	tonnes	1425486	Rice, paddy	tonnes	386326	Soybeans	tonnes	5400	Wheat	tonnes	7918	1825130	30.7001
Middle Africa	1985	61163749	Maize	tonnes	1429347	Rice, paddy	tonnes	446373	Soybeans	tonnes	6276	Wheat	tonnes	12059	1894055	30.967
Middle Africa	1986	62920910	Maize	tonnes	1630878	Rice, paddy	tonnes	435816	Soybeans	tonnes	11040	Wheat	tonnes	11700	2089434	33.2073
Middle Africa	1987	64728743	Maize	tonnes	1665285	Rice, paddy	tonnes	429274	Soybeans	tonnes	11541	Wheat	tonnes	10381	2116481	32.6977
Middle Africa	1988	6.6627e+07	Maize	tonnes	1686781	Rice, paddy	tonnes	495835	Soybeans	tonnes	14987	Wheat	tonnes	11840	2209443	33.1614
Middle Africa	1989	68668663	Maize	tonnes	1674734	Rice, paddy	tonnes	557228	Soybeans	tonnes	16288	Wheat	tonnes	9920	2258170	32.885
Middle Africa	1990	70886433	Maize	tonnes	1667114	Rice, paddy	tonnes	526534	Soybeans	tonnes	18334	Wheat	tonnes	11731	2223713	31.3701
Middle Africa	1991	73308514	Maize	tonnes	1954099	Rice, paddy	tonnes	562127	Soybeans	tonnes	18957	Wheat	tonnes	13421	2548604	34.7655
Middle Africa	1992	75910792	Maize	tonnes	2084220	Rice, paddy	tonnes	578229	Soybeans	tonnes	20492	Wheat	tonnes	15050	2697991	35.5416
Middle Africa	1993	78610239	Maize	tonnes	2067340	Rice, paddy	tonnes	495653	Soybeans	tonnes	22838	Wheat	tonnes	15366	2601197	33.0898
Middle Africa	1994	81291223	Maize	tonnes	2170307	Rice, paddy	tonnes	584346	Soybeans	tonnes	23492	Wheat	tonnes	16819	2794964	34.3821
Middle Africa	1995	83875087	Maize	tonnes	2010567	Rice, paddy	tonnes	511023	Soybeans	tonnes	24900	Wheat	tonnes	19049	2565539	30.5876
Middle Africa	1996	86328754	Maize	tonnes	2441160	Rice, paddy	tonnes	512782	Soybeans	tonnes	18979	Wheat	tonnes	18521	2991442	34.6517
Middle Africa	1997	88689651	Maize	tonnes	2515445	Rice, paddy	tonnes	502273	Soybeans	tonnes	19596	Wheat	tonnes	20007	3057321	34.4721
Middle Africa	1998	91036213	Maize	tonnes	2818333	Rice, paddy	tonnes	566946	Soybeans	tonnes	16161	Wheat	tonnes	21793	3423233	37.603
Middle Africa	1999	93482823	Maize	tonnes	2635653	Rice, paddy	tonnes	586409	Soybeans	tonnes	18085	Wheat	tonnes	18101	3258248	34.854
Middle Africa	2000	96113261	Maize	tonnes	2519253	Rice, paddy	tonnes	522872	Soybeans	tonnes	20144	Wheat	tonnes	16704	3078973	32.0348
Middle Africa	2001	98952774	Maize	tonnes	2583075	Rice, paddy	tonnes	533240	Soybeans	tonnes	21500	Wheat	tonnes	16344	3154159	31.8754
Middle Africa	2002	101979231	Maize	tonnes	2793527	Rice, paddy	tonnes	528635	Soybeans	tonnes	23904	Wheat	tonnes	17103	3363169	32.979
Middle Africa	2003	105171790	Maize	tonnes	2965309	Rice, paddy	tonnes	530828	Soybeans	tonnes	24727	Wheat	tonnes	16002	3536866	33.6294
Middle Africa	2004	108492374	Maize	tonnes	2972643	Rice, paddy	tonnes	503465	Soybeans	tonnes	25995	Wheat	tonnes	13183	3515286	32.4012
Middle Africa	2005	111912892	Maize	tonnes	3318574	Rice, paddy	tonnes	579688	Soybeans	tonnes	27036	Wheat	tonnes	16909	3942207	35.2257
Middle Africa	2006	115431961	Maize	tonnes	3290109	Rice, paddy	tonnes	533078	Soybeans	tonnes	28990	Wheat	tonnes	15240	3867417	33.5039
Middle Africa	2007	119060919	Maize	tonnes	3480307	Rice, paddy	tonnes	535256	Soybeans	tonnes	33996	Wheat	tonnes	21838	4071397	34.1959
Middle Africa	2008	122798422	Maize	tonnes	3673607	Rice, paddy	tonnes	607310	Soybeans	tonnes	42632	Wheat	tonnes	21617	4345166	35.3845
Middle Africa	2009	126644314	Maize	tonnes	4162488	Rice, paddy	tonnes	638605	Soybeans	tonnes	38227	Wheat	tonnes	18590	4857910	38.3587
Middle Africa	2010	130598289	Maize	tonnes	4316245	Rice, paddy	tonnes	716986	Soybeans	tonnes	40180	Wheat	tonnes	15439	5088850	38.9657
Middle Africa	2011	134658449	Maize	tonnes	4502690	Rice, paddy	tonnes	731435	Soybeans	tonnes	43297	Wheat	tonnes	15514	5292936	39.3064
Middle Africa	2012	138823135	Maize	tonnes	4043590	Rice, paddy	tonnes	740747	Soybeans	tonnes	41293	Wheat	tonnes	22162	4847792	34.9206
Middle Africa	2013	143092848	Maize	tonnes	5011243	Rice, paddy	tonnes	962659	Soybeans	tonnes	49001	Wheat	tonnes	13820	6036723	42.1875
Middle Africa	2014	147468799	Maize	tonnes	5022154	Rice, paddy	tonnes	905830	Soybeans	tonnes	53484	Wheat	tonnes	12324	5993792	40.6445

## Sheet: Northern Africa
Region	year	population	Item	Unit	Value	Item	Unit	Value	Item	Unit	Value	Item	Unit	Value	food crop total production (ton)	production per capita (kg/year)
Northern Africa	1961	65433302	Maize	tonnes	1762019	Rice, paddy	tonnes	1168443				Wheat	tonnes	3363041	6293503	96.182
Northern Africa	1962	67211712	Maize	tonnes	2443935	Rice, paddy	tonnes	2063949				Wheat	tonnes	5302198	9810082	145.958
Northern Africa	1963	69032025	Maize	tonnes	2376819	Rice, paddy	tonnes	2246741				Wheat	tonnes	5387704	10011264	145.023
Northern Africa	1964	70895025	Maize	tonnes	2367845	Rice, paddy	tonnes	2066977				Wheat	tonnes	4857102	9291924	131.066
Northern Africa	1965	72800628	Maize	tonnes	2489254	Rice, paddy	tonnes	1816650				Wheat	tonnes	5090161	9396065	129.066
Northern Africa	1966	74753347	Maize	tonnes	2610409	Rice, paddy	tonnes	1708744				Wheat	tonnes	4021815	8340968	111.58
Northern Africa	1967	76751629	Maize	tonnes	2547439	Rice, paddy	tonnes	2311843				Wheat	tonnes	4761673	9620955	125.352
Northern Africa	1968	78782727	Maize	tonnes	2703872	Rice, paddy	tonnes	2639085				Wheat	tonnes	6349370	11692327	148.412
Northern Africa	1969	80829503	Maize	tonnes	2841649	Rice, paddy	tonnes	2621616				Wheat	tonnes	4753811	10217076	126.403
Northern Africa	1970	82882522	Maize	tonnes	2766300	Rice, paddy	tonnes	2652264				Wheat	tonnes	5415537	10834101	130.716
Northern Africa	1971	84937125	Maize	tonnes	2753781	Rice, paddy	tonnes	2543958				Wheat	tonnes	6078218	11375957	133.934
Northern Africa	1972	87005608	Maize	tonnes	2805625	Rice, paddy	tonnes	2528118	Soybeans	tonnes	1355	Wheat	tonnes	6565209	11900307	136.776
Northern Africa	1973	89116674	Maize	tonnes	2768882	Rice, paddy	tonnes	2293887	Soybeans	tonnes	2498	Wheat	tonnes	5779516	10844783	121.692
Northern Africa	1974	91309322	Maize	tonnes	3080808	Rice, paddy	tonnes	2263658	Soybeans	tonnes	2063	Wheat	tonnes	5960793	11307322	123.835
Northern Africa	1975	93613127	Maize	tonnes	3209112	Rice, paddy	tonnes	2461430	Soybeans	tonnes	4808	Wheat	tonnes	6735012	12410362	132.571
Northern Africa	1976	96035002	Maize	tonnes	3578406	Rice, paddy	tonnes	2331271	Soybeans	tonnes	11407	Wheat	tonnes	6984728	12905812	134.387
Northern Africa	1977	98571306	Maize	tonnes	2955230	Rice, paddy	tonnes	2310528	Soybeans	tonnes	26498	Wheat	tonnes	4898840	10191096	103.388
Northern Africa	1978	101227404	Maize	tonnes	3556539	Rice, paddy	tonnes	2381291	Soybeans	tonnes	78897	Wheat	tonnes	6053764	12070491	119.241
Northern Africa	1979	104006306	Maize	tonnes	3294774	Rice, paddy	tonnes	2539000	Soybeans	tonnes	106033	Wheat	tonnes	5687435	11627242	111.794
Northern Africa	1980	106907585	Maize	tonnes	3609184	Rice, paddy	tonnes	2420040	Soybeans	tonnes	92377	Wheat	tonnes	6299366	12420967	116.184
Northern Africa	1981	109934073	Maize	tonnes	3431917	Rice, paddy	tonnes	2268902	Soybeans	tonnes	130860	Wheat	tonnes	5352817	11184496	101.738
Northern Africa	1982	113079304	Maize	tonnes	3625617	Rice, paddy	tonnes	2449353	Soybeans	tonnes	178300	Wheat	tonnes	6423462	12676732	112.105
Northern Africa	1983	116320867	Maize	tonnes	3797160	Rice, paddy	tonnes	2449680	Soybeans	tonnes	162500	Wheat	tonnes	5759723	12169063	104.616
Northern Africa	1984	119628620	Maize	tonnes	3992281	Rice, paddy	tonnes	2244176	Soybeans	tonnes	143800	Wheat	tonnes	5743089	12123346	101.342
Northern Africa	1985	122978399	Maize	tonnes	4027176	Rice, paddy	tonnes	2316130	Soybeans	tonnes	141000	Wheat	tonnes	7316018	13800324	112.217
Northern Africa	1986	126352736	Maize	tonnes	3953052	Rice, paddy	tonnes	2468320	Soybeans	tonnes	135400	Wheat	tonnes	7984900	14541672	115.088
Northern Africa	1987	129747543	Maize	tonnes	3886900	Rice, paddy	tonnes	2457450	Soybeans	tonnes	138000	Wheat	tonnes	8012060	14494410	111.712
Northern Africa	1988	133167293	Maize	tonnes	4478610	Rice, paddy	tonnes	2168060	Soybeans	tonnes	132011	Wheat	tonnes	8173771	14952452	112.283
Northern Africa	1989	136622875	Maize	tonnes	4965240	Rice, paddy	tonnes	2685390	Soybeans	tonnes	91415	Wheat	tonnes	9113060	16855105	123.37
Northern Africa	1990	140116613	Maize	tonnes	5261886	Rice, paddy	tonnes	3173301	Soybeans	tonnes	115250	Wheat	tonnes	10291779	18842216	134.475
Northern Africa	1991	143656094	Maize	tonnes	5518907	Rice, paddy	tonnes	3474992	Soybeans	tonnes	135038	Wheat	tonnes	13892943	23021880	160.257
Northern Africa	1992	147220957	Maize	tonnes	5336970	Rice, paddy	tonnes	3934417	Soybeans	tonnes	63243	Wheat	tonnes	10564007	19898637	135.162
Northern Africa	1993	150752999	Maize	tonnes	5172387	Rice, paddy	tonnes	4217005	Soybeans	tonnes	54475	Wheat	tonnes	9413718	18857585	125.089
Northern Africa	1994	154175827	Maize	tonnes	5363549	Rice, paddy	tonnes	4655389	Soybeans	tonnes	71245	Wheat	tonnes	11771829	21862012	141.799
Northern Africa	1995	157438162	Maize	tonnes	4607925	Rice, paddy	tonnes	4793849	Soybeans	tonnes	67437	Wheat	tonnes	9408871	18878082	119.908
Northern Africa	1996	160517977	Maize	tonnes	5455274	Rice, paddy	tonnes	4951818	Soybeans	tonnes	42178	Wheat	tonnes	17302411	27751681	172.888
Northern Africa	1997	163440177	Maize	tonnes	6233487	Rice, paddy	tonnes	5514350	Soybeans	tonnes	35727	Wheat	tonnes	10510438	22294002	136.405
Northern Africa	1998	166259481	Maize	tonnes	6580512	Rice, paddy	tonnes	4496646	Soybeans	tonnes	48552	Wheat	tonnes	14830151	25955861	156.117
Northern Africa	1999	169055865	Maize	tonnes	6318477	Rice, paddy	tonnes	5863089	Soybeans	tonnes	20012	Wheat	tonnes	11662182	23863760	141.159
Northern Africa	2000	171890851	Maize	tonnes	6629786	Rice, paddy	tonnes	6034150	Soybeans	tonnes	11718	Wheat	tonnes	9886114	22561768	131.256
Northern Africa	2001	174786702	Maize	tonnes	6203225	Rice, paddy	tonnes	5277724	Soybeans	tonnes	15885	Wheat	tonnes	13156176	24653010	141.046
Northern Africa	2002	177738190	Maize	tonnes	6685179	Rice, paddy	tonnes	6140408	Soybeans	tonnes	18691	Wheat	tonnes	12279551	25123829	141.353
Northern Africa	2003	180747117	Maize	tonnes	6724488	Rice, paddy	tonnes	6209362	Soybeans	tonnes	29681	Wheat	tonnes	17397384	30360915	167.975
Northern Africa	2004	183807194	Maize	tonnes	6524549	Rice, paddy	tonnes	6418307	Soybeans	tonnes	44425	Wheat	tonnes	17730395	30717676	167.119
Northern Africa	2005	186917286	Maize	tonnes	7200058	Rice, paddy	tonnes	6188553	Soybeans	tonnes	52000	Wheat	tonnes	15766468	29207079	156.257
Northern Africa	2006	190076359	Maize	tonnes	6786206	Rice, paddy	tonnes	6815382	Soybeans	tonnes	24020	Wheat	tonnes	19312520	32938128	173.289
Northern Africa	2007	193300082	Maize	tonnes	6412794	Rice, paddy	tonnes	6933350	Soybeans	tonnes	26607	Wheat	tonnes	13630393	27003144	139.695
Northern Africa	2008	196622143	Maize	tonnes	7588377	Rice, paddy	tonnes	7328249	Soybeans	tonnes	30169	Wheat	tonnes	14467534	29414329	149.598
Northern Africa	2009	200085369	Maize	tonnes	7960136	Rice, paddy	tonnes	5593364	Soybeans	tonnes	23436	Wheat	tonnes	20247837	33824773	169.052
Northern Africa	2010	203716733	Maize	tonnes	7358508	Rice, paddy	tonnes	4403706	Soybeans	tonnes	44342	Wheat	tonnes	16016657	27823213	136.578
Northern Africa	2011	207527833	Maize	tonnes	7143206	Rice, paddy	tonnes	5718209	Soybeans	tonnes	30785	Wheat	tonnes	19043373	31935573	153.886
Northern Africa	2012	211499571	Maize	tonnes	8239757	Rice, paddy	tonnes	6004940	Soybeans	tonnes	27000	Wheat	tonnes	18153014	32424711	153.309
Northern Africa	2013	215589056	Maize	tonnes	8121874	Rice, paddy	tonnes	5787142	Soybeans	tonnes	33757	Wheat	tonnes	21133722	35076495	162.701
Northern Africa	2014	219735653	Maize	tonnes	8211222	Rice, paddy	tonnes	5517663	Soybeans	tonnes	40522	Wheat	tonnes	19018105	32787512	149.213

## Sheet: Southern Africa
Region	year	population	Item	Unit	Value	Item	Unit	Value	Item	Unit	Value	Item	Unit	Value	food crop total production (ton)	production per capita (kg/year)
Southern Africa	1961	20227678	Maize	tonnes	5453607	Rice, paddy	tonnes	6713	Soybeans	tonnes	2631	Wheat	tonnes	929532	6392483	316.027
Southern Africa	1962	20752612	Maize	tonnes	6196210	Rice, paddy	tonnes	7944	Soybeans	tonnes	2631	Wheat	tonnes	760882	6967667	335.749
Southern Africa	1963	21295256	Maize	tonnes	6295751	Rice, paddy	tonnes	8523	Soybeans	tonnes	2359	Wheat	tonnes	936000	7242633	340.105
Southern Africa	1964	21851071	Maize	tonnes	4472297	Rice, paddy	tonnes	8214	Soybeans	tonnes	3000	Wheat	tonnes	1115000	5598511	256.212
Southern Africa	1965	22417151	Maize	tonnes	4773276	Rice, paddy	tonnes	7942	Soybeans	tonnes	3000	Wheat	tonnes	707100	5491318	244.961
Southern Africa	1966	22991527	Maize	tonnes	5343528	Rice, paddy	tonnes	8568	Soybeans	tonnes	2800	Wheat	tonnes	607050	5961946	259.311
Southern Africa	1967	23576133	Maize	tonnes	9998129	Rice, paddy	tonnes	8359	Soybeans	tonnes	4500	Wheat	tonnes	1128050	11139038	472.471
Southern Africa	1968	24176598	Maize	tonnes	5546997	Rice, paddy	tonnes	7625	Soybeans	tonnes	4100	Wheat	tonnes	1301833	6860555	283.768
Southern Africa	1969	24800792	Maize	tonnes	5573800	Rice, paddy	tonnes	9983	Soybeans	tonnes	7300	Wheat	tonnes	1377067	6968150	280.965
Southern Africa	1970	25453993	Maize	tonnes	6333209	Rice, paddy	tonnes	9348	Soybeans	tonnes	7700	Wheat	tonnes	1454718	7804975	306.631
Southern Africa	1971	26139167	Maize	tonnes	8862295	Rice, paddy	tonnes	9111	Soybeans	tonnes	2900	Wheat	tonnes	1729892	10604198	405.682
Southern Africa	1972	26853667	Maize	tonnes	9738591	Rice, paddy	tonnes	8639	Soybeans	tonnes	2000	Wheat	tonnes	1772347	11521577	429.05
Southern Africa	1973	27590369	Maize	tonnes	4407134	Rice, paddy	tonnes	7537	Soybeans	tonnes	4600	Wheat	tonnes	1909648	6328919	229.389
Southern Africa	1974	28339063	Maize	tonnes	11382696	Rice, paddy	tonnes	6614	Soybeans	tonnes	21400	Wheat	tonnes	1655484	13066194	461.067
Southern Africa	1975	29092722	Maize	tonnes	9358903	Rice, paddy	tonnes	7418	Soybeans	tonnes	22700	Wheat	tonnes	1839129	11228150	385.944
Southern Africa	1976	29847467	Maize	tonnes	7754228	Rice, paddy	tonnes	8073	Soybeans	tonnes	17900	Wheat	tonnes	2294204	10074405	337.53
Southern Africa	1977	30606253	Maize	tonnes	10052096	Rice, paddy	tonnes	8000	Soybeans	tonnes	29700	Wheat	tonnes	1943081	12032877	393.151
Southern Africa	1978	31377039	Maize	tonnes	10488497	Rice, paddy	tonnes	8000	Soybeans	tonnes	40100	Wheat	tonnes	1752606	12289203	391.662
Southern Africa	1979	32171402	Maize	tonnes	8697397	Rice, paddy	tonnes	8000	Soybeans	tonnes	26400	Wheat	tonnes	2123529	10855326	337.422
Southern Africa	1980	32997011	Maize	tonnes	11285953	Rice, paddy	tonnes	8000	Soybeans	tonnes	39900	Wheat	tonnes	1503594	12837447	389.049
Southern Africa	1981	33858401	Maize	tonnes	15124780	Rice, paddy	tonnes	6000	Soybeans	tonnes	27600	Wheat	tonnes	2377293	17535673	517.912
Southern Africa	1982	34751303	Maize	tonnes	8960695	Rice, paddy	tonnes	4614	Soybeans	tonnes	21448	Wheat	tonnes	2463262	11450019	329.485
Southern Africa	1983	35664070	Maize	tonnes	4547571	Rice, paddy	tonnes	4593	Soybeans	tonnes	28700	Wheat	tonnes	1804110	6384974	179.031
Southern Africa	1984	36580213	Maize	tonnes	5059644	Rice, paddy	tonnes	5574	Soybeans	tonnes	38900	Wheat	tonnes	2368927	7473045	204.292
Southern Africa	1985	37488692	Maize	tonnes	8718352	Rice, paddy	tonnes	6000	Soybeans	tonnes	39900	Wheat	tonnes	1717734	10481986	279.604
Southern Africa	1986	38379875	Maize	tonnes	8813095	Rice, paddy	tonnes	6000	Soybeans	tonnes	37900	Wheat	tonnes	2352231	11209226	292.06
Southern Africa	1987	39258644	Maize	tonnes	8092866	Rice, paddy	tonnes	6000	Soybeans	tonnes	34900	Wheat	tonnes	3179807	11313573	288.18
Southern Africa	1988	40145504	Maize	tonnes	7988856	Rice, paddy	tonnes	6000	Soybeans	tonnes	65300	Wheat	tonnes	3646146	11706302	291.597
Southern Africa	1989	41069588	Maize	tonnes	12756921	Rice, paddy	tonnes	6000	Soybeans	tonnes	78600	Wheat	tonnes	2046378	14887899	362.504
Southern Africa	1990	42049013	Maize	tonnes	9496134	Rice, paddy	tonnes	5572	Soybeans	tonnes	118200	Wheat	tonnes	1749022	11368928	270.373
Southern Africa	1991	43093765	Maize	tonnes	8787882	Rice, paddy	tonnes	6052	Soybeans	tonnes	135200	Wheat	tonnes	2156644	11085778	257.248
Southern Africa	1992	44189237	Maize	tonnes	3444760	Rice, paddy	tonnes	4906	Soybeans	tonnes	62900	Wheat	tonnes	1339770	4852336	109.808
Southern Africa	1993	45299058	Maize	tonnes	10201096	Rice, paddy	tonnes	4054	Soybeans	tonnes	68631	Wheat	tonnes	1998838	12272619	270.924
Southern Africa	1994	46372799	Maize	tonnes	13559354	Rice, paddy	tonnes	3988	Soybeans	tonnes	67735	Wheat	tonnes	1860135	15491212	334.058
Southern Africa	1995	47374567	Maize	tonnes	5115105	Rice, paddy	tonnes	4056	Soybeans	tonnes	58532	Wheat	tonnes	1995607	7173300	151.417
Southern Africa	1996	48291099	Maize	tonnes	10522166	Rice, paddy	tonnes	3322	Soybeans	tonnes	80000	Wheat	tonnes	2750016	13355504	276.562
Southern Africa	1997	49133904	Maize	tonnes	10487885	Rice, paddy	tonnes	3470	Soybeans	tonnes	120000	Wheat	tonnes	2469255	13080610	266.224
Southern Africa	1998	49922387	Maize	tonnes	7949856	Rice, paddy	tonnes	3135	Soybeans	tonnes	200900	Wheat	tonnes	1927845	10081736	201.948
Southern Africa	1999	50687200	Maize	tonnes	8217257	Rice, paddy	tonnes	3000	Soybeans	tonnes	187492	Wheat	tonnes	1752928	10160677	200.458
Southern Africa	2000	51451328	Maize	tonnes	11691659	Rice, paddy	tonnes	3170	Soybeans	tonnes	153472	Wheat	tonnes	2447862	14296163	277.858
Southern Africa	2001	52218951	Maize	tonnes	8045402	Rice, paddy	tonnes	3285	Soybeans	tonnes	226096	Wheat	tonnes	2561694	10836477	207.52
Southern Africa	2002	52984327	Maize	tonnes	10298996	Rice, paddy	tonnes	3063	Soybeans	tonnes	223000	Wheat	tonnes	2475201	13000260	245.36
Southern Africa	2003	53748946	Maize	tonnes	9886877	Rice, paddy	tonnes	3347	Soybeans	tonnes	136520	Wheat	tonnes	1579610	11606354	215.936
Southern Africa	2004	54512462	Maize	tonnes	9894926	Rice, paddy	tonnes	3270	Soybeans	tonnes	220000	Wheat	tonnes	1712123	11830319	217.02
Southern Africa	2005	55274466	Maize	tonnes	11926030	Rice, paddy	tonnes	3266	Soybeans	tonnes	272500	Wheat	tonnes	1930382	14132178	255.673
Southern Africa	2006	56035940	Maize	tonnes	7179013	Rice, paddy	tonnes	3265	Soybeans	tonnes	424000	Wheat	tonnes	2124499	9730777	173.652
Southern Africa	2007	56797694	Maize	tonnes	7269163	Rice, paddy	tonnes	3447	Soybeans	tonnes	205000	Wheat	tonnes	1921516	9399126	165.484
Southern Africa	2008	57558324	Maize	tonnes	12886731	Rice, paddy	tonnes	3147	Soybeans	tonnes	282000	Wheat	tonnes	2148798	15320676	266.177
Southern Africa	2009	58315545	Maize	tonnes	12259607	Rice, paddy	tonnes	3214	Soybeans	tonnes	516000	Wheat	tonnes	1978288	14757109	253.056
Southern Africa	2010	59066802	Maize	tonnes	13092373	Rice, paddy	tonnes	3211	Soybeans	tonnes	566000	Wheat	tonnes	1464097	15125681	256.078
Southern Africa	2011	59812547	Maize	tonnes	10597830	Rice, paddy	tonnes	3214	Soybeans	tonnes	710000	Wheat	tonnes	2041918	13352962	223.247
Southern Africa	2012	60550766	Maize	tonnes	12314655	Rice, paddy	tonnes	3147	Soybeans	tonnes	650000	Wheat	tonnes	1940716	14908518	246.215
Southern Africa	2013	61273413	Maize	tonnes	12059640	Rice, paddy	tonnes	3147	Soybeans	tonnes	785000	Wheat	tonnes	1899192	14746979	240.675
Southern Africa	2014	61970158	Maize	tonnes	14518245	Rice, paddy	tonnes	3203	Soybeans	tonnes	948000	Wheat	tonnes	1773275	17242723	278.242

## Sheet: Western Africa
Region	year	population	Item	Unit	Value	Item	Unit	Value	Item	Unit	Value	Item	Unit	Value	food crop total production (ton)	production per capita (kg/year)
Western Africa	1961	86735224	Maize	tonnes	2022383	Rice, paddy	tonnes	1316882	Soybeans	tonnes	58000	Wheat	tonnes	20850	3418115	39.4086
Western Africa	1962	88593557	Maize	tonnes	2000826	Rice, paddy	tonnes	1595169	Soybeans	tonnes	70000	Wheat	tonnes	20726	3686721	41.6139
Western Africa	1963	90519483	Maize	tonnes	2126736	Rice, paddy	tonnes	1543968	Soybeans	tonnes	71000	Wheat	tonnes	19912	3761616	41.5559
Western Africa	1964	92511464	Maize	tonnes	2176529	Rice, paddy	tonnes	1678442	Soybeans	tonnes	60000	Wheat	tonnes	23020	3937991	42.5676
Western Africa	1965	94569714	Maize	tonnes	2179719	Rice, paddy	tonnes	1720794	Soybeans	tonnes	57000	Wheat	tonnes	22607	3980120	42.0866
Western Africa	1966	96695919	Maize	tonnes	2243597	Rice, paddy	tonnes	1788469	Soybeans	tonnes	61000	Wheat	tonnes	22881	4115947	42.5659
Western Africa	1967	98895022	Maize	tonnes	2249409	Rice, paddy	tonnes	2143283	Soybeans	tonnes	61100	Wheat	tonnes	23602	4477394	45.2742
Western Africa	1968	101174857	Maize	tonnes	2316322	Rice, paddy	tonnes	2023648	Soybeans	tonnes	66100	Wheat	tonnes	22630	4428700	43.7727
Western Africa	1969	103545310	Maize	tonnes	2410128	Rice, paddy	tonnes	2128826	Soybeans	tonnes	63200	Wheat	tonnes	22453	4624607	44.6626
Western Africa	1970	106015196	Maize	tonnes	2810320	Rice, paddy	tonnes	2088522	Soybeans	tonnes	59200	Wheat	tonnes	21630	4979672	46.9713
Western Africa	1971	108586949	Maize	tonnes	2644019	Rice, paddy	tonnes	2244461	Soybeans	tonnes	64300	Wheat	tonnes	22490	4975270	45.8183
Western Africa	1972	111264198	Maize	tonnes	1803266	Rice, paddy	tonnes	2161884	Soybeans	tonnes	64300	Wheat	tonnes	22570	4052020	36.418
Western Africa	1973	114058190	Maize	tonnes	2065430	Rice, paddy	tonnes	2286329	Soybeans	tonnes	65300	Wheat	tonnes	17922	4434981	38.8835
Western Africa	1974	116982181	Maize	tonnes	1905711	Rice, paddy	tonnes	2631336	Soybeans	tonnes	66400	Wheat	tonnes	21800	4625247	39.538
Western Africa	1975	120045448	Maize	tonnes	2602474	Rice, paddy	tonnes	2827931	Soybeans	tonnes	66400	Wheat	tonnes	21950	5518755	45.9722
Western Africa	1976	123252738	Maize	tonnes	2179606	Rice, paddy	tonnes	2528499	Soybeans	tonnes	71680	Wheat	tonnes	21250	4801035	38.9528
Western Africa	1977	126601721	Maize	tonnes	1848786	Rice, paddy	tonnes	2712447	Soybeans	tonnes	71800	Wheat	tonnes	24200	4657233	36.7865
Western Africa	1978	130085322	Maize	tonnes	2000667	Rice, paddy	tonnes	2904013	Soybeans	tonnes	74100	Wheat	tonnes	24242	5003022	38.4595
Western Africa	1979	1.33692e+08	Maize	tonnes	1958351	Rice, paddy	tonnes	3096730	Soybeans	tonnes	75450	Wheat	tonnes	25180	5155711	38.564
Western Africa	1980	137414071	Maize	tonnes	2134165	Rice, paddy	tonnes	3210764	Soybeans	tonnes	80630	Wheat	tonnes	27210	5452769	39.6813
Western Africa	1981	141251136	Maize	tonnes	2368494	Rice, paddy	tonnes	3501757	Soybeans	tonnes	82603	Wheat	tonnes	30000	5982854	42.3561
Western Africa	1982	145204196	Maize	tonnes	2357880	Rice, paddy	tonnes	3604110	Soybeans	tonnes	85591	Wheat	tonnes	30010	6077591	41.8555
Western Africa	1983	149263564	Maize	tonnes	2456919	Rice, paddy	tonnes	3534583	Soybeans	tonnes	47617	Wheat	tonnes	30320	6069439	40.6626
Western Africa	1984	153417194	Maize	tonnes	3435085	Rice, paddy	tonnes	3764262	Soybeans	tonnes	49122	Wheat	tonnes	37330	7285799	47.4901
Western Africa	1985	157657721	Maize	tonnes	4090422	Rice, paddy	tonnes	4007948	Soybeans	tonnes	65694	Wheat	tonnes	121844	8285908	52.5563
Western Africa	1986	161978620	Maize	tonnes	5667611	Rice, paddy	tonnes	4158288	Soybeans	tonnes	73976	Wheat	tonnes	141513	10041388	61.9921
Western Africa	1987	166385162	Maize	tonnes	6663205	Rice, paddy	tonnes	4518568	Soybeans	tonnes	111394	Wheat	tonnes	146945	11440112	68.7568
Western Africa	1988	170896305	Maize	tonnes	7917749	Rice, paddy	tonnes	5011678	Soybeans	tonnes	155483	Wheat	tonnes	53645	13138555	76.8803
Western Africa	1989	175538579	Maize	tonnes	7670586	Rice, paddy	tonnes	6399283	Soybeans	tonnes	305903	Wheat	tonnes	64650	14440422	82.2635
Western Africa	1990	180330558	Maize	tonnes	8254032	Rice, paddy	tonnes	5507810	Soybeans	tonnes	228201	Wheat	tonnes	65626	14055669	77.9439
Western Africa	1991	185283932	Maize	tonnes	8755252	Rice, paddy	tonnes	6383350	Soybeans	tonnes	153037	Wheat	tonnes	74561	15366200	82.9333
Western Africa	1992	190392612	Maize	tonnes	8663051	Rice, paddy	tonnes	6380352	Soybeans	tonnes	165683	Wheat	tonnes	49164	15258250	80.141
Western Africa	1993	195636228	Maize	tonnes	9556692	Rice, paddy	tonnes	6292439	Soybeans	tonnes	177573	Wheat	tonnes	39210	16065914	82.1214
Western Africa	1994	200984782	Maize	tonnes	10221695	Rice, paddy	tonnes	5617400	Soybeans	tonnes	188108	Wheat	tonnes	40525	16067728	79.945
Western Africa	1995	206419067	Maize	tonnes	10210881	Rice, paddy	tonnes	6183688	Soybeans	tonnes	298153	Wheat	tonnes	55719	16748441	81.1381
Western Africa	1996	211937388	Maize	tonnes	9132842	Rice, paddy	tonnes	6733224	Soybeans	tonnes	331806	Wheat	tonnes	53538	16251410	76.6802
Western Africa	1997	217555401	Maize	tonnes	9018920	Rice, paddy	tonnes	6839472	Soybeans	tonnes	373615	Wheat	tonnes	77569	16309576	74.9675
Western Africa	1998	223293115	Maize	tonnes	8872692	Rice, paddy	tonnes	6969707	Soybeans	tonnes	418470	Wheat	tonnes	117644	16378513	73.3498
Western Africa	1999	229178389	Maize	tonnes	9886076	Rice, paddy	tonnes	7069088	Soybeans	tonnes	425896	Wheat	tonnes	121755	17502815	76.372
Western Africa	2000	235235168	Maize	tonnes	8073254	Rice, paddy	tonnes	7128212	Soybeans	tonnes	445043	Wheat	tonnes	90666	15737175	66.8998
Western Africa	2001	241469773	Maize	tonnes	8815204	Rice, paddy	tonnes	6766952	Soybeans	tonnes	450540	Wheat	tonnes	67058	16099754	66.674
Western Africa	2002	247888508	Maize	tonnes	9579724	Rice, paddy	tonnes	6848657	Soybeans	tonnes	480313	Wheat	tonnes	62621	16971315	68.4635
Western Africa	2003	254515358	Maize	tonnes	10458938	Rice, paddy	tonnes	7327345	Soybeans	tonnes	512399	Wheat	tonnes	69726	18368408	72.1701
Western Africa	2004	261378301	Maize	tonnes	10627521	Rice, paddy	tonnes	7530250	Soybeans	tonnes	542573	Wheat	tonnes	80739	18781083	71.854
Western Africa	2005	268497834	Maize	tonnes	11602625	Rice, paddy	tonnes	8440928	Soybeans	tonnes	586366	Wheat	tonnes	80305	20710224	77.1337
Western Africa	2006	275883162	Maize	tonnes	12603671	Rice, paddy	tonnes	9365079	Soybeans	tonnes	621189	Wheat	tonnes	87935	22677874	82.201
Western Africa	2007	283532323	Maize	tonnes	11879750	Rice, paddy	tonnes	7984244	Soybeans	tonnes	609904	Wheat	tonnes	61585	20535483	72.4273
Western Africa	2008	291439529	Maize	tonnes	14048699	Rice, paddy	tonnes	10390622	Soybeans	tonnes	657706	Wheat	tonnes	78891	25175918	86.3847
Western Africa	2009	299593177	Maize	tonnes	14728992	Rice, paddy	tonnes	10497828	Soybeans	tonnes	503879	Wheat	tonnes	107146	25837845	86.2431
Western Africa	2010	307982413	Maize	tonnes	15314632	Rice, paddy	tonnes	12995704	Soybeans	tonnes	457667	Wheat	tonnes	149799	28917802	93.8943
Western Africa	2011	316608328	Maize	tonnes	16218964	Rice, paddy	tonnes	12280631	Soybeans	tonnes	590078	Wheat	tonnes	204844	29294517	92.526
Western Africa	2012	325467852	Maize	tonnes	17573558	Rice, paddy	tonnes	14351056	Soybeans	tonnes	752840	Wheat	tonnes	151829	32829283	100.868
Western Africa	2013	334540214	Maize	tonnes	16954148	Rice, paddy	tonnes	14895816	Soybeans	tonnes	644386	Wheat	tonnes	119780	32614130	97.4894
Western Africa	2014	343798781	Maize	tonnes	19573735	Rice, paddy	tonnes	16791781	Soybeans	tonnes	801421	Wheat	tonnes	128275	37295212	108.48

## Sheet: Central Asia
Region	year	population	Item	Year Code	Year	Unit	Value	Item	Unit	Value	Item	Unit	Value	Item	Unit	Value	food crop total production (ton)	production per capita (kg/year)
Central Asia	1961	25491100
Central Asia	1962	26395322
Central Asia	1963	27311003
Central Asia	1964	28216278
Central Asia	1965	29095645
Central Asia	1966	29940050
Central Asia	1967	30753110
Central Asia	1968	31547748
Central Asia	1969	32343898
Central Asia	1970	33155570
Central Asia	1971	33988395
Central Asia	1972	34836545
Central Asia	1973	35689123
Central Asia	1974	36530053
Central Asia	1975	37348825
Central Asia	1976	38141103
Central Asia	1977	38913854
Central Asia	1978	39681515
Central Asia	1979	40464388
Central Asia	1980	41277031
Central Asia	1981	42119079
Central Asia	1982	42984867
Central Asia	1983	43876382
Central Asia	1984	44794919
Central Asia	1985	45737830
Central Asia	1986	46709763
Central Asia	1987	47700798
Central Asia	1988	48675734
Central Asia	1989	49588149
Central Asia	1990	50405063
Central Asia	1991	51116260
Central Asia	1992	51731996	Maize	1992	1992	tonnes	1209178	Rice, paddy	tonnes	1092707	Soybeans	tonnes	12680	Wheat	tonnes	20471408	22785973	440.462
Central Asia	1993	52266040	Maize	1993	1993	tonnes	1189900	Rice, paddy	tonnes	1060500	Soybeans	tonnes	6279	Wheat	tonnes	13971300	16227979	310.488
Central Asia	1994	52741310	Maize	1994	1994	tonnes	807200	Rice, paddy	tonnes	897200	Soybeans	tonnes	5823	Wheat	tonnes	11846400	13556623	257.04
Central Asia	1995	53177844	Maize	1995	1995	tonnes	578422	Rice, paddy	tonnes	618950	Soybeans	tonnes	3880	Wheat	tonnes	10327000	11528252	216.787
Central Asia	1996	53578655	Maize	1996	1996	tonnes	546074	Rice, paddy	tonnes	746962	Soybeans	tonnes	2995	Wheat	tonnes	12076070	13372101	249.579
Central Asia	1997	53947941	Maize	1997	1997	tonnes	456581	Rice, paddy	tonnes	726911	Soybeans	tonnes	3333	Wheat	tonnes	14461119	15647944	290.056
Central Asia	1998	54309336	Maize	1998	1998	tonnes	562037	Rice, paddy	tonnes	647382	Soybeans	tonnes	3865	Wheat	tonnes	11139325	12352609	227.449
Central Asia	1999	54691748	Maize	1999	1999	tonnes	717763	Rice, paddy	tonnes	715792	Soybeans	tonnes	3966	Wheat	tonnes	17823743	19261264	352.179
Central Asia	2000	55117412	Maize	2000	2000	tonnes	765925	Rice, paddy	tonnes	497369	Soybeans	tonnes	4007	Wheat	tonnes	15740805	17008106	308.58
Central Asia	2001	55597878	Maize	2001	2001	tonnes	942468	Rice, paddy	tonnes	361833	Soybeans	tonnes	7161	Wheat	tonnes	19734514	21045976	378.539
Central Asia	2002	56134210	Maize	2002	2002	tonnes	1026291	Rice, paddy	tonnes	525200	Soybeans	tonnes	25245	Wheat	tonnes	21700507	23277243	414.671
Central Asia	2003	56724645	Maize	2003	2003	tonnes	1097239	Rice, paddy	tonnes	794298	Soybeans	tonnes	38098	Wheat	tonnes	21135140	23064775	406.609
Central Asia	2004	57362500	Maize	2004	2004	tonnes	1195101	Rice, paddy	tonnes	636868	Soybeans	tonnes	47517	Wheat	tonnes	19544018	21423504	373.476
Central Asia	2005	58042955	Maize	2005	2005	tonnes	1205558	Rice, paddy	tonnes	655771	Soybeans	tonnes	78301	Wheat	tonnes	21658143	23597773	406.557
Central Asia	2006	58763823	Maize	2006	2006	tonnes	1200692	Rice, paddy	tonnes	711357	Soybeans	tonnes	77126	Wheat	tonnes	24300438	26289613	447.378
Central Asia	2007	59528136	Maize	2007	2007	tonnes	1233873	Rice, paddy	tonnes	672328	Soybeans	tonnes	83307	Wheat	tonnes	26722447	28711955	482.326
Central Asia	2008	60341336	Maize	2008	2008	tonnes	1274388	Rice, paddy	tonnes	546799	Soybeans	tonnes	88721	Wheat	tonnes	22289996	24199904	401.05
Central Asia	2009	61210695	Maize	2009	2009	tonnes	1366151	Rice, paddy	tonnes	695526	Soybeans	tonnes	94376	Wheat	tonnes	27534947	29691000	485.062
Central Asia	2010	62138646	Maize	2010	2010	tonnes	1325539	Rice, paddy	tonnes	791028	Soybeans	tonnes	114026	Wheat	tonnes	19415244	21645837	348.347
Central Asia	2011	63127124	Maize	2011	2011	tonnes	1384541	Rice, paddy	tonnes	689825	Soybeans	tonnes	133276	Wheat	tonnes	32085746	34293388	543.243
Central Asia	2012	64166006	Maize	2012	2012	tonnes	1649671	Rice, paddy	tonnes	910995	Soybeans	tonnes	169946	Wheat	tonnes	19006657	21737269	338.766
Central Asia	2013	65230587	Maize	2013	2013	tonnes	1724915	Rice, paddy	tonnes	921778	Soybeans	tonnes	203467	Wheat	tonnes	24149510	26999670	413.911
Central Asia	2014	66288179	Maize	2014	2014	tonnes	1868087	Rice, paddy	tonnes	971084	Soybeans	tonnes	218534	Wheat	tonnes	22593982	25651687	386.972

## Sheet: Eastern Asia
Region	year	population	Item	Unit	Value	Item	Unit	Value	Item	Unit	Value	Item	Unit	Value	food crop total production (ton)	production per capita (kg/year)
Eastern Asia	1961	800703486	Maize	tonnes	19404253	Rice, paddy	tonnes	78866036	Soybeans	tonnes	6990636	Wheat	tonnes	16430648	121691573	151.981
Eastern Asia	1962	813883432	Maize	tonnes	17712402	Rice, paddy	tonnes	88573496	Soybeans	tonnes	7232458	Wheat	tonnes	18877500	132395856	162.672
Eastern Asia	1963	828187790	Maize	tonnes	22168466	Rice, paddy	tonnes	100239617	Soybeans	tonnes	7617217	Wheat	tonnes	19733247	149758547	180.827
Eastern Asia	1964	844243389	Maize	tonnes	24355612	Rice, paddy	tonnes	109729975	Soybeans	tonnes	8520573	Wheat	tonnes	22726909	165333069	195.836
Eastern Asia	1965	862442868	Maize	tonnes	25121319	Rice, paddy	tonnes	113603688	Soybeans	tonnes	6810165	Wheat	tonnes	27093492	172628664	200.162
Eastern Asia	1966	882965241	Maize	tonnes	30749939	Rice, paddy	tonnes	122544288	Soybeans	tonnes	8904074	Wheat	tonnes	26848507	189046808	214.104
Eastern Asia	1967	905532401	Maize	tonnes	32473982	Rice, paddy	tonnes	122501621	Soybeans	tonnes	8962278	Wheat	tonnes	30076772	194014653	214.255
Eastern Asia	1968	929493951	Maize	tonnes	30552885	Rice, paddy	tonnes	122850780	Soybeans	tonnes	8765952	Wheat	tonnes	28970471	191140088	205.639
Eastern Asia	1969	953929832	Maize	tonnes	30187062	Rice, paddy	tonnes	124229901	Soybeans	tonnes	8307057	Wheat	tonnes	28478881	191202901	200.437
Eastern Asia	1970	978112907	Maize	tonnes	34793316	Rice, paddy	tonnes	137398372	Soybeans	tonnes	9388268	Wheat	tonnes	30219105	211799061	216.538
Eastern Asia	1971	1001886545	Maize	tonnes	37665959	Rice, paddy	tonnes	140241417	Soybeans	tonnes	9287390	Wheat	tonnes	33621519	220816285	220.4
Eastern Asia	1972	1025260639	Maize	tonnes	33852532	Rice, paddy	tonnes	139686568	Soybeans	tonnes	7123660	Wheat	tonnes	36676151	217338911	211.984
Eastern Asia	1973	1047882997	Maize	tonnes	40575175	Rice, paddy	tonnes	148810602	Soybeans	tonnes	9024618	Wheat	tonnes	35965575	234375970	223.666
Eastern Asia	1974	1.06939e+09	Maize	tonnes	45016398	Rice, paddy	tonnes	151858746	Soybeans	tonnes	8268294	Wheat	tonnes	41523844	246667282	230.663
Eastern Asia	1975	1089536264	Maize	tonnes	49426066	Rice, paddy	tonnes	155121978	Soybeans	tonnes	8028075	Wheat	tonnes	46122375	258698494	237.439
Eastern Asia	1976	1108175440	Maize	tonnes	50544842	Rice, paddy	tonnes	154562508	Soybeans	tonnes	7397447	Wheat	tonnes	51078253	263583050	237.853
Eastern Asia	1977	1125414709	Maize	tonnes	51885836	Rice, paddy	tonnes	160332423	Soybeans	tonnes	8051253	Wheat	tonnes	41790356	262059868	232.856
Eastern Asia	1978	1141655459	Maize	tonnes	58564356	Rice, paddy	tonnes	167249047	Soybeans	tonnes	8413556	Wheat	tonnes	54634800	288861759	253.02
Eastern Asia	1979	1157482779	Maize	tonnes	62792515	Rice, paddy	tonnes	172735178	Soybeans	tonnes	8270551	Wheat	tonnes	63670801	307469045	265.636
Eastern Asia	1980	1173372076	Maize	tonnes	65572712	Rice, paddy	tonnes	163023328	Soybeans	tonnes	8696152	Wheat	tonnes	56216396	293508588	250.141
Eastern Asia	1981	1189309948	Maize	tonnes	62254718	Rice, paddy	tonnes	169977449	Soybeans	tonnes	10159434	Wheat	tonnes	60696738	303088339	254.844
Eastern Asia	1982	1205298688	Maize	tonnes	63697517	Rice, paddy	tonnes	186897238	Soybeans	tonnes	9861701	Wheat	tonnes	69841026	330297482	274.038
Eastern Asia	1983	1221836392	Maize	tonnes	71507153	Rice, paddy	tonnes	194638410	Soybeans	tonnes	10592160	Wheat	tonnes	82970107	359707830	294.399
Eastern Asia	1984	1239531722	Maize	tonnes	76985162	Rice, paddy	tonnes	206107082	Soybeans	tonnes	10636072	Wheat	tonnes	89167505	382895821	308.904
Eastern Asia	1985	1258749508	Maize	tonnes	67535637	Rice, paddy	tonnes	195865133	Soybeans	tonnes	11399373	Wheat	tonnes	87507350	362307493	287.831
Eastern Asia	1986	1279730461	Maize	tonnes	74691575	Rice, paddy	tonnes	199537889	Soybeans	tonnes	12504627	Wheat	tonnes	91730638	378464729	295.738
Eastern Asia	1987	1302173598	Maize	tonnes	83230172	Rice, paddy	tonnes	199761242	Soybeans	tonnes	13137721	Wheat	tonnes	87448468	383577603	294.567
Eastern Asia	1988	1325217089	Maize	tonnes	81430415	Rice, paddy	tonnes	194250081	Soybeans	tonnes	12623972	Wheat	tonnes	87256617	375561085	283.396
Eastern Asia	1989	1347657583	Maize	tonnes	83231832	Rice, paddy	tonnes	205661199	Soybeans	tonnes	11182208	Wheat	tonnes	92611568	392686807	291.385
Eastern Asia	1990	1368591934	Maize	tonnes	101334558	Rice, paddy	tonnes	214260648	Soybeans	tonnes	11916326	Wheat	tonnes	99896529	427408061	312.298
Eastern Asia	1991	1387765659	Maize	tonnes	103423202	Rice, paddy	tonnes	209110164	Soybeans	tonnes	10541804	Wheat	tonnes	97386332	420461502	302.977
Eastern Asia	1992	1405324201	Maize	tonnes	99583780	Rice, paddy	tonnes	213264774	Soybeans	tonnes	11076587	Wheat	tonnes	102926786	426851927	303.739
Eastern Asia	1993	1421261412	Maize	tonnes	107129606	Rice, paddy	tonnes	200730808	Soybeans	tonnes	15973466	Wheat	tonnes	107607404	431441284	303.562
Eastern Asia	1994	1435692333	Maize	tonnes	103310116	Rice, paddy	tonnes	202973562	Soybeans	tonnes	16664185	Wheat	tonnes	100315296	423263159	294.815
Eastern Asia	1995	1448737966	Maize	tonnes	113802336	Rice, paddy	tonnes	209137741	Soybeans	tonnes	14179534	Wheat	tonnes	103046991	440166602	303.828
Eastern Asia	1996	1460322729	Maize	tonnes	128762830	Rice, paddy	tonnes	218511763	Soybeans	tonnes	13941774	Wheat	tonnes	111373498	472589865	323.62
Eastern Asia	1997	1470467971	Maize	tonnes	105748650	Rice, paddy	tonnes	224144728	Soybeans	tonnes	15397811	Wheat	tonnes	124208318	469499507	319.286
Eastern Asia	1998	1479536170	Maize	tonnes	135043045	Rice, paddy	tonnes	220868682	Soybeans	tonnes	15791604	Wheat	tonnes	110657183	482360514	326.021
Eastern Asia	1999	1488016047	Maize	tonnes	129601708	Rice, paddy	tonnes	221281008	Soybeans	tonnes	14888672	Wheat	tonnes	114732514	480503902	322.916
Eastern Asia	2000	1496284026	Maize	tonnes	107283700	Rice, paddy	tonnes	210563642	Soybeans	tonnes	16109691	Wheat	tonnes	100515388	434472421	290.368
Eastern Asia	2001	1504487599	Maize	tonnes	115796165	Rice, paddy	tonnes	200091604	Soybeans	tonnes	16158651	Wheat	tonnes	94838541	426884961	283.741
Eastern Asia	2002	1512614864	Maize	tonnes	121913298	Rice, paddy	tonnes	196326420	Soybeans	tonnes	17240592	Wheat	tonnes	91391960	426872270	282.208
Eastern Asia	2003	1520686174	Maize	tonnes	117793306	Rice, paddy	tonnes	180439482	Soybeans	tonnes	16082630	Wheat	tonnes	87675537	401990955	264.348
Eastern Asia	2004	1528668011	Maize	tonnes	132239063	Rice, paddy	tonnes	200541528	Soybeans	tonnes	18056050	Wheat	tonnes	93135783	443972424	290.431
Eastern Asia	2005	1536539691	Maize	tonnes	141202094	Rice, paddy	tonnes	202415510	Soybeans	tonnes	17098551	Wheat	tonnes	98593993	459310148	298.925
Eastern Asia	2006	1544332610	Maize	tonnes	153546217	Rice, paddy	tonnes	202755040	Soybeans	tonnes	16230791	Wheat	tonnes	109636038	482168086	312.218
Eastern Asia	2007	1552099008	Maize	tonnes	154089538	Rice, paddy	tonnes	206121453	Soybeans	tonnes	13411092	Wheat	tonnes	110520307	484142390	311.928
Eastern Asia	2008	1559851484	Maize	tonnes	167536477	Rice, paddy	tonnes	213643214	Soybeans	tonnes	16286515	Wheat	tonnes	113740681	511206887	327.728
Eastern Asia	2009	1567594970	Maize	tonnes	165889700	Rice, paddy	tonnes	216111426	Soybeans	tonnes	15700372	Wheat	tonnes	116365468	514066966	327.934
Eastern Asia	2010	1575320344	Maize	tonnes	179298293	Rice, paddy	tonnes	216052820	Soybeans	tonnes	15761049	Wheat	tonnes	116302052	527414214	334.798
Eastern Asia	2011	1583024183	Maize	tonnes	194835012	Rice, paddy	tonnes	221262085	Soybeans	tonnes	15183299	Wheat	tonnes	118766900	550047296	347.466
Eastern Asia	2012	1590669983	Maize	tonnes	207842664	Rice, paddy	tonnes	224856284	Soybeans	tonnes	13719478	Wheat	tonnes	122464167	568882593	357.637
Eastern Asia	2013	1598169548	Maize	tonnes	220704550	Rice, paddy	tonnes	224492385	Soybeans	tonnes	12655346	Wheat	tonnes	123204667	581056948	363.577
Eastern Asia	2014	1605407814	Maize	tonnes	218243397	Rice, paddy	tonnes	227052292	Soybeans	tonnes	12876240	Wheat	tonnes	127625315	585797244	364.89

## Sheet: Southern Asia
Region	year	population	Item	Unit	Value	Item	Unit	Value	Item	Unit	Value	Item	Unit	Value	food crop total production (ton)	production per capita (kg/year)
Southern Asia	1961	606584790	Maize	tonnes	6421214	Rice, paddy	tonnes	73597704	Soybeans	tonnes	8480	Wheat	tonnes	20131631	100159029	165.12
Southern Asia	1962	619695741	Maize	tonnes	6709862	Rice, paddy	tonnes	69118587	Soybeans	tonnes	8480	Wheat	tonnes	21314464	97151393	156.773
Southern Asia	1963	633278607	Maize	tonnes	6728955	Rice, paddy	tonnes	77593860	Soybeans	tonnes	11480	Wheat	tonnes	19548622	103882917	164.04
Southern Asia	1964	647336970	Maize	tonnes	6849137	Rice, paddy	tonnes	81358637	Soybeans	tonnes	12030	Wheat	tonnes	19045922	107265726	165.703
Southern Asia	1965	661872582	Maize	tonnes	7025478	Rice, paddy	tonnes	68023202	Soybeans	tonnes	14080	Wheat	tonnes	22942657	98005417	148.073
Southern Asia	1966	676897587	Maize	tonnes	7114060	Rice, paddy	tonnes	66532054	Soybeans	tonnes	15080	Wheat	tonnes	20912182	94573376	139.716
Southern Asia	1967	692411104	Maize	tonnes	8681185	Rice, paddy	tonnes	80099887	Soybeans	tonnes	17700	Wheat	tonnes	22025700	110824472	160.056
Southern Asia	1968	708387415	Maize	tonnes	7974133	Rice, paddy	tonnes	84669109	Soybeans	tonnes	17800	Wheat	tonnes	29981957	122642999	173.13
Southern Asia	1969	724791054	Maize	tonnes	8037238	Rice, paddy	tonnes	87342032	Soybeans	tonnes	20400	Wheat	tonnes	32156080	127555750	175.99
Southern Asia	1970	741602901	Maize	tonnes	9818133	Rice, paddy	tonnes	88739244	Soybeans	tonnes	21470	Wheat	tonnes	34106066	132684913	178.916
Southern Asia	1971	758809901	Maize	tonnes	7348008	Rice, paddy	tonnes	88073895	Soybeans	tonnes	23017	Wheat	tonnes	36234949	131679869	173.535
Southern Asia	1972	776438377	Maize	tonnes	8739067	Rice, paddy	tonnes	82467738	Soybeans	tonnes	48093	Wheat	tonnes	40641761	131896659	169.874
Southern Asia	1973	794556917	Maize	tonnes	8265873	Rice, paddy	tonnes	93153170	Soybeans	tonnes	55386	Wheat	tonnes	39887635	141362064	177.913
Southern Asia	1974	813258550	Maize	tonnes	8045975	Rice, paddy	tonnes	85887295	Soybeans	tonnes	93763	Wheat	tonnes	37283021	131310054	161.462
Southern Asia	1975	832610856	Maize	tonnes	9750449	Rice, paddy	tonnes	102095720	Soybeans	tonnes	167605	Wheat	tonnes	40589769	152603543	183.283
Southern Asia	1976	852626803	Maize	tonnes	8897971	Rice, paddy	tonnes	90491598	Soybeans	tonnes	230640	Wheat	tonnes	47129798	146750007	172.115
Southern Asia	1977	873287776	Maize	tonnes	8442604	Rice, paddy	tonnes	108693968	Soybeans	tonnes	275227	Wheat	tonnes	46952086	164363885	188.213
Southern Asia	1978	894588592	Maize	tonnes	8674798	Rice, paddy	tonnes	111337740	Soybeans	tonnes	421171	Wheat	tonnes	49356667	169790376	189.797
Southern Asia	1979	916513850	Maize	tonnes	7969285	Rice, paddy	tonnes	93128181	Soybeans	tonnes	374489	Wheat	tonnes	55063417	156535372	170.794
Southern Asia	1980	939043024	Maize	tonnes	9582424	Rice, paddy	tonnes	112197467	Soybeans	tonnes	499009	Wheat	tonnes	52357496	174636396	185.973
Southern Asia	1981	962157849	Maize	tonnes	9423172	Rice, paddy	tonnes	112333925	Soybeans	tonnes	423632	Wheat	tonnes	57489063	179669792	186.736
Southern Asia	1982	985832163	Maize	tonnes	9067409	Rice, paddy	tonnes	103279287	Soybeans	tonnes	613649	Wheat	tonnes	59310399	172270744	174.747
Southern Asia	1983	1010022752	Maize	tonnes	10538337	Rice, paddy	tonnes	123684345	Soybeans	tonnes	763390	Wheat	tonnes	65233466	200219538	198.233
Southern Asia	1984	1034676972	Maize	tonnes	11062974	Rice, paddy	tonnes	121472163	Soybeans	tonnes	1083348	Wheat	tonnes	66615484	200233969	193.523
Southern Asia	1985	1059740337	Maize	tonnes	9219240	Rice, paddy	tonnes	130373170	Soybeans	tonnes	1143025	Wheat	tonnes	66491672	207227107	195.545
Southern Asia	1986	1085195814	Maize	tonnes	10289781	Rice, paddy	tonnes	126262567	Soybeans	tonnes	1002889	Wheat	tonnes	72107023	209662260	193.202
Southern Asia	1987	1110998345	Maize	tonnes	8398311	Rice, paddy	tonnes	120622622	Soybeans	tonnes	975171	Wheat	tonnes	68040106	198036210	178.251
Southern Asia	1988	1137031834	Maize	tonnes	11077643	Rice, paddy	tonnes	142049852	Soybeans	tonnes	1658154	Wheat	tonnes	69801453	224587102	197.521
Southern Asia	1989	1163154066	Maize	tonnes	12614632	Rice, paddy	tonnes	149595357	Soybeans	tonnes	1912269	Wheat	tonnes	78195532	242317790	208.328
Southern Asia	1990	1189260506	Maize	tonnes	12063894	Rice, paddy	tonnes	151595848	Soybeans	tonnes	2708490	Wheat	tonnes	75576639	241944871	203.441
Southern Asia	1991	1215277808	Maize	tonnes	11159823	Rice, paddy	tonnes	152510154	Soybeans	tonnes	2576871	Wheat	tonnes	82063426	248310274	204.324
Southern Asia	1992	1241212212	Maize	tonnes	13037729	Rice, paddy	tonnes	148686290	Soybeans	tonnes	3504315	Wheat	tonnes	85034404	250262738	201.628
Southern Asia	1993	1267137379	Maize	tonnes	12788389	Rice, paddy	tonnes	162008888	Soybeans	tonnes	4890359	Wheat	tonnes	87986570	267674206	211.243
Southern Asia	1994	1293172762	Maize	tonnes	12581986	Rice, paddy	tonnes	161169589	Soybeans	tonnes	4184590	Wheat	tonnes	90012452	267948617	207.202
Southern Asia	1995	1319395960	Maize	tonnes	13522639	Rice, paddy	tonnes	156918371	Soybeans	tonnes	5198911	Wheat	tonnes	98269330	273909251	207.602
Southern Asia	1996	1345811748	Maize	tonnes	14703365	Rice, paddy	tonnes	165985170	Soybeans	tonnes	5483384	Wheat	tonnes	93719043	279890962	207.972
Southern Asia	1997	1372356520	Maize	tonnes	14977830	Rice, paddy	tonnes	167030572	Soybeans	tonnes	6627543	Wheat	tonnes	101302516	289938461	211.271
Southern Asia	1998	1398956356	Maize	tonnes	15572909	Rice, paddy	tonnes	175436749	Soybeans	tonnes	7305738	Wheat	tonnes	102651668	300967064	215.137
Southern Asia	1999	1425509481	Maize	tonnes	16008674	Rice, paddy	tonnes	186025489	Soybeans	tonnes	7191049	Wheat	tonnes	103331781	312556993	219.26
Southern Asia	2000	1451932761	Maize	tonnes	16425557	Rice, paddy	tonnes	181648423	Soybeans	tonnes	5445797	Wheat	tonnes	110032132	313551909	215.955
Southern Asia	2001	1478212116	Maize	tonnes	17686048	Rice, paddy	tonnes	191123990	Soybeans	tonnes	6112694	Wheat	tonnes	102595579	317518311	214.799
Southern Asia	2002	1504339759	Maize	tonnes	16312707	Rice, paddy	tonnes	162346525	Soybeans	tonnes	4865448	Wheat	tonnes	108997431	292522111	194.452
Southern Asia	2003	1530248125	Maize	tonnes	20510507	Rice, paddy	tonnes	189035560	Soybeans	tonnes	8031017	Wheat	tonnes	104719330	322296414	210.617
Southern Asia	2004	1555859462	Maize	tonnes	21250150	Rice, paddy	tonnes	178613769	Soybeans	tonnes	7096929	Wheat	tonnes	111259243	318220091	204.53
Southern Asia	2005	1581124102	Maize	tonnes	22337922	Rice, paddy	tonnes	196632164	Soybeans	tonnes	8534586	Wheat	tonnes	111252899	338757571	214.251
Southern Asia	2006	1606002361	Maize	tonnes	23093761	Rice, paddy	tonnes	198843559	Soybeans	tonnes	9131052	Wheat	tonnes	110796267	341864639	212.867
Southern Asia	2007	1630518814	Maize	tonnes	28145025	Rice, paddy	tonnes	206198608	Soybeans	tonnes	11231745	Wheat	tonnes	121733022	367308400	225.271
Southern Asia	2008	1654769753	Maize	tonnes	28892254	Rice, paddy	tonnes	216139655	Soybeans	tonnes	10186683	Wheat	tonnes	112530540	367749132	222.236
Southern Asia	2009	1678893356	Maize	tonnes	24774977	Rice, paddy	tonnes	205175132	Soybeans	tonnes	10256698	Wheat	tonnes	125458254	365665061	217.801
Southern Asia	2010	1702990822	Maize	tonnes	30840689	Rice, paddy	tonnes	212817480	Soybeans	tonnes	12998234	Wheat	tonnes	124609298	381265701	223.88
Southern Asia	2011	1727080534	Maize	tonnes	31609055	Rice, paddy	tonnes	225686311	Soybeans	tonnes	12482956	Wheat	tonnes	126877928	396656250	229.669
Southern Asia	2012	1751133961	Maize	tonnes	32340535	Rice, paddy	tonnes	225689103	Soybeans	tonnes	14934394	Wheat	tonnes	135065937	408029969	233.009
Southern Asia	2013	1775146547	Maize	tonnes	34219269	Rice, paddy	tonnes	229698387	Soybeans	tonnes	12234837	Wheat	tonnes	135182497	411334990	231.719
Southern Asia	2014	1799100630	Maize	tonnes	35582399	Rice, paddy	tonnes	227870120	Soybeans	tonnes	10865291	Wheat	tonnes	140990977	415308787	230.842

## Sheet: South-Eastern Asia
Region	year	population	Item	Unit	Value	Item	Unit	Value	Item	Unit	Value	Item	Unit	Value	food crop total production (ton)	production per capita (kg/year)
South-Eastern Asia	1961	219910677	Maize	tonnes	4711540	Rice, paddy	tonnes	46009340	Soybeans	tonnes	481102	Wheat	tonnes	7436	51209418	232.865
South-Eastern Asia	1962	226157990	Maize	tonnes	5759485	Rice, paddy	tonnes	49327608	Soybeans	tonnes	465755	Wheat	tonnes	14811	55567659	245.703
South-Eastern Asia	1963	232572590	Maize	tonnes	5067777	Rice, paddy	tonnes	49364512	Soybeans	tonnes	423361	Wheat	tonnes	32435	54888085	236.004
South-Eastern Asia	1964	239147796	Maize	tonnes	6639631	Rice, paddy	tonnes	50724049	Soybeans	tonnes	458510	Wheat	tonnes	54168	57876358	242.011
South-Eastern Asia	1965	245876453	Maize	tonnes	5319340	Rice, paddy	tonnes	50144526	Soybeans	tonnes	461651	Wheat	tonnes	71773	55997290	227.746
South-Eastern Asia	1966	252746649	Maize	tonnes	6823615	Rice, paddy	tonnes	50715770	Soybeans	tonnes	493557	Wheat	tonnes	96277	58129219	229.99
South-Eastern Asia	1967	259748605	Maize	tonnes	5727207	Rice, paddy	tonnes	50432382	Soybeans	tonnes	508268	Wheat	tonnes	66790	56734647	218.421
South-Eastern Asia	1968	2.6688e+08	Maize	tonnes	6760169	Rice, paddy	tonnes	55889547	Soybeans	tonnes	501527	Wheat	tonnes	51149	63202392	236.82
South-Eastern Asia	1969	274138672	Maize	tonnes	6508551	Rice, paddy	tonnes	58702623	Soybeans	tonnes	477921	Wheat	tonnes	25846	65714941	239.714
South-Eastern Asia	1970	281521143	Maize	tonnes	7275150	Rice, paddy	tonnes	63512585	Soybeans	tonnes	585864	Wheat	tonnes	33420	71407019	253.647
South-Eastern Asia	1971	289037057	Maize	tonnes	7396364	Rice, paddy	tonnes	63255986	Soybeans	tonnes	604625	Wheat	tonnes	40099	71297074	246.671
South-Eastern Asia	1972	296673434	Maize	tonnes	5859575	Rice, paddy	tonnes	59122404	Soybeans	tonnes	627565	Wheat	tonnes	26904	65636448	221.241
South-Eastern Asia	1973	304375914	Maize	tonnes	8775094	Rice, paddy	tonnes	65213354	Soybeans	tonnes	684047	Wheat	tonnes	26695	74699190	245.418
South-Eastern Asia	1974	312073203	Maize	tonnes	8540129	Rice, paddy	tonnes	64748443	Soybeans	tonnes	738786	Wheat	tonnes	24654	74052012	237.291
South-Eastern Asia	1975	319720693	Maize	tonnes	8952665	Rice, paddy	tonnes	67274421	Soybeans	tonnes	745202	Wheat	tonnes	63570	77035858	240.947
South-Eastern Asia	1976	327281603	Maize	tonnes	8623113	Rice, paddy	tonnes	69845222	Soybeans	tonnes	683887	Wheat	tonnes	56556	79208778	242.02
South-Eastern Asia	1977	334785692	Maize	tonnes	8259163	Rice, paddy	tonnes	68202585	Soybeans	tonnes	674821	Wheat	tonnes	76393	77212962	230.634
South-Eastern Asia	1978	342335841	Maize	tonnes	10554998	Rice, paddy	tonnes	74025056	Soybeans	tonnes	826644	Wheat	tonnes	93692	85500390	249.756
South-Eastern Asia	1979	350076221	Maize	tonnes	10243892	Rice, paddy	tonnes	75068806	Soybeans	tonnes	831309	Wheat	tonnes	41640	86185647	246.191
South-Eastern Asia	1980	358105711	Maize	tonnes	10881051	Rice, paddy	tonnes	84478738	Soybeans	tonnes	816640	Wheat	tonnes	90852	96267281	268.824
South-Eastern Asia	1981	366454086	Maize	tonnes	12054461	Rice, paddy	tonnes	89720090	Soybeans	tonnes	924607	Wheat	tonnes	116763	102815921	280.57
South-Eastern Asia	1982	375074329	Maize	tonnes	10183012	Rice, paddy	tonnes	92719858	Soybeans	tonnes	748649	Wheat	tonnes	123913	103775432	276.68
South-Eastern Asia	1983	383893017	Maize	tonnes	12905920	Rice, paddy	tonnes	96090850	Soybeans	tonnes	814132	Wheat	tonnes	130041	109940943	286.384
South-Eastern Asia	1984	392800968	Maize	tonnes	13941813	Rice, paddy	tonnes	99829284	Soybeans	tonnes	1122355	Wheat	tonnes	213557	115107009	293.042
South-Eastern Asia	1985	401711756	Maize	tonnes	14224852	Rice, paddy	tonnes	103287890	Soybeans	tonnes	1306073	Wheat	tonnes	206272	119025087	296.295
South-Eastern Asia	1986	410604848	Maize	tonnes	15348416	Rice, paddy	tonnes	103273774	Soybeans	tonnes	1706323	Wheat	tonnes	190144	120518657	293.515
South-Eastern Asia	1987	419482690	Maize	tonnes	13160073	Rice, paddy	tonnes	100479305	Soybeans	tonnes	1644959	Wheat	tonnes	192155	115476492	275.283
South-Eastern Asia	1988	428308649	Maize	tonnes	16946481	Rice, paddy	tonnes	107315895	Soybeans	tonnes	1923153	Wheat	tonnes	157196	126342725	294.981
South-Eastern Asia	1989	437045347	Maize	tonnes	16329662	Rice, paddy	tonnes	113449724	Soybeans	tonnes	2126788	Wheat	tonnes	130492	132036666	302.112
South-Eastern Asia	1990	445665260	Maize	tonnes	16691974	Rice, paddy	tonnes	111377956	Soybeans	tonnes	2161885	Wheat	tonnes	124625	130356440	292.499
South-Eastern Asia	1991	454143632	Maize	tonnes	15821398	Rice, paddy	tonnes	113205560	Soybeans	tonnes	2141288	Wheat	tonnes	123865	131292111	289.098
South-Eastern Asia	1992	462477155	Maize	tonnes	17479676	Rice, paddy	tonnes	119890202	Soybeans	tonnes	2507022	Wheat	tonnes	143966	140020866	302.763
South-Eastern Asia	1993	470688178	Maize	tonnes	15908068	Rice, paddy	tonnes	123251148	Soybeans	tonnes	2414334	Wheat	tonnes	139283	141712833	301.076
South-Eastern Asia	1994	478813995	Maize	tonnes	17038907	Rice, paddy	tonnes	125999311	Soybeans	tonnes	2281587	Wheat	tonnes	109299	145429104	303.728
South-Eastern Asia	1995	486881244	Maize	tonnes	18233026	Rice, paddy	tonnes	132260984	Soybeans	tonnes	2335455	Wheat	tonnes	89740	152919205	314.079
South-Eastern Asia	1996	494890887	Maize	tonnes	20108230	Rice, paddy	tonnes	135892216	Soybeans	tonnes	2090678	Wheat	tonnes	78660	158169784	319.605
South-Eastern Asia	1997	502830092	Maize	tonnes	19156241	Rice, paddy	tonnes	135634265	Soybeans	tonnes	1931063	Wheat	tonnes	91750	156813319	311.861
South-Eastern Asia	1998	510695388	Maize	tonnes	20787468	Rice, paddy	tonnes	134630621	Soybeans	tonnes	1881850	Wheat	tonnes	92832	157392771	308.193
South-Eastern Asia	1999	518480478	Maize	tonnes	20490770	Rice, paddy	tonnes	146558967	Soybeans	tonnes	1976047	Wheat	tonnes	115793	169141577	326.226
South-Eastern Asia	2000	5.26179e+08	Maize	tonnes	21453328	Rice, paddy	tonnes	152404537	Soybeans	tonnes	1611633	Wheat	tonnes	93800	175563298	333.657
South-Eastern Asia	2001	5.33808e+08	Maize	tonnes	21488328	Rice, paddy	tonnes	154056752	Soybeans	tonnes	1399545	Wheat	tonnes	94712	177039337	331.654
South-Eastern Asia	2002	541368197	Maize	tonnes	21704761	Rice, paddy	tonnes	157494759	Soybeans	tonnes	1300937	Wheat	tonnes	106826	180607283	333.613
South-Eastern Asia	2003	548814978	Maize	tonnes	24180305	Rice, paddy	tonnes	162235127	Soybeans	tonnes	1316153	Wheat	tonnes	122886	187854471	342.291
South-Eastern Asia	2004	556088758	Maize	tonnes	25796377	Rice, paddy	tonnes	167210278	Soybeans	tonnes	1450785	Wheat	tonnes	150921	194608361	349.959
South-Eastern Asia	2005	563156681	Maize	tonnes	27349327	Rice, paddy	tonnes	173489809	Soybeans	tonnes	1683843	Wheat	tonnes	156939	202679918	359.9
South-Eastern Asia	2006	569985012	Maize	tonnes	27506277	Rice, paddy	tonnes	177368133	Soybeans	tonnes	1518666	Wheat	tonnes	141000	206534076	362.35
South-Eastern Asia	2007	576612861	Maize	tonnes	30660676	Rice, paddy	tonnes	184764183	Soybeans	tonnes	1399450	Wheat	tonnes	156015	216980324	376.302
South-Eastern Asia	2008	583168343	Maize	tonnes	35131115	Rice, paddy	tonnes	192599587	Soybeans	tonnes	1565548	Wheat	tonnes	174201	229470451	393.489
South-Eastern Asia	2009	589826508	Maize	tonnes	37126445	Rice, paddy	tonnes	197776906	Soybeans	tonnes	1769119	Wheat	tonnes	183102	236855572	401.568
South-Eastern Asia	2010	596707855	Maize	tonnes	37538742	Rice, paddy	tonnes	203130750	Soybeans	tonnes	1809698	Wheat	tonnes	185108	242664298	406.672
South-Eastern Asia	2011	603860448	Maize	tonnes	37830962	Rice, paddy	tonnes	204498101	Soybeans	tonnes	1661549	Wheat	tonnes	173707	244164319	404.339
South-Eastern Asia	2012	611233050	Maize	tonnes	40439298	Rice, paddy	tonnes	210543391	Soybeans	tonnes	1618890	Wheat	tonnes	181000	252782579	413.562
South-Eastern Asia	2013	618723699	Maize	tonnes	39885195	Rice, paddy	tonnes	212390749	Soybeans	tonnes	1314332	Wheat	tonnes	187500	253777776	410.163
South-Eastern Asia	2014	626180717	Maize	tonnes	40603711	Rice, paddy	tonnes	209893536	Soybeans	tonnes	1505826	Wheat	tonnes	186298	252189371	402.742

## Sheet: Western Asia
Region	year	population	Item	Unit	Value	Item	Unit	Value	Item	Unit	Value	Item	Unit	Value	food crop total production (ton)	production per capita (kg/year)
Western Asia	1961	67927707	Maize	tonnes	1064101	Rice, paddy	tonnes	305053	Soybeans	tonnes	4500	Wheat	tonnes	9228070	10601724	156.074
Western Asia	1962	69759993	Maize	tonnes	846897	Rice, paddy	tonnes	391311	Soybeans	tonnes	4000	Wheat	tonnes	11488956	12731164	182.5
Western Asia	1963	71644173	Maize	tonnes	1034132	Rice, paddy	tonnes	363302	Soybeans	tonnes	5550	Wheat	tonnes	12242847	13645831	190.467
Western Asia	1964	73567983	Maize	tonnes	1040626	Rice, paddy	tonnes	354750	Soybeans	tonnes	5000	Wheat	tonnes	11046435	12446811	169.188
Western Asia	1965	75524384	Maize	tonnes	983730	Rice, paddy	tonnes	401434	Soybeans	tonnes	5000	Wheat	tonnes	11447591	12837755	169.982
Western Asia	1966	77510282	Maize	tonnes	1038776	Rice, paddy	tonnes	437217	Soybeans	tonnes	4700	Wheat	tonnes	11621927	13102620	169.044
Western Asia	1967	79534086	Maize	tonnes	1086765	Rice, paddy	tonnes	553336	Soybeans	tonnes	5500	Wheat	tonnes	12738159	14383760	180.85
Western Asia	1968	81614281	Maize	tonnes	1033927	Rice, paddy	tonnes	569112	Soybeans	tonnes	8500	Wheat	tonnes	12291653	13903192	170.352
Western Asia	1969	83775928	Maize	tonnes	1034650	Rice, paddy	tonnes	534726	Soybeans	tonnes	11000	Wheat	tonnes	13376675	14957051	178.536
Western Asia	1970	86037494	Maize	tonnes	1076509	Rice, paddy	tonnes	451092	Soybeans	tonnes	12000	Wheat	tonnes	12377402	13917003	161.755
Western Asia	1971	88407481	Maize	tonnes	1197160	Rice, paddy	tonnes	600365	Soybeans	tonnes	11000	Wheat	tonnes	15863268	17671793	199.89
Western Asia	1972	90882757	Maize	tonnes	1094038	Rice, paddy	tonnes	471782	Soybeans	tonnes	12800	Wheat	tonnes	17451747	19030367	209.395
Western Asia	1973	93455931	Maize	tonnes	1193522	Rice, paddy	tonnes	421820	Soybeans	tonnes	7400	Wheat	tonnes	12124390	13747132	147.097
Western Asia	1974	96114264	Maize	tonnes	1304159	Rice, paddy	tonnes	321867	Soybeans	tonnes	8502	Wheat	tonnes	14997830	16632358	173.048
Western Asia	1975	98849138	Maize	tonnes	1321298	Rice, paddy	tonnes	315958	Soybeans	tonnes	6957	Wheat	tonnes	17839477	19483690	197.105
Western Asia	1976	101652371	Maize	tonnes	1488213	Rice, paddy	tonnes	428007	Soybeans	tonnes	9141	Wheat	tonnes	20196949	22122310	217.627
Western Asia	1977	104528222	Maize	tonnes	1482060	Rice, paddy	tonnes	474850	Soybeans	tonnes	6566	Wheat	tonnes	19202277	21165753	202.488
Western Asia	1978	107494404	Maize	tonnes	1503846	Rice, paddy	tonnes	489185	Soybeans	tonnes	4700	Wheat	tonnes	19789686	21787417	202.684
Western Asia	1979	110575674	Maize	tonnes	1520348	Rice, paddy	tonnes	533438	Soybeans	tonnes	4800	Wheat	tonnes	20016121	22074707	199.634
Western Asia	1980	113785775	Maize	tonnes	1416923	Rice, paddy	tonnes	405378	Soybeans	tonnes	3900	Wheat	tonnes	20391467	22217668	195.259
Western Asia	1981	117133807	Maize	tonnes	1371826	Rice, paddy	tonnes	492300	Soybeans	tonnes	16600	Wheat	tonnes	20610292	22491018	192.011
Western Asia	1982	120602521	Maize	tonnes	1541653	Rice, paddy	tonnes	513500	Soybeans	tonnes	37600	Wheat	tonnes	20798246	22890999	189.805
Western Asia	1983	124147122	Maize	tonnes	1614944	Rice, paddy	tonnes	425600	Soybeans	tonnes	47600	Wheat	tonnes	20225122	22313266	179.732
Western Asia	1984	127706675	Maize	tonnes	1670660	Rice, paddy	tonnes	388800	Soybeans	tonnes	61500	Wheat	tonnes	20436970	22557930	176.639
Western Asia	1985	131237233	Maize	tonnes	2168812	Rice, paddy	tonnes	419000	Soybeans	tonnes	126600	Wheat	tonnes	22583019	25297431	192.761
Western Asia	1986	134719247	Maize	tonnes	2589616	Rice, paddy	tonnes	416300	Soybeans	tonnes	201700	Wheat	tonnes	24659900	27867516	206.856
Western Asia	1987	138163487	Maize	tonnes	2674395	Rice, paddy	tonnes	471000	Soybeans	tonnes	251700	Wheat	tonnes	24513838	27910933	202.014
Western Asia	1988	141593546	Maize	tonnes	2323980	Rice, paddy	tonnes	403200	Soybeans	tonnes	156279	Wheat	tonnes	27284882	30168341	213.063
Western Asia	1989	145047398	Maize	tonnes	2405179	Rice, paddy	tonnes	561900	Soybeans	tonnes	173029	Wheat	tonnes	21670342	24810450	171.051
Western Asia	1990	148551929	Maize	tonnes	2624748	Rice, paddy	tonnes	458917	Soybeans	tonnes	174675	Wheat	tonnes	27464305	30722645	206.814
Western Asia	1991	152118673	Maize	tonnes	2793907	Rice, paddy	tonnes	389229	Soybeans	tonnes	117304	Wheat	tonnes	28480256	31780696	208.92
Western Asia	1992	155736679	Maize	tonnes	3120229	Rice, paddy	tonnes	395741	Soybeans	tonnes	108844	Wheat	tonnes	29327838	32952652	211.592
Western Asia	1993	159384458	Maize	tonnes	3405467	Rice, paddy	tonnes	432252	Soybeans	tonnes	76291	Wheat	tonnes	30954874	34868884	218.772
Western Asia	1994	163030523	Maize	tonnes	2701823	Rice, paddy	tonnes	584173	Soybeans	tonnes	85823	Wheat	tonnes	26581409	29953228	183.728
Western Asia	1995	166655663	Maize	tonnes	2738804	Rice, paddy	tonnes	518925	Soybeans	tonnes	88447	Wheat	tonnes	26483897	29830073	178.992
Western Asia	1996	170262396	Maize	tonnes	3036798	Rice, paddy	tonnes	558568	Soybeans	tonnes	62264	Wheat	tonnes	26639959	30297589	177.946
Western Asia	1997	173871079	Maize	tonnes	3224160	Rice, paddy	tonnes	529825	Soybeans	tonnes	50155	Wheat	tonnes	26350131	30154271	173.429
Western Asia	1998	177503526	Maize	tonnes	3349268	Rice, paddy	tonnes	626608	Soybeans	tonnes	70158	Wheat	tonnes	29662172	33708206	189.902
Western Asia	1999	181189328	Maize	tonnes	3350221	Rice, paddy	tonnes	535998	Soybeans	tonnes	70296	Wheat	tonnes	25115262	29071777	160.45
Western Asia	2000	184956825	Maize	tonnes	3137930	Rice, paddy	tonnes	432336	Soybeans	tonnes	50961	Wheat	tonnes	28141943	31763170	171.733
Western Asia	2001	188792168	Maize	tonnes	3210677	Rice, paddy	tonnes	506452	Soybeans	tonnes	55489	Wheat	tonnes	29289602	33062220	175.125
Western Asia	2002	192706993	Maize	tonnes	3277765	Rice, paddy	tonnes	626640	Soybeans	tonnes	81683	Wheat	tonnes	32031822	36017910	186.905
Western Asia	2003	196783607	Maize	tonnes	4044256	Rice, paddy	tonnes	477651	Soybeans	tonnes	92203	Wheat	tonnes	31238331	35852441	182.192
Western Asia	2004	201128364	Maize	tonnes	4388218	Rice, paddy	tonnes	750243	Soybeans	tonnes	56027	Wheat	tonnes	32669429	37863917	188.257
Western Asia	2005	205806355	Maize	tonnes	5593985	Rice, paddy	tonnes	917308	Soybeans	tonnes	43595	Wheat	tonnes	33575299	40130187	194.99
Western Asia	2006	210853689	Maize	tonnes	5031217	Rice, paddy	tonnes	1064085	Soybeans	tonnes	54210	Wheat	tonnes	31849237	37998749	180.214
Western Asia	2007	216217924	Maize	tonnes	4905702	Rice, paddy	tonnes	1044575	Soybeans	tonnes	35544	Wheat	tonnes	28236909	34222730	158.279
Western Asia	2008	221764675	Maize	tonnes	5707077	Rice, paddy	tonnes	1005222	Soybeans	tonnes	38153	Wheat	tonnes	25547083	32297535	145.639
Western Asia	2009	227306425	Maize	tonnes	5467601	Rice, paddy	tonnes	927427	Soybeans	tonnes	41293	Wheat	tonnes	30028522	36464843	160.422
Western Asia	2010	232702720	Maize	tonnes	5315387	Rice, paddy	tonnes	1019759	Soybeans	tonnes	91787	Wheat	tonnes	28881196	35308129	151.731
Western Asia	2011	237909741	Maize	tonnes	5574392	Rice, paddy	tonnes	1138813	Soybeans	tonnes	107292	Wheat	tonnes	32157833	38978330	163.837
Western Asia	2012	242950000	Maize	tonnes	6130347	Rice, paddy	tonnes	1245088	Soybeans	tonnes	118501	Wheat	tonnes	30457769	37951705	156.212
Western Asia	2013	247831208	Maize	tonnes	7766900	Rice, paddy	tonnes	1356682	Soybeans	tonnes	183225	Wheat	tonnes	32916357	42223164	170.371
Western Asia	2014	252583181	Maize	tonnes	7257050	Rice, paddy	tonnes	1235707	Soybeans	tonnes	152982	Wheat	tonnes	28945609	37591348	148.828

[truncated: 17 more sheets: Central America, Caribbean, South America, Eastern Europe, Northern Europe, Southern Europe, Western Europe, Melanesia, Australia & New Zealand, Micronesia, North America, world, Africa, Mid & South America, Europe, Oceania, Asia]
